# Supplementary material for: Circulating proteomic panels for risk stratification of intracranial aneurysm and its rupture
Source: EMBO Mol Med. 2022 Jan 3;14(2):e14713. doi: 10.15252/emmm.202114713 (PMC8819334; doi:10.15252/emmm.202114713)
Supplement: Supplementary file 2 — Dataset EV1 [file EMMM-14-e14713-s024.xlsx]

## Sheet: Dataset EV1
	Dataset EV1: Patient characteristics in the cohort I (n=212) for the DeepPRM validation
	Groups		NC (n=100)	UR (n=57)	R (n=55)
	Gender	male	55 (55.00%)	22 (38.60%)	21 (38.20%)
	Age	mean ± SD	58.13 ± 19.00	54.95 ± 12.41	57.38 ± 11.30
	Height	(cm)	/	164.38 ± 6.72	163.39 ± 6.04
	Weight	(kg)	/	64.90 ± 9.42	64.45 ± 9.70
	BMI	(kg/m2)	/	24.01 ± 3.18	24.14 ± 3.41
	Heart rate	(beat/minute)	/	76.11 ± 10.08	76.44 ± 11.53
	Systolic pressure	(mmhg)	/	125.87 ± 11.97	131.15 ± 17.15
	Diastolic pressure	(mmhg)	/	77.00 ± 8.19	79.04 ± 11.11
	Hypertension	Yes	/	11(19.30%)	6 (10.90%)
	Diabetes	Yes	/	2 (3.51%)	2 (3.64%)
	Heart disease	Yes	/	1 (1.75%)	0
	TIA	Yes	/	0	0
	Obesity	Yes	/	2 (3.51%)	2 (3.64%)
	Drinking history	Yes	/	0	2 (3.64%)
	Smoking history	Yes	/	0	2 (3.64%)
	Hyperlipidaemia	Yes	/	15 (26.32%)	2 (3.64%)
	Hyperuricemia	Yes	/	1 (1.75%)	0
	Migraine	Yes	/	2 (3.51%)	3 (5.45%)
	Location of IA	ICA	/	27 (47.34%)	24 (43.64%)
		ACA/AComA+MCA	/	24 (42.11%)	25 (45.45%)
		Vertebrobasilar system	/	6 (10.53%)	6 (10.91%)
	Diameter of aneurysm	< 4 mm (mean ± SD)	/	23 (40.35%)	20 (36.64%)
		4-7 mm (mean ± SD)	/	14 (24.56%)	23 (41.82%)
		7-10 mm (mean ± SD)	/	4 (7.02%)	8 (14.55%)
		>10 mm (mean ± SD)	/	16 (28.07%)	4 (7.27%)
	GCS at Admission	GCS 3-6	/	0	1 (1.75%)
		GCS 7-10	/	0	0
		GCS 11-15	/	57 (100%)	54 (94.74%)
	Recovery	mRS 0 or 1	/	57 (100%)	53 (96.36%)
		mRS 2-5	/	0	2 (3.64%)
	TIA, Transient Ischemic Attack; ICA, internal carotid artery; AComA, anterior communicating artery; MCA, middle cerebral artery; PCC, posterior cerebral circulation

## Sheet: Legend
Dataset EV1: Patient characteristics in the cohort I (n=212) for the DeepPRM validation.
