# Supplementary material for: Circulating proteomic panels for risk stratification of intracranial aneurysm and its rupture
Source: EMBO Mol Med. 2022 Jan 3;14(2):e14713. doi: 10.15252/emmm.202114713 (PMC8819334; doi:10.15252/emmm.202114713)
Supplement: Supplementary file 3 — Dataset EV2 [file EMMM-14-e14713-s022.xlsx]

## Sheet: Dataset EV2
	Dataset EV2: Patient characteristics in the cohort II (n=32) for the DeepPRM validation
	Groups		NC (n=20)	UR (n=6)	R (n=6)
	Gender	male	8 (40.00%)	2 (25.00%)	2 (25.00%)
	Age	mean ± SD	44.00 ± 11.95	55.17 ± 7.54	50.83 ± 10.85
	Height	(cm)	/	163.83 ± 9.92	165.17 ± 7.73
	Weight	(kg)	/	66.97 ± 21.30	68.00 ± 9.87
	BMI	(kg/m2)	/	24.42 ± 5.31	24.83 ± 2.39
	Heart rate	(beat/minute)	/	73.33 ± 8.30	83.17 ± 4.02
	Systolic pressure	(mmhg)	/	128.00 ± 12.82	131.33 ± 12.57
	Diastolic pressure	(mmhg)	/	76.67 ± 10.61	78.00 ± 3.83
	Hypertension	Yes	/	1 (16.67%)	3 (50.00%)
	Diabetes	Yes	/	0	0
	Heart disease	Yes	/	0	0
	TIA	Yes	/	0	0
	Obesity	Yes	/	1 (16.67%)	0
	Drinking history	Yes	/	0	0
	Smoking history	Yes	/	0	0
	Hyperlipidaemia	Yes	/	1 (16.67%)	0
	Hyperuricemia	Yes	/	1 (16.67%)	0
	Migraine	Yes	/	0	0
	Location of IA	ICA	/	3 (50.00%)	3 (50.00%)
		ACA/AComA+MCA	/	1 (16.67%)	2 (33.33%)
		Vertebrobasilar system	/	2 (33.33%)	1 (16.67%)
	Diameter of aneurysm	< 4 mm (mean ± SD)	/	3 (50.00%)	4 (66.67%)
		4-7 mm (mean ± SD)	/	0	1 (16.67%)
		7-10 mm (mean ± SD)	/	2 (33.33%)	1 (16.67%)
		>10 mm (mean ± SD)	/	1 (16.67%)	0
	GCS at Admission	GCS 3-6	/	0	1 (1.75%)
		GCS 7-10	/	0	0
		GCS 11-15	/	6 (100%)	5 (83.33%)
	Recovery	mRS 0 or 1	/	6(100%)	6(100%)
		mRS 2-5	/	0	0
	TIA, Transient Ischemic Attack; ICA, internal carotid artery; AComA, anterior communicating artery; MCA, middle cerebral artery; PCC, posterior cerebral circulation

## Sheet: Legend
Dataset EV2: Patient characteristics in the cohort II (n=32) for the DeepPRM validation
