# Supplementary material for: Circulating proteomic panels for risk stratification of intracranial aneurysm and its rupture
Source: EMBO Mol Med. 2022 Jan 3;14(2):e14713. doi: 10.15252/emmm.202114713 (PMC8819334; doi:10.15252/emmm.202114713)
Supplement: Supplementary file 4 — Dataset EV3 [file EMMM-14-e14713-s009.xlsx]

## Sheet: Dataset EV3
Dataset EV3: Differentially expressed proteins in IA vs. STA
Table S2. Differentially expressed proteins in IA vs. STA	Uniprot Accession Number	Uniprot ID	Gene Symbol	Foldchange of IA/STA	Log2(FC)	P-value	Predicted as leakage proteins
1	Q9Y2A7	NCKP1_HUMAN	NCKAP1	0.400827	-1.31895	0.00556694	Yes
2	P35221	CTNA1_HUMAN	CTNNA1	0.34876	-1.51969	0.000326438
3	P06396	GELS_HUMAN	GSN	0.343586	-1.54126	0.000635972	Yes
4	P14649	MYL6B_HUMAN	MYL6B	0.342751	-1.54477	0.00809951	Yes
5	P24844	MYL9_HUMAN	MYL9	0.316465	-1.65988	0.0086036
6	O60237	MYPT2_HUMAN	PPP1R12B	0.311996	-1.6804	0.00382005
7	Q676U5	A16L1_HUMAN	ATG16L1	0.280096	-1.83601	0.00340593
8	O43294	TGFI1_HUMAN	TGFB1I1	0.275092	-1.86201	0.00819331
9	P09493	TPM1_HUMAN	TPM1	0.273987	-1.86782	0.0016314
10	P18206	VINC_HUMAN	VCL	0.265638	-1.91247	0.00114886	Yes
11	P17661	DESM_HUMAN	DES	0.234399	-2.09296	5.08785e-06	Yes
12	P12814	ACTN1_HUMAN	ACTN1	0.195692	-2.35335	0.00691048	Yes
13	P62736	ACTA_HUMAN	ACTA2	0.184132	-2.44119	7.42543e-05	Yes
14	Q02045	MYL5_HUMAN	MYL5	0.175851	-2.50758	1.3154e-05
15	O00401	WASL_HUMAN	WASL	0.12951	-2.94887	0.00247408	Yes
16	O43707	ACTN4_HUMAN	ACTN4	0.109345	-3.19304	7.05787e-05	Yes
17	P35609	ACTN2_HUMAN	ACTN2	0.0752427	-3.7323	0.00844745	Yes
18	P35749	MYH11_HUMAN	MYH11	0.0517594	-4.27204	0.0017831	Yes
19	Q9HBL0	TENS1_HUMAN	TNS1	0.0242653	-5.36496	0.0046127
20	O00151	PDLI1_HUMAN	PDLIM1	0.344334	-1.53812	0.00133256	Yes
21	O60725	ICMT_HUMAN	ICMT	0.343152	-1.54308	0.00415155	Yes
22	O75110	ATP9A_HUMAN	ATP9A	0.336346	-1.57198	0.00846829	Yes
23	A6NMZ7	CO6A6_HUMAN	COL6A6	0.263939	-1.92172	0.00366163	Yes
24	Q7Z4I7	LIMS2_HUMAN	LIMS2	0.246668	-2.01936	0.0099275
25	P39060	COIA1_HUMAN	COL18A1	0.242067	-2.04652	0.00215558	Yes
26	P39059	COFA1_HUMAN	COL15A1	0.194938	-2.35891	3.99637e-06	Yes
27	Q9Y6F6	IRAG1_HUMAN	IRAG1	0.192821	-2.37467	0.00907374	Yes
28	P60981	DEST_HUMAN	DSTN	0.190829	-2.38965	0.000275661	Yes
29	Q05707	COEA1_HUMAN	COL14A1	0.160395	-2.6403	0.000261547	Yes
30	O43293	DAPK3_HUMAN	DAPK3	0.137212	-2.86552	0.000163282
31	O75112	LDB3_HUMAN	LDB3	0.131631	-2.92543	0.00166645
32	Q5TD97	FHL5_HUMAN	FHL5	0.102427	-3.28733	0.00213212
33	Q8IXS6	PALM2_HUMAN	PALM2	0.0674593	-3.88984	0.00924439
34	Q86UY8	NT5D3_HUMAN	NT5DC3	0.0427681	-4.54732	8.37173e-05
35	Q96IZ0	PAWR_HUMAN	PAWR	0.356695	-1.48724	0.00194116
36	Q8NDA8	MROH1_HUMAN	MROH1	0.208428	-2.26238	0.000162126
37	Q9NYN1	RASLC_HUMAN	RASL12	0.0919533	-3.44295	0.000944868
38	Q13884	SNTB1_HUMAN	SNTB1	0.0869582	-3.52353	0.00737041
39	Q9BQI4	CCDC3_HUMAN	CCDC3	0.0577857	-4.11314	0.0059485	Yes
40	Q13424	SNTA1_HUMAN	SNTA1	0.0558336	-4.16272	0.000600078
41	Q9NZQ3	SPN90_HUMAN	NCKIPSD	0.439065	-1.18749	0.00362146
42	Q15796	SMAD2_HUMAN	SMAD2	0.4004	-1.32049	0.00528831
43	P20339	RAB5A_HUMAN	RAB5A	0.388559	-1.36379	0.00132097	Yes
44	Q8TDZ2	MICA1_HUMAN	MICAL1	0.32708	-1.61229	0.00607788	Yes
45	Q9UQR1	ZN148_HUMAN	ZNF148	0.270157	-1.88813	0.00870965	Yes
46	Q53SF7	COBL1_HUMAN	COBLL1	0.163643	-2.61138	0.00176764	Yes
47	O95631	NET1_HUMAN	NTN1	0.119328	-3.067	0.00566056	Yes
48	Q9NZN4	EHD2_HUMAN	EHD2	0.0956636	-3.38589	0.00023219	Yes
49	Q8IVI9	NOSTN_HUMAN	NOSTRIN	0.0531482	-4.23383	3.54874e-05
50	Q8N3P4	VPS8_HUMAN	VPS8	0.309694	-1.69109	0.00904775
51	Q12792	TWF1_HUMAN	TWF1	0.268814	-1.89532	6.26324e-06
52	P09525	ANXA4_HUMAN	ANXA4	0.259671	-1.94524	6.33241e-05	Yes
53	Q16832	DDR2_HUMAN	DDR2	0.250199	-1.99885	0.000139375	Yes
54	Q9NRY4	RHG35_HUMAN	ARHGAP35	0.229944	-2.12065	0.00230924
55	P10301	RRAS_HUMAN	RRAS	0.185281	-2.43221	0.00275991	Yes
56	P21333	FLNA_HUMAN	FLNA	0.134366	-2.89576	4.14652e-05	Yes
57	O94875	SRBS2_HUMAN	SORBS2	0.12592	-2.98942	0.000427701
58	O43157	PLXB1_HUMAN	PLXNB1	0.106134	-3.23605	0.00633164	Yes
59	Q8NF91	SYNE1_HUMAN	SYNE1	0.157986	-2.66213	0.000262997	Yes
60	P21291	CSRP1_HUMAN	CSRP1	0.153161	-2.70688	0.000402884	Yes
61	Q6XZF7	DNMBP_HUMAN	DNMBP	0.148406	-2.75238	0.000514765	Yes
62	Q14315	FLNC_HUMAN	FLNC	0.133403	-2.90614	2.2476e-05
63	Q9H492	MLP3A_HUMAN	MAP1LC3A	0.348488	-1.52082	0.0011371
64	P42166	LAP2A_HUMAN	TMPO	0.341689	-1.54925	0.00845549
65	Q3YEC7	RABL6_HUMAN	RABL6	0.315523	-1.66418	0.00252132
66	Q8IVF7	FMNL3_HUMAN	FMNL3	0.312993	-1.6758	0.0032128	Yes
67	Q96PE2	ARHGH_HUMAN	ARHGEF17	0.311728	-1.68164	0.00329695
68	Q92629	SGCD_HUMAN	SGCD	0.294006	-1.76608	0.00032295	Yes
69	Q9HCE6	ARGAL_HUMAN	ARHGEF10L	0.292375	-1.77411	0.00187013
70	Q5VT25	MRCKA_HUMAN	CDC42BPA	0.263461	-1.92434	0.000818047	Yes
71	Q16585	SGCB_HUMAN	SGCB	0.236543	-2.07982	0.00419584
72	O43556	SGCE_HUMAN	SGCE	0.222191	-2.17013	8.13204e-05	Yes
73	P51911	CNN1_HUMAN	CNN1	0.18728	-2.41673	0.00431418
74	Q7Z7B0	FLIP1_HUMAN	FILIP1	0.182562	-2.45354	0.00547052
75	Q9BR76	COR1B_HUMAN	CORO1B	0.154627	-2.69314	0.000525126	Yes
76	P28906	CD34_HUMAN	CD34	0.145413	-2.78177	0.000210289	Yes
77	Q9Y281	COF2_HUMAN	CFL2	0.119445	-3.06559	0.00396608	Yes
78	Q13425	SNTB2_HUMAN	SNTB2	0.105038	-3.25101	0.00112544
79	Q9BR39	JPH2_HUMAN	JPH2	0.0831671	-3.58784	6.16398e-05	Yes
80	Q9Y4J8	DTNA_HUMAN	DTNA	0.0647308	-3.9494	3.01989e-05
81	Q9UM07	PADI4_HUMAN	PADI4	0.434754	-1.20173	0.00701781
82	Q9H857	NT5D2_HUMAN	NT5DC2	0.351582	-1.50807	0.00319285
83	Q8NB37	GALD1_HUMAN	GATD1	0.349865	-1.51513	0.000756915	Yes
84	Q68EM7	RHG17_HUMAN	ARHGAP17	0.343762	-1.54052	0.00911133
85	Q6NZI2	CAVN1_HUMAN	CAVIN1	0.220739	-2.17959	0.000360289	Yes
86	Q96Q05	TPPC9_HUMAN	TRAPPC9	0.146729	-2.76878	0.00471435	Yes
87	Q6SZW1	SARM1_HUMAN	SARM1	0.0700477	-3.83552	0.000765459
88	Q15124	PGM5_HUMAN	PGM5	0.0145618	-6.10166	0.00148152
89	P09619	PGFRB_HUMAN	PDGFRB	0.461857	-1.11448	0.000409926	Yes
90	O43639	NCK2_HUMAN	NCK2	0.447475	-1.16012	0.000715135	Yes
91	P42025	ACTY_HUMAN	ACTR1B	0.398289	-1.32811	0.000303199	Yes
92	O00291	HIP1_HUMAN	HIP1	0.32059	-1.6412	3.62001e-05	Yes
93	Q96RF0	SNX18_HUMAN	SNX18	0.320101	-1.6434	0.000134699	Yes
94	Q5VZK9	CARL1_HUMAN	CARMIL1	0.315206	-1.66563	0.000735017	Yes
95	Q9UKS6	PACN3_HUMAN	PACSIN3	0.277798	-1.84789	0.000117966	Yes
96	P00533	EGFR_HUMAN	EGFR	0.252576	-1.98521	0.000297911	Yes
97	Q9Y5X1	SNX9_HUMAN	SNX9	0.187974	-2.41139	0.000207788	Yes
98	Q99972	MYOC_HUMAN	MYOC	0.141513	-2.82099	0.00249305	Yes
99	P09960	LKHA4_HUMAN	LTA4H	0.392764	-1.34826	0.00323364	Yes
100	Q9NVD7	PARVA_HUMAN	PARVA	0.36148	-1.46801	0.00173614
101	P07996	TSP1_HUMAN	THBS1	0.347459	-1.52508	0.000414651	Yes
102	O75382	TRIM3_HUMAN	TRIM3	0.248703	-2.0075	0.00487357	Yes
103	P26022	PTX3_HUMAN	PTX3	0.15505	-2.6892	0.000574861	Yes
104	P98160	PGBM_HUMAN	HSPG2	0.149403	-2.74272	0.00702925	Yes
105	Q7Z7G0	TARSH_HUMAN	ABI3BP	0.103283	-3.27532	1.23997e-05	Yes
106	Q96AC1	FERM2_HUMAN	FERMT2	0.0671788	-3.89585	0.00180517
107	Q96DB5	RMD1_HUMAN	RMDN1	0.461367	-1.11601	0.000367141
108	Q5T5P2	SKT_HUMAN	KIAA1217	0.366306	-1.44888	0.00890708
109	P22105	TENX_HUMAN	TNXB	0.336912	-1.56956	0.00175382	Yes
110	Q6QEF8	CORO6_HUMAN	CORO6	0.325683	-1.61846	0.00182604
111	O00468	AGRIN_HUMAN	AGRN	0.25235	-1.9865	0.000791391	Yes
112	Q13332	PTPRS_HUMAN	PTPRS	0.170151	-2.55512	0.00168426	Yes
113	Q6P0A1	F180B_HUMAN	FAM180B	0.155743	-2.68276	0.00167631	Yes
114	P02462	CO4A1_HUMAN	COL4A1	0.0952069	-3.39279	0.00471376	Yes
115	Q9HB63	NET4_HUMAN	NTN4	0.0948118	-3.39879	0.000719733	Yes
116	Q9HCB6	SPON1_HUMAN	SPON1	0.0847618	-3.56044	0.0045737	Yes
117	Q96AM1	MRGRF_HUMAN	MRGPRF	0.0842052	-3.56995	0.0041802
118	Q13683	ITA7_HUMAN	ITGA7	0.0820854	-3.60673	0.00103095
119	O43813	LANC1_HUMAN	LANCL1	0.0791514	-3.65924	1.1911e-06
120	Q8IVN8	SBSPO_HUMAN	SBSPON	0.0153149	-6.02892	0.00543682	Yes
121	Q99720	SGMR1_HUMAN	SIGMAR1	0.351549	-1.5082	0.00695924	Yes
122	Q86SQ0	PHLB2_HUMAN	PHLDB2	0.31753	-1.65504	0.00924221
123	Q9Y5A9	YTHD2_HUMAN	YTHDF2	0.26467	-1.91773	0.00329944
124	Q8N474	SFRP1_HUMAN	SFRP1	0.0655917	-3.93034	0.00852461	Yes
125	Q9UKG1	DP13A_HUMAN	APPL1	0.384346	-1.37952	8.06733e-05	Yes
126	O00292	LFTY2_HUMAN	LEFTY2	0.35946	-1.4761	0.00588513	Yes
127	Q9BXJ8	TACAN_HUMAN	TMEM120A	0.357201	-1.48519	0.00477271
128	P55268	LAMB2_HUMAN	LAMB2	0.343992	-1.53955	0.00753008	Yes
129	Q5JT25	RAB41_HUMAN	RAB41	0.324653	-1.62303	0.000652723	Yes
130	O60645	EXOC3_HUMAN	EXOC3	0.317321	-1.65599	0.00218186	Yes
131	Q9H4A4	AMPB_HUMAN	RNPEP	0.31666	-1.65899	0.000807946	Yes
132	Q9H3U1	UN45A_HUMAN	UNC45A	0.248126	-2.01086	0.00416429	Yes
133	O14791	APOL1_HUMAN	APOL1	0.178167	-2.4887	0.00178409	Yes
134	P08651	NFIC_HUMAN	NFIC	0.174963	-2.51488	0.0021609
135	Q86UP2	KTN1_HUMAN	KTN1	0.172558	-2.53484	0.00217884	Yes
136	Q9BX10	GTPB2_HUMAN	GTPBP2	0.16515	-2.59815	0.000231256	Yes
137	Q93084	AT2A3_HUMAN	ATP2A3	0.148296	-2.75345	0.000349183	Yes
138	P50895	BCAM_HUMAN	BCAM	0.145851	-2.77743	0.00104831	Yes
139	O60499	STX10_HUMAN	STX10	0.13924	-2.84436	0.00188359	Yes
140	O76024	WFS1_HUMAN	WFS1	0.131643	-2.9253	0.000600385	Yes
141	P17152	TMM11_HUMAN	TMEM11	0.127796	-2.96809	0.00224392
142	Q9BZE9	ASPC1_HUMAN	ASPSCR1	0.123805	-3.01386	0.00408441
143	P24593	IBP5_HUMAN	IGFBP5	0.113031	-3.1452	0.00240227	Yes
144	Q6UXV4	MIC27_HUMAN	APOOL	0.0997369	-3.32573	0.00511199	Yes
145	P13521	SCG2_HUMAN	SCG2	0.0970377	-3.36531	0.00153887	Yes
146	P48449	LSS_HUMAN	LSS	0.415468	-1.26719	0.00926036	Yes
147	P08133	ANXA6_HUMAN	ANXA6	0.338748	-1.56172	0.000251023	Yes
148	O95183	VAMP5_HUMAN	VAMP5	0.316377	-1.66028	0.00162523	Yes
149	Q9UBY9	HSPB7_HUMAN	HSPB7	0.294794	-1.76222	0.00278803
150	O94851	MICA2_HUMAN	MICAL2	0.264797	-1.91704	0.000195489
151	Q96AG3	S2546_HUMAN	SLC25A46	0.244811	-2.03026	0.00145709
152	O76062	ERG24_HUMAN	TM7SF2	0.237874	-2.07173	0.003737	Yes
153	O00182	LEG9_HUMAN	LGALS9	0.23626	-2.08156	0.000756401	Yes
154	O75751	S22A3_HUMAN	SLC22A3	0.220729	-2.17965	0.00475802
155	P49747	COMP_HUMAN	COMP	0.214224	-2.22281	0.00440542	Yes
156	Q9HCH5	SYTL2_HUMAN	SYTL2	0.201172	-2.3135	0.00888016
157	P43121	MUC18_HUMAN	MCAM	0.186081	-2.426	0.00278582	Yes
158	Q92599	SEPT8_HUMAN	SEPTIN8	0.468916	-1.0926	0.00135255
159	Q92843	B2CL2_HUMAN	BCL2L2	0.413098	-1.27545	9.82305e-05
160	Q9BTE6	AASD1_HUMAN	AARSD1	0.369454	-1.43653	0.00352122
161	Q15035	TRAM2_HUMAN	TRAM2	0.279619	-1.83847	0.00138235	Yes
162	Q8N3D4	EH1L1_HUMAN	EHBP1L1	0.260819	-1.93888	0.00648232
163	O00339	MATN2_HUMAN	MATN2	0.163131	-2.6159	0.00544074	Yes
164	Q9P0V9	SEP10_HUMAN	SEPTIN10	0.108504	-3.20419	6.86157e-06
165	P78356	PI42B_HUMAN	PIP4K2B	0.460257	-1.11949	0.000117927	Yes
166	Q9P291	ARMX1_HUMAN	ARMCX1	0.348517	-1.5207	0.00415409
167	Q99969	RARR2_HUMAN	RARRES2	0.214523	-2.2208	0.00259775	Yes
168	Q92575	UBXN4_HUMAN	UBXN4	0.17728	-2.4959	0.000264094	Yes
169	Q9Y646	CBPQ_HUMAN	CPQ	0.169892	-2.55731	0.00129396	Yes
170	Q9ULV4	COR1C_HUMAN	CORO1C	0.163372	-2.61376	7.47621e-05
171	Q7KYR7	BT2A1_HUMAN	BTN2A1	0.113492	-3.13933	0.00159743	Yes
172	P19075	TSN8_HUMAN	TSPAN8	0.0351904	-4.82867	0.000961764	Yes
173	Q6L8Q7	PDE12_HUMAN	PDE12	0.388899	-1.36253	0.00325501
174	Q9BWH2	FUND2_HUMAN	FUNDC2	0.376756	-1.4083	0.00219511
175	Q7Z5L7	PODN_HUMAN	PODN	0.287391	-1.79891	0.000428763	Yes
176	Q15848	ADIPO_HUMAN	ADIPOQ	0.286726	-1.80226	0.00228662	Yes
177	Q99707	METH_HUMAN	MTR	0.284208	-1.81498	0.00712256
178	O60493	SNX3_HUMAN	SNX3	0.228502	-2.12972	0.00116409	Yes
179	O43414	ERI3_HUMAN	ERI3	0.215482	-2.21436	0.00136233
180	O75339	CILP1_HUMAN	CILP	0.209354	-2.25598	0.00126923	Yes
181	P54821	PRRX1_HUMAN	PRRX1	0.189995	-2.39597	0.00343126
182	Q5TGL8	PXDC1_HUMAN	PXDC1	0.167036	-2.58177	0.000594539
183	Q9NR12	PDLI7_HUMAN	PDLIM7	0.150306	-2.73403	0.00188667
184	Q8WWA0	ITLN1_HUMAN	ITLN1	0.102078	-3.29225	0.000162561	Yes
185	P35070	BTC_HUMAN	BTC	0.459432	-1.12208	0.00944937	Yes
186	Q01973	ROR1_HUMAN	ROR1	0.298349	-1.74493	0.00666995	Yes
187	P32004	L1CAM_HUMAN	L1CAM	0.0476095	-4.39261	0.00151751	Yes
188	Q13510	ASAH1_HUMAN	ASAH1	0.453374	-1.14123	0.00632397	Yes
189	Q99714	HCD2_HUMAN	HSD17B10	0.380617	-1.39359	0.00425554
190	P43155	CACP_HUMAN	CRAT	0.341227	-1.5512	0.00414246	Yes
191	P09110	THIK_HUMAN	ACAA1	0.301115	-1.73161	0.00337583	Yes
192	Q16836	HCDH_HUMAN	HADH	0.180038	-2.47362	0.000534017
193	Q06136	KDSR_HUMAN	KDSR	0.146898	-2.76711	0.00225258	Yes
194	P40939	ECHA_HUMAN	HADHA	0.0650499	-3.94231	0.00627381
195	O75874	IDHC_HUMAN	IDH1	0.055429	-4.17321	3.51184e-05	Yes
196	Q9H1E5	TMX4_HUMAN	TMX4	0.418841	-1.25552	0.00604351	Yes
197	P09417	DHPR_HUMAN	QDPR	0.360617	-1.47146	0.00803195	Yes
198	Q8N436	CPXM2_HUMAN	CPXM2	0.296637	-1.75323	0.00783936	Yes
199	Q8N0X4	CLYBL_HUMAN	CLYBL	0.288342	-1.79415	0.000549954
200	Q86YB7	ECHD2_HUMAN	ECHDC2	0.17221	-2.53776	0.00585833
201	Q96Q06	PLIN4_HUMAN	PLIN4	0.166822	-2.58362	0.00705073
202	O95562	SFT2B_HUMAN	SFT2D2	0.162675	-2.61993	1.8267e-05	Yes
203	P15088	CBPA3_HUMAN	CPA3	0.0217074	-5.52567	0.00540528	Yes
204	Q96QR8	PURB_HUMAN	PURB	0.267433	-1.90275	0.00301642
205	Q13439	GOGA4_HUMAN	GOLGA4	0.410849	-1.28332	0.00129163	Yes
206	Q15043	S39AE_HUMAN	SLC39A14	0.314623	-1.6683	0.000120766	Yes
207	O75131	CPNE3_HUMAN	CPNE3	0.287939	-1.79617	0.000340052	Yes
208	P51687	SUOX_HUMAN	SUOX	0.18927	-2.40149	0.007091
209	P27216	ANX13_HUMAN	ANXA13	0.123067	-3.02249	0.0019191	Yes
210	Q6VEQ5	WASH2_HUMAN	WASH2P	0.369389	-1.43679	0.00814748
211	Q04760	LGUL_HUMAN	GLO1	0.285579	-1.80804	0.00258186	Yes
212	P04424	ARLY_HUMAN	ASL	0.268212	-1.89856	0.00635414	Yes
213	O14880	MGST3_HUMAN	MGST3	0.23326	-2.09999	0.00253592	Yes
214	Q969Z3	MARC2_HUMAN	MTARC2	0.115919	-3.10882	0.00355737
215	P11217	PYGM_HUMAN	PYGM	0.057443	-4.12172	0.00068209	Yes
216	Q16881	TRXR1_HUMAN	TXNRD1	0.456954	-1.12988	0.00542845	Yes
217	Q9NNW7	TRXR2_HUMAN	TXNRD2	0.426471	-1.22948	0.0066222
218	P21912	SDHB_HUMAN	SDHB	0.403147	-1.31062	0.00850044
219	Q99798	ACON_HUMAN	ACO2	0.377195	-1.40662	0.00160453
220	Q3ZCQ8	TIM50_HUMAN	TIMM50	0.357178	-1.48528	0.0070085
221	P09622	DLDH_HUMAN	DLD	0.342689	-1.54503	0.00280868
222	P07919	QCR6_HUMAN	UQCRH	0.328688	-1.60521	0.00220388
223	P51553	IDH3G_HUMAN	IDH3G	0.326639	-1.61423	0.00840076
224	P05166	PCCB_HUMAN	PCCB	0.326534	-1.61469	0.00585119
225	P36957	ODO2_HUMAN	DLST	0.321599	-1.63666	0.00493583
226	P06576	ATPB_HUMAN	ATP5F1B	0.314193	-1.67028	0.0088032	Yes
227	P11177	ODPB_HUMAN	PDHB	0.309	-1.69432	0.00243016
228	Q96EY8	MMAB_HUMAN	MMAB	0.304003	-1.71784	0.0025663
229	P28331	NDUS1_HUMAN	NDUFS1	0.286967	-1.80105	0.00295358
230	P31930	QCR1_HUMAN	UQCRC1	0.282397	-1.8242	0.000802563
231	Q86TU7	SETD3_HUMAN	SETD3	0.267625	-1.90172	0.000667799
232	P00367	DHE3_HUMAN	GLUD1	0.263291	-1.92527	0.00019745
233	P10515	ODP2_HUMAN	DLAT	0.213347	-2.22873	0.000265909
234	Q8N5M1	ATPF2_HUMAN	ATPAF2	0.209811	-2.25284	0.000324072
235	P08559	ODPA_HUMAN	PDHA1	0.201796	-2.30903	0.000188181
236	Q96I99	SUCB2_HUMAN	SUCLG2	0.176436	-2.50278	0.00520627
237	P49753	ACOT2_HUMAN	ACOT2	0.173712	-2.52523	7.71038e-05
238	Q9P2R7	SUCB1_HUMAN	SUCLA2	0.158239	-2.65982	0.000230297	Yes
239	O95299	NDUAA_HUMAN	NDUFA10	0.116842	-3.09737	0.00466596
240	Q9BZQ8	NIBA1_HUMAN	NIBAN1	0.0861845	-3.53643	2.64665e-05	Yes
241	P49321	NASP_HUMAN	NASP	0.0793634	-3.65538	3.58894e-05
242	Q15120	PDK3_HUMAN	PDK3	0.0421066	-4.56981	0.00638749
243	P49189	AL9A1_HUMAN	ALDH9A1	0.466549	-1.0999	0.000223157	Yes
244	Q9C0E8	LNP_HUMAN	LNPK	0.408327	-1.2922	0.000634223	Yes
245	Q9NUB1	ACS2L_HUMAN	ACSS1	0.327331	-1.61118	0.00149197
246	Q92890	UFD1_HUMAN	UFD1	0.303278	-1.72129	0.00189136	Yes
247	P51648	AL3A2_HUMAN	ALDH3A2	0.285272	-1.80959	0.00321375	Yes
248	O95841	ANGL1_HUMAN	ANGPTL1	0.278554	-1.84397	0.00078673	Yes
249	Q9Y3D6	FIS1_HUMAN	FIS1	0.245875	-2.02401	0.00855319	Yes
250	P31937	3HIDH_HUMAN	HIBADH	0.240456	-2.05616	0.000722819
251	P55809	SCOT1_HUMAN	OXCT1	0.239752	-2.06038	0.000466287
252	P50995	ANX11_HUMAN	ANXA11	0.236088	-2.0826	0.00594442	Yes
253	Q9UJ70	NAGK_HUMAN	NAGK	0.23139	-2.1116	0.000516145	Yes
254	Q01813	PFKAP_HUMAN	PFKP	0.224221	-2.157	0.000654744	Yes
255	P42126	ECI1_HUMAN	ECI1	0.212394	-2.23519	0.00320791
256	O15382	BCAT2_HUMAN	BCAT2	0.185795	-2.42822	0.00140949
257	Q02252	MMSA_HUMAN	ALDH6A1	0.162482	-2.62165	0.000539435
258	Q9NVH6	TMLH_HUMAN	TMLHE	0.148184	-2.75454	0.00267908
259	P08237	PFKAM_HUMAN	PFKM	0.146465	-2.77137	3.24008e-06
260	P05091	ALDH2_HUMAN	ALDH2	0.122798	-3.02564	0.00092741	Yes
261	Q6NVY1	HIBCH_HUMAN	HIBCH	0.116184	-3.10551	0.000148733
262	P00325	ADH1B_HUMAN	ADH1B	0.0895847	-3.4806	0.00249225
263	Q8WUY3	PRUN2_HUMAN	PRUNE2	0.081527	-3.61658	0.00716182
264	P30837	AL1B1_HUMAN	ALDH1B1	0.0415413	-4.58931	0.000604138
265	P09172	DOPO_HUMAN	DBH	0.0207469	-5.59096	0.00523389	Yes
266	Q8NFW8	NEUA_HUMAN	CMAS	0.392151	-1.35052	0.00890468
267	A1A4S6	RHG10_HUMAN	ARHGAP10	0.369671	-1.43568	0.00691629
268	P35612	ADDB_HUMAN	ADD2	0.292858	-1.77173	0.000167902
269	Q93034	CUL5_HUMAN	CUL5	0.260746	-1.93929	0.00586189
270	P24310	CX7A1_HUMAN	COX7A1	0.235736	-2.08475	0.00612182
271	Q9NQE9	HINT3_HUMAN	HINT3	0.211218	-2.24319	0.00170411
272	Q9Y6C2	EMIL1_HUMAN	EMILIN1	0.146165	-2.77433	0.00210938	Yes
273	Q9BQ24	ZFY21_HUMAN	ZFYVE21	0.124943	-3.00066	0.000238656
274	Q14938	NFIX_HUMAN	NFIX	0.0987634	-3.33988	1.56673e-06
275	Q6YN16	HSDL2_HUMAN	HSDL2	0.0940841	-3.40991	0.000197797
276	Q9BY89	K1671_HUMAN	KIAA1671	0.0939368	-3.41217	0.00182624
277	Q9NRG7	D39U1_HUMAN	SDR39U1	0.0581044	-4.10521	0.00177102
278	Q96JJ3	ELMO2_HUMAN	ELMO2	0.468791	-1.09298	0.00307168
279	O00635	TRI38_HUMAN	TRIM38	0.245241	-2.02773	0.00228507
280	P62140	PP1B_HUMAN	PPP1CB	0.184474	-2.43851	0.00123653	Yes
281	O00629	IMA3_HUMAN	KPNA4	0.438225	-1.19025	0.00166295
282	Q9UL54	TAOK2_HUMAN	TAOK2	0.374366	-1.41748	0.00607956
283	Q13107	UBP4_HUMAN	USP4	0.368273	-1.44115	0.00457295
284	O00505	IMA4_HUMAN	KPNA3	0.35019	-1.51379	4.86662e-05
285	O60282	KIF5C_HUMAN	KIF5C	0.326323	-1.61563	0.00793117
286	P07196	NFL_HUMAN	NEFL	0.235673	-2.08514	0.00121762
287	Q9UK99	FBX3_HUMAN	FBXO3	0.211058	-2.24429	0.00890099
288	Q13043	STK4_HUMAN	STK4	0.148226	-2.75413	1.72222e-06
289	O14958	CASQ2_HUMAN	CASQ2	0.0260096	-5.26481	0.000577012	Yes
290	P17987	TCPA_HUMAN	TCP1	0.444324	-1.17032	0.00137615	Yes
291	Q9H4B7	TBB1_HUMAN	TUBB1	0.376663	-1.40865	0.00246666	Yes
292	Q14152	EIF3A_HUMAN	EIF3A	0.360561	-1.47168	0.000308735
293	Q5JSL3	DOC11_HUMAN	DOCK11	0.313514	-1.6734	0.00866206
294	P40227	TCPZ_HUMAN	CCT6A	0.307257	-1.70248	0.000313815	Yes
295	P50990	TCPQ_HUMAN	CCT8	0.297542	-1.74884	0.000488918	Yes
296	Q9BTW9	TBCD_HUMAN	TBCD	0.27618	-1.85632	0.00223443
297	Q9H2J4	PDCL3_HUMAN	PDCL3	0.240998	-2.05291	0.00414897	Yes
298	B5ME19	EIFCL_HUMAN	EIF3CL	0.240257	-2.05735	0.00235241
299	Q9BQJ4	TMM47_HUMAN	TMEM47	0.235215	-2.08795	0.000840965
300	Q9Y2T2	AP3M1_HUMAN	AP3M1	0.232604	-2.10405	0.00226415	Yes
301	Q9BVA1	TBB2B_HUMAN	TUBB2B	0.156587	-2.67496	0.000553604
302	P60510	PP4C_HUMAN	PPP4C	0.447737	-1.15928	0.00882355
303	Q9H2G2	SLK_HUMAN	SLK	0.374101	-1.4185	0.00201697	Yes
304	Q8IXM6	NRM_HUMAN	NRM	0.252593	-1.98512	0.00450908
305	Q93062	RBPMS_HUMAN	RBPMS	0.198572	-2.33227	2.33904e-05
306	Q6UWY5	OLFL1_HUMAN	OLFML1	0.177224	-2.49636	0.00138989	Yes
307	Q96N67	DOCK7_HUMAN	DOCK7	0.445707	-1.16583	0.000775501
308	P62068	UBP46_HUMAN	USP46	0.406204	-1.29972	0.00460547
309	Q9UMR2	DD19B_HUMAN	DDX19B	0.355519	-1.492	0.00280512	Yes
310	Q9BTV4	TMM43_HUMAN	TMEM43	0.313461	-1.67364	0.000566909	Yes
311	A9UHW6	MI4GD_HUMAN	MIF4GD	0.254418	-1.97473	0.000697733	Yes
312	Q4L180	FIL1L_HUMAN	FILIP1L	0.169896	-2.55728	0.0022753
313	Q8TAF3	WDR48_HUMAN	WDR48	0.160555	-2.63886	0.00308826
314	Q9Y4F5	C170B_HUMAN	CEP170B	0.13279	-2.91278	0.00390119
315	P40123	CAP2_HUMAN	CAP2	0.0716044	-3.80381	0.000127537
316	O95260	ATE1_HUMAN	ATE1	0.0647027	-3.95003	0.000638386
317	Q12816	TROP_HUMAN	TRO	0.283747	-1.81732	0.0040731
318	Q7Z3D6	GLUCM_HUMAN	DGLUCY	0.281364	-1.82949	0.00453965
319	Q86TV6	TTC7B_HUMAN	TTC7B	0.257115	-1.95951	0.00470262
320	Q6ZMZ3	SYNE3_HUMAN	SYNE3	0.256295	-1.96412	0.000979645	Yes
321	Q13075	BIRC1_HUMAN	NAIP	0.256193	-1.9647	8.14823e-05
322	A1L390	PKHG3_HUMAN	PLEKHG3	0.208297	-2.26328	0.00192568
323	Q9UPT6	JIP3_HUMAN	MAPK8IP3	0.126527	-2.98248	0.000427466	Yes
324	Q9Y2J2	E41L3_HUMAN	EPB41L3	0.104931	-3.25248	0.00873111
325	Q9NUJ3	T11L1_HUMAN	TCP11L1	0.294723	-1.76257	0.0012952
326	Q7RTP6	MICA3_HUMAN	MICAL3	0.277284	-1.85057	0.00243198	Yes
327	O75534	CSDE1_HUMAN	CSDE1	0.243605	-2.03738	0.00562282	Yes
328	O94856	NFASC_HUMAN	NFASC	0.204182	-2.29207	0.00442901	Yes
329	Q5TBA9	FRY_HUMAN	FRY	0.197137	-2.34273	0.000748063
330	Q96GK7	FAH2A_HUMAN	FAHD2A	0.192008	-2.38076	0.0050456
331	Q6UWP7	LCLT1_HUMAN	LCLAT1	0.181409	-2.46268	0.00407192	Yes
332	P46736	BRCC3_HUMAN	BRCC3	0.443893	-1.17172	0.00584106
333	Q9H8L6	MMRN2_HUMAN	MMRN2	0.422373	-1.24341	0.000235147	Yes
334	Q9BUL8	PDC10_HUMAN	PDCD10	0.402035	-1.31461	0.000560363	Yes
335	Q5HYK3	COQ5_HUMAN	COQ5	0.259271	-1.94747	0.00579908
336	Q5VSL9	STRP1_HUMAN	STRIP1	0.240587	-2.05537	0.0031936	Yes
337	Q9P289	STK26_HUMAN	STK26	0.220134	-2.18355	0.000252522	Yes
338	Q13033	STRN3_HUMAN	STRN3	0.194423	-2.36273	0.00165725	Yes
339	Q6P1X6	CH082_HUMAN	C8orf82	0.176967	-2.49845	0.00668745
340	O76070	SYUG_HUMAN	SNCG	0.161264	-2.6325	0.000209396	Yes
341	Q9NRL3	STRN4_HUMAN	STRN4	0.138821	-2.8487	0.00204515
342	Q63ZY3	KANK2_HUMAN	KANK2	0.133746	-2.90244	0.000280304
343	Q14BN4	SLMAP_HUMAN	SLMAP	0.131781	-2.92378	0.000271074	Yes
344	Q99689	FEZ1_HUMAN	FEZ1	0.112043	-3.15788	0.000266113	Yes
345	Q02790	FKBP4_HUMAN	FKBP4	0.397032	-1.33267	0.000832031	Yes
346	Q96FJ2	DYL2_HUMAN	DYNLL2	0.324987	-1.62155	0.00147926
347	Q9NTI5	PDS5B_HUMAN	PDS5B	0.278623	-1.84361	0.00974134
348	O75694	NU155_HUMAN	NUP155	0.261878	-1.93303	0.00161086
349	Q9UQ13	SHOC2_HUMAN	SHOC2	0.253587	-1.97944	0.000219639
350	Q9NS87	KIF15_HUMAN	KIF15	0.236192	-2.08197	0.000948246
351	Q8TDX7	NEK7_HUMAN	NEK7	0.236125	-2.08238	0.000404332
352	Q8TD57	DYH3_HUMAN	DNAH3	0.231251	-2.11247	0.00439219
353	P51808	DYLT3_HUMAN	DYNLT3	0.224416	-2.15575	0.00156648
354	O43237	DC1L2_HUMAN	DYNC1LI2	0.222438	-2.16853	0.00402247
355	Q8NFH4	NUP37_HUMAN	NUP37	0.195123	-2.35754	0.0090398
356	Q9NPY3	C1QR1_HUMAN	CD93	0.11794	-3.08387	0.00124022	Yes
357	O14576	DC1I1_HUMAN	DYNC1I1	0.0582562	-4.10144	0.00391981
358	Q9UKV8	AGO2_HUMAN	AGO2	0.45145	-1.14736	1.26939e-05	Yes
359	Q92608	DOCK2_HUMAN	DOCK2	0.351965	-1.5065	0.00592086	Yes
360	Q7KZF4	SND1_HUMAN	SND1	0.33814	-1.56431	0.00126004	Yes
361	P60660	MYL6_HUMAN	MYL6	0.27224	-1.87705	0.000796552	Yes
362	O14744	ANM5_HUMAN	PRMT5	0.23214	-2.10693	0.00772793	Yes
363	P62834	RAP1A_HUMAN	RAP1A	0.229988	-2.12037	0.00277717	Yes
364	O15294	OGT1_HUMAN	OGT	0.171247	-2.54585	0.000789097
365	Q9BX66	SRBS1_HUMAN	SORBS1	0.138378	-2.85331	0.000419287
366	Q01518	CAP1_HUMAN	CAP1	0.461145	-1.11671	0.00146934	Yes
367	Q99536	VAT1_HUMAN	VAT1	0.445454	-1.16665	0.00613408	Yes
368	Q13618	CUL3_HUMAN	CUL3	0.419786	-1.25227	0.000441968	Yes
369	O95817	BAG3_HUMAN	BAG3	0.3894	-1.36068	0.00870515
370	Q9UBF6	RBX2_HUMAN	RNF7	0.350218	-1.51368	0.00131587
371	Q05086	UBE3A_HUMAN	UBE3A	0.306027	-1.70827	0.00991635
372	P07355	ANXA2_HUMAN	ANXA2	0.293279	-1.76966	0.00142796	Yes
373	P46934	NEDD4_HUMAN	NEDD4	0.28183	-1.8271	0.00929822	Yes
374	P00387	NB5R3_HUMAN	CYB5R3	0.246911	-2.01793	0.00298621	Yes
375	Q15139	KPCD1_HUMAN	PRKD1	0.176614	-2.50133	0.0029494	Yes
376	P11216	PYGB_HUMAN	PYGB	0.134133	-2.89827	3.86374e-05	Yes
377	Q05655	KPCD_HUMAN	PRKCD	0.0415703	-4.5883	0.00264314	Yes
378	Q14432	PDE3A_HUMAN	PDE3A	0.277446	-1.84972	0.00206216
379	Q9UMS6	SYNP2_HUMAN	SYNPO2	0.144503	-2.79083	0.0049562
380	Q12791	KCMA1_HUMAN	KCNMA1	0.0800371	-3.64319	0.00241784
381	O75380	NDUS6_HUMAN	NDUFS6	0.424325	-1.23676	0.00708141
382	P56556	NDUA6_HUMAN	NDUFA6	0.393461	-1.34571	0.00756875
383	P49821	NDUV1_HUMAN	NDUFV1	0.290566	-1.78306	0.0090199
384	O94826	TOM70_HUMAN	TOMM70	0.170184	-2.55483	0.00431784	Yes
385	P12235	ADT1_HUMAN	SLC25A4	0.168344	-2.57051	0.00617536
386	Q14318	FKBP8_HUMAN	FKBP8	0.105119	-3.2499	0.000822099	Yes
387	Q9NSD9	SYFB_HUMAN	FARSB	0.221986	-2.17146	0.00158084
388	P05026	AT1B1_HUMAN	ATP1B1	0.483105	-1.04959	0.000354393	Yes
389	Q8N122	RPTOR_HUMAN	RPTOR	0.322696	-1.63175	0.00333763
390	Q86TI0	TBCD1_HUMAN	TBC1D1	0.321381	-1.63764	0.00348413
391	Q9Y4B6	DCAF1_HUMAN	DCAF1	0.284594	-1.81302	0.00444798
392	P55042	RAD_HUMAN	RRAD	0.278109	-1.84628	0.000916616
393	P78527	PRKDC_HUMAN	PRKDC	0.233432	-2.09892	0.00112932
394	Q6DD88	ATLA3_HUMAN	ATL3	0.144607	-2.78979	0.00150369	Yes
395	Q9NY47	CA2D2_HUMAN	CACNA2D2	0.471618	-1.08431	0.00670239	Yes
396	P62879	GBB2_HUMAN	GNB2	0.412937	-1.27601	0.00573409	Yes
397	P61163	ACTZ_HUMAN	ACTR1A	0.412815	-1.27643	0.00142176	Yes
398	P08754	GNAI3_HUMAN	GNAI3	0.408329	-1.2922	0.00582967	Yes
399	P04899	GNAI2_HUMAN	GNAI2	0.3772	-1.4066	0.00485374	Yes
400	O00451	GFRA2_HUMAN	GFRA2	0.363496	-1.45999	0.00696818	Yes
401	O43741	AAKB2_HUMAN	PRKAB2	0.353959	-1.49834	0.000450659
402	O14939	PLD2_HUMAN	PLD2	0.329498	-1.60166	0.000603761	Yes
403	P62873	GBB1_HUMAN	GNB1	0.32848	-1.60612	0.00351592	Yes
404	P10415	BCL2_HUMAN	BCL2	0.314077	-1.67081	0.00228545	Yes
405	O75935	DCTN3_HUMAN	DCTN3	0.267922	-1.90011	0.00367492
406	P17612	KAPCA_HUMAN	PRKACA	0.264254	-1.92	0.00512802	Yes
407	Q9UBI6	GBG12_HUMAN	GNG12	0.233744	-2.097	0.000960279	Yes
408	P13861	KAP2_HUMAN	PRKAR2A	0.230592	-2.11659	0.000296572	Yes
409	P29992	GNA11_HUMAN	GNA11	0.195036	-2.35819	6.78829e-05	Yes
410	P63167	DYL1_HUMAN	DYNLL1	0.177415	-2.4948	0.00582335
411	Q5JWF2	GNAS1_HUMAN	GNAS	0.167142	-2.58085	0.00106488	Yes
412	Q15172	2A5A_HUMAN	PPP2R5A	0.14943	-2.74246	0.000631314
413	Q5BJF6	ODFP2_HUMAN	ODF2	0.129068	-2.9538	0.00147351
414	P06213	INSR_HUMAN	INSR	0.12399	-3.01171	0.00767809	Yes
415	P63096	GNAI1_HUMAN	GNAI1	0.0799059	-3.64555	0.00984186	Yes
416	Q96CV9	OPTN_HUMAN	OPTN	0.0442552	-4.49801	5.38817e-05	Yes
417	Q9UGJ0	AAKG2_HUMAN	PRKAG2	0.0126318	-6.3068	3.09481e-06	Yes
418	Q99873	ANM1_HUMAN	PRMT1	0.406326	-1.29929	0.00235798
419	Q9NR30	DDX21_HUMAN	DDX21	0.258715	-1.95056	0.00515403
420	O60264	SMCA5_HUMAN	SMARCA5	0.233854	-2.09632	0.00600653
421	Q9UKM9	RALY_HUMAN	RALY	0.308792	-1.69529	0.00192829
422	Q96EY5	MB12A_HUMAN	MVB12A	0.274494	-1.86515	0.00342911	Yes
423	Q9NSY0	NRBP2_HUMAN	NRBP2	0.172546	-2.53494	0.00070689
424	Q9UDY4	DNJB4_HUMAN	DNAJB4	0.133548	-2.90457	0.00150471
425	P63244	RACK1_HUMAN	RACK1	0.478768	-1.0626	0.000855568	Yes
426	P61353	RL27_HUMAN	RPL27	0.449306	-1.15423	0.000147639	Yes
427	P61247	RS3A_HUMAN	RPS3A	0.440138	-1.18397	0.00227756	Yes
428	P18124	RL7_HUMAN	RPL7	0.364619	-1.45554	0.00177809
429	P61513	RL37A_HUMAN	RPL37A	0.330403	-1.5977	0.0044075	Yes
430	P47813	IF1AX_HUMAN	EIF1AX	0.303831	-1.71866	0.00344647
431	O15371	EIF3D_HUMAN	EIF3D	0.295939	-1.75663	0.00347219
432	P62888	RL30_HUMAN	RPL30	0.230381	-2.1179	0.000364189	Yes
433	Q13347	EIF3I_HUMAN	EIF3I	0.216458	-2.20784	0.000488386	Yes
434	Q9H008	LHPP_HUMAN	LHPP	0.137867	-2.85865	0.00786237
435	P62166	NCS1_HUMAN	NCS1	0.314415	-1.66926	0.00292557	Yes
436	Q96JB5	CK5P3_HUMAN	CDK5RAP3	0.256777	-1.96141	0.00317492
437	Q5JPE7	NOMO2_HUMAN	NOMO2	0.172883	-2.53213	0.00116516	Yes
438	O95980	RECK_HUMAN	RECK	0.483893	-1.04724	0.00648253	Yes
439	Q9BQ69	MACD1_HUMAN	MACROD1	0.400781	-1.31911	0.000216452
440	Q8N1G4	LRC47_HUMAN	LRRC47	0.376562	-1.40904	0.000185579
441	Q92973	TNPO1_HUMAN	TNPO1	0.314857	-1.66723	0.00164394	Yes
442	O75355	ENTP3_HUMAN	ENTPD3	0.28369	-1.81761	2.7061e-05
443	Q9NRF8	PYRG2_HUMAN	CTPS2	0.242139	-2.04609	0.000203214
444	Q8NDH3	PEPL1_HUMAN	NPEPL1	0.219351	-2.18869	0.000387691
445	P54098	DPOG1_HUMAN	POLG	0.213954	-2.22463	0.00668675
446	P17812	PYRG1_HUMAN	CTPS1	0.174678	-2.51723	0.00032074
447	O43390	HNRPR_HUMAN	HNRNPR	0.456358	-1.13176	0.0014443	Yes
448	Q15717	ELAV1_HUMAN	ELAVL1	0.414669	-1.26997	0.00324708	Yes
449	Q8WUA2	PPIL4_HUMAN	PPIL4	0.413051	-1.27561	0.00695671
450	Q9Y3I0	RTCB_HUMAN	RTCB	0.368	-1.44222	6.00659e-05	Yes
451	P27144	KAD4_HUMAN	AK4	0.326725	-1.61385	0.009203
452	Q9UHX1	PUF60_HUMAN	PUF60	0.282111	-1.82567	0.00197091
453	P08621	RU17_HUMAN	SNRNP70	0.275298	-1.86094	0.00691175
454	P30876	RPB2_HUMAN	POLR2B	0.230524	-2.11701	0.00981557
455	O75323	NIPS2_HUMAN	NIPSNAP2	0.199795	-2.32341	0.00516028
456	O75746	CMC1_HUMAN	SLC25A12	0.194806	-2.35989	0.00410469
457	P78524	DEN2B_HUMAN	DENND2B	0.161351	-2.63173	0.00768398
458	A1IGU5	ARH37_HUMAN	ARHGEF37	0.160526	-2.63912	0.000772962
459	Q6NY19	KANK3_HUMAN	KANK3	0.080504	-3.6348	0.00612761
460	P41252	SYIC_HUMAN	IARS1	0.466039	-1.10148	0.00627894	Yes
461	Q9H2U1	DHX36_HUMAN	DHX36	0.354698	-1.49534	0.00752341	Yes
462	Q17RN3	FA98C_HUMAN	FAM98C	0.352289	-1.50517	0.000713067
463	Q9P2J5	SYLC_HUMAN	LARS1	0.290177	-1.78499	0.00571504	Yes
464	Q9NSE4	SYIM_HUMAN	IARS2	0.233186	-2.10045	0.00837743
465	P12081	HARS1_HUMAN	HARS1	0.18006	-2.47345	8.86698e-05
466	Q9UGM6	SYWM_HUMAN	WARS2	0.159654	-2.64698	0.00369832
467	Q8IX01	SUGP2_HUMAN	SUGP2	0.49476	-1.0152	0.00457925
468	P12956	XRCC6_HUMAN	XRCC6	0.463433	-1.10957	0.00522941	Yes
469	Q02153	GCYB1_HUMAN	GUCY1B1	0.460118	-1.11993	0.000371449
470	O60524	NEMF_HUMAN	NEMF	0.445937	-1.16509	0.000762488
471	Q9NXR7	BABA2_HUMAN	BABAM2	0.445772	-1.16562	0.00149809
472	P31153	METK2_HUMAN	MAT2A	0.368159	-1.4416	0.00310206
473	O14787	TNPO2_HUMAN	TNPO2	0.325939	-1.61733	0.00962276
474	O15484	CAN5_HUMAN	CAPN5	0.277638	-1.84872	0.000223182	Yes
475	Q9NZJ9	NUDT4_HUMAN	NUDT4	0.215023	-2.21743	0.00220212
476	Q9GZZ1	NAA50_HUMAN	NAA50	0.164652	-2.60251	4.27444e-05	Yes
477	Q9BQI9	NRIP2_HUMAN	NRIP2	0.139294	-2.84379	4.75915e-05
478	Q6PGP7	TTC37_HUMAN	TTC37	0.0814552	-3.61785	0.000836636
479	Q9NYL2	M3K20_HUMAN	MAP3K20	0.0699903	-3.8367	0.00337606
480	Q9BS92	NPS3B_HUMAN	NIPSNAP3B	0.0642063	-3.96114	0.0029168
481	P25789	PSA4_HUMAN	PSMA4	0.433083	-1.20729	0.000483817	Yes
482	Q8N1F7	NUP93_HUMAN	NUP93	0.339273	-1.55948	0.000732567
483	O95757	HS74L_HUMAN	HSPA4L	0.296775	-1.75256	0.00832804
484	Q15008	PSMD6_HUMAN	PSMD6	0.23978	-2.06021	0.000761577	Yes
485	P25788	PSA3_HUMAN	PSMA3	0.152459	-2.71351	0.00715186	Yes
486	Q7L014	DDX46_HUMAN	DDX46	0.415913	-1.26565	0.00921898
487	Q16363	LAMA4_HUMAN	LAMA4	0.369287	-1.43719	0.000902401	Yes
488	Q9Y4F1	FARP1_HUMAN	FARP1	0.362074	-1.46564	1.44175e-05
489	O14936	CSKP_HUMAN	CASK	0.268049	-1.89943	0.000384303	Yes
490	Q9BXJ5	C1QT2_HUMAN	C1QTNF2	0.212835	-2.23219	0.000701541	Yes
491	Q7Z3J2	VP35L_HUMAN	VPS35L	0.199274	-2.32717	0.00254707
492	Q9BZG1	RAB34_HUMAN	RAB34	0.198414	-2.33342	0.000233295	Yes
493	Q93052	LPP_HUMAN	LPP	0.182838	-2.45136	0.00657315
494	Q9H902	REEP1_HUMAN	REEP1	0.173808	-2.52444	0.000678505	Yes
495	O43175	SERA_HUMAN	PHGDH	0.155811	-2.68213	0.000141675	Yes
496	Q9P0L2	MARK1_HUMAN	MARK1	0.112132	-3.15673	1.79763e-06
497	Q9P2K5	MYEF2_HUMAN	MYEF2	0.0848675	-3.55864	4.11019e-05
498	Q03405	UPAR_HUMAN	PLAUR	36.0559	5.17216	0.000428747	Yes
499	P17813	EGLN_HUMAN	ENG	9.33581	3.22278	0.000563182	Yes
500	Q15904	VAS1_HUMAN	ATP6AP1	6.32686	2.66149	1.77611e-05	Yes
501	O43252	PAPS1_HUMAN	PAPSS1	4.16552	2.0585	0.000115927
502	P50281	MMP14_HUMAN	MMP14	2.43321	1.28286	0.00126906	Yes
503	P19440	GGT1_HUMAN	GGT1	90.4326	6.49877	0.00544982	Yes
504	Q9BV19	CA050_HUMAN	C1orf50	18.2606	4.19066	0.00170461
505	A6QL63	BTBDB_HUMAN	BTBD11	16.8334	4.07325	0.0052448
506	Q9NSY1	BMP2K_HUMAN	BMP2K	7.71314	2.94732	0.00531517
507	Q66K79	CBPZ_HUMAN	CPZ	5.65229	2.49884	0.00752609	Yes
508	Q9Y289	SC5A6_HUMAN	SLC5A6	4.30232	2.10512	0.00647912
509	Q9NVA4	T184C_HUMAN	TMEM184C	2.13386	1.09346	0.00708142
510	P05109	S10A8_HUMAN	S100A8	35.1802	5.13669	0.000996286	Yes
511	Q8TF64	GIPC3_HUMAN	GIPC3	14.483	3.85628	0.000939176
512	P19971	TYPH_HUMAN	TYMP	7.24066	2.85612	0.00951019
513	P55786	PSA_HUMAN	NPEPPS	4.75309	2.24887	0.00684254	Yes
514	Q15126	PMVK_HUMAN	PMVK	3.45016	1.78666	0.00749031	Yes
515	Q969T9	WBP2_HUMAN	WBP2	2.82927	1.50043	0.00465859
516	P05121	PAI1_HUMAN	SERPINE1	45.5649	5.50985	0.000745784	Yes
517	O75781	PALM_HUMAN	PALM	7.91045	2.98376	0.000417163
518	Q9NZ52	GGA3_HUMAN	GGA3	7.7966	2.96285	0.000632398	Yes
519	Q14677	EPN4_HUMAN	CLINT1	5.47122	2.45186	0.000194812	Yes
520	O75379	VAMP4_HUMAN	VAMP4	5.4175	2.43763	0.00685858	Yes
521	O75154	RFIP3_HUMAN	RAB11FIP3	5.05261	2.33703	0.00383534	Yes
522	P52209	6PGD_HUMAN	PGD	4.08285	2.02958	9.70622e-05	Yes
523	Q9NUQ9	CYRIB_HUMAN	CYRIB	3.6834	1.88104	0.00148224	Yes
524	O00299	CLIC1_HUMAN	CLIC1	3.66178	1.87254	0.000314564	Yes
525	Q9UEU0	VTI1B_HUMAN	VTI1B	3.58691	1.84274	0.000558189	Yes
526	P49768	PSN1_HUMAN	PSEN1	3.3702	1.75283	0.00352088	Yes
527	Q92542	NICA_HUMAN	NCSTN	2.97633	1.57354	0.00110317	Yes
528	Q3T906	GNPTA_HUMAN	GNPTAB	2.48166	1.31131	0.00944904	Yes
529	P20338	RAB4A_HUMAN	RAB4A	2.37192	1.24606	0.00914305	Yes
530	Q9NY33	DPP3_HUMAN	DPP3	2.23536	1.16051	0.00770976	Yes
531	Q9Y3P9	RBGP1_HUMAN	RABGAP1	34.0238	5.08847	0.0026442
532	Q9BPZ3	PAIP2_HUMAN	PAIP2	28.8164	4.84882	0.00310367
533	Q9P1F3	ABRAL_HUMAN	ABRACL	22.5498	4.49504	0.00411001
534	Q9H773	DCTP1_HUMAN	DCTPP1	18.6414	4.22044	0.00120585
535	Q15800	MSMO1_HUMAN	MSMO1	3.29349	1.71962	0.000331092	Yes
536	Q96AG4	LRC59_HUMAN	LRRC59	2.55286	1.35211	0.00287254	Yes
537	P27707	DCK_HUMAN	DCK	14.8319	3.89063	9.14357e-06
538	P54687	BCAT1_HUMAN	BCAT1	7.4896	2.90489	0.00226222
539	P20933	ASPG_HUMAN	AGA	3.94875	1.9814	0.00467056	Yes
540	P17174	AATC_HUMAN	GOT1	2.89653	1.53433	0.000772716	Yes
541	P17677	NEUM_HUMAN	GAP43	35.1637	5.13602	0.00225257
542	Q9P2A4	ABI3_HUMAN	ABI3	13.477	3.75242	0.00754467
543	Q9HB40	RISC_HUMAN	SCPEP1	10.6645	3.41474	0.00642431	Yes
544	Q5SW79	CE170_HUMAN	CEP170	7.36798	2.88127	0.00368042
545	O94760	DDAH1_HUMAN	DDAH1	6.72123	2.74873	4.98506e-05	Yes
546	P50225	ST1A1_HUMAN	SULT1A1	6.71893	2.74823	0.00123383
547	O95372	LYPA2_HUMAN	LYPLA2	6.37074	2.67146	0.00841772	Yes
548	Q8IXM2	BAP18_HUMAN	BAP18	3.96193	1.9862	0.00868307
549	P53367	ARFP1_HUMAN	ARFIP1	3.17056	1.66474	0.00492729	Yes
550	Q9Y5S2	MRCKB_HUMAN	CDC42BPB	2.88656	1.52935	0.000274033	Yes
551	Q6WKZ4	RFIP1_HUMAN	RAB11FIP1	21.2571	4.40987	0.0013352
552	Q9NX08	COMD8_HUMAN	COMMD8	12.0478	3.5907	0.00233578
553	P15374	UCHL3_HUMAN	UCHL3	8.8698	3.1489	0.00685344
554	P78417	GSTO1_HUMAN	GSTO1	7.67713	2.94057	0.00249038	Yes
555	P0CG30	GSTT2_HUMAN	GSTT2B	5.81171	2.53896	0.00389055	Yes
556	P09936	UCHL1_HUMAN	UCHL1	5.61991	2.49055	0.00604226	Yes
557	Q8NBI6	XXLT1_HUMAN	XXYLT1	5.11354	2.35432	0.00254703	Yes
558	P53985	MOT1_HUMAN	SLC16A1	4.82669	2.27103	0.000281172	Yes
559	Q9H4A6	GOLP3_HUMAN	GOLPH3	4.22533	2.07907	0.00560249	Yes
560	Q8TEW8	PAR3L_HUMAN	PARD3B	3.14923	1.655	0.000163925
561	Q86X83	COMD2_HUMAN	COMMD2	2.39768	1.26164	0.00244774
562	P31997	CEAM8_HUMAN	CEACAM8	112.151	6.8093	0.0040015	Yes
563	Q9Y3L5	RAP2C_HUMAN	RAP2C	6.69833	2.7438	0.00189999	Yes
564	P35613	BASI_HUMAN	BSG	3.85029	1.94497	0.00334229	Yes
565	P18085	ARF4_HUMAN	ARF4	3.52837	1.819	0.00358696	Yes
566	Q96CW1	AP2M1_HUMAN	AP2M1	2.04705	1.03355	0.00361027	Yes
567	O43914	TYOBP_HUMAN	TYROBP	24.9873	4.64312	0.00404306	Yes
568	O60711	LPXN_HUMAN	LPXN	18.8199	4.23419	6.368e-05
569	P13796	PLSL_HUMAN	LCP1	15.8291	3.98451	0.00237552	Yes
570	P12314	FCGR1_HUMAN	FCGR1A	12.3126	3.62206	0.0012819	Yes
571	P10321	HLAC_HUMAN	HLA-C	10.063	3.33098	5.78905e-05	Yes
572	Q01628	IFM3_HUMAN	IFITM3	8.03451	3.00621	0.00438895
573	P61769	B2MG_HUMAN	B2M	7.77696	2.95921	0.00306166	Yes
574	P05362	ICAM1_HUMAN	ICAM1	7.33078	2.87397	0.00465028	Yes
575	P01889	HLAB_HUMAN	HLA-B	7.09098	2.82599	5.43787e-05	Yes
576	P80217	IN35_HUMAN	IFI35	5.04389	2.33454	0.000680294
577	P04439	HLAA_HUMAN	HLA-A	4.70904	2.23543	0.00533492	Yes
578	Q16658	FSCN1_HUMAN	FSCN1	3.70244	1.88848	0.00239318	Yes
579	Q16864	VATF_HUMAN	ATP6V1F	3.62583	1.85831	0.00135211	Yes
580	Q99439	CNN2_HUMAN	CNN2	3.57056	1.83615	0.00931025	Yes
581	P27797	CALR_HUMAN	CALR	3.2296	1.69135	0.00110899	Yes
582	O00764	PDXK_HUMAN	PDXK	2.37808	1.24979	0.0079329	Yes
583	O95445	APOM_HUMAN	APOM	27.3997	4.77609	0.00183199	Yes
584	Q8WUH6	TM263_HUMAN	TMEM263	22.2481	4.47561	0.00951466
585	Q9Y3Q8	T22D4_HUMAN	TSC22D4	6.32032	2.66	0.00130718
586	P55209	NP1L1_HUMAN	NAP1L1	3.44951	1.78639	0.000957567
587	O43790	KRT86_HUMAN	KRT86	3.35499	1.74631	0.000631234	Yes
588	P51572	BAP31_HUMAN	BCAP31	2.11917	1.0835	0.00158742	Yes
589	Q9Y3L3	3BP1_HUMAN	SH3BP1	36.2179	5.17863	0.00284982
590	Q6P589	TP8L2_HUMAN	TNFAIP8L2	27.1929	4.76516	0.000364071
591	Q8IUI8	CRLF3_HUMAN	CRLF3	14.951	3.90217	0.00290015
592	Q9NR99	MXRA5_HUMAN	MXRA5	10.6265	3.40959	0.00806938	Yes
593	O14657	TOR1B_HUMAN	TOR1B	7.47552	2.90217	0.00500765	Yes
594	Q13077	TRAF1_HUMAN	TRAF1	5.50581	2.46095	0.00417546
595	P30260	CDC27_HUMAN	CDC27	5.43736	2.44291	0.00383087
596	Q92805	GOGA1_HUMAN	GOLGA1	18.9687	4.24555	0.00672364	Yes
597	P0C0L5	CO4B_HUMAN	C4B	13.8158	3.78825	0.003531	Yes
598	P10124	SRGN_HUMAN	SRGN	11.4836	3.52151	0.00343085	Yes
599	Q01459	DIAC_HUMAN	CTBS	10.317	3.36696	0.00423086	Yes
600	Q9GZX9	TWSG1_HUMAN	TWSG1	6.89908	2.78641	0.00569082	Yes
601	Q13641	TPBG_HUMAN	TPBG	4.30164	2.10489	0.00158975	Yes
602	O75976	CBPD_HUMAN	CPD	3.59443	1.84576	2.10724e-05	Yes
603	Q6QNY0	BL1S3_HUMAN	BLOC1S3	2.99939	1.58467	0.00427405
604	Q9BRR9	RHG09_HUMAN	ARHGAP9	27.5181	4.78231	0.00913494	Yes
605	Q3ZCW2	LEGL_HUMAN	LGALSL	11.0732	3.469	0.00740673
606	Q15025	TNIP1_HUMAN	TNIP1	9.38441	3.23027	0.00254732
607	Q13093	PAFA_HUMAN	PLA2G7	5.14632	2.36354	0.00176771	Yes
608	Q9ULQ1	TPC1_HUMAN	TPCN1	4.54578	2.18453	0.00845072
609	Q96DF8	ESS2_HUMAN	ESS2	3.59847	1.84738	0.000676716
610	P02008	HBAZ_HUMAN	HBZ	31.1751	4.96232	0.00172093	Yes
611	Q11201	SIA4A_HUMAN	ST3GAL1	23.1571	4.53338	0.00263267	Yes
612	P32942	ICAM3_HUMAN	ICAM3	17.5543	4.13376	0.00545592	Yes
613	O95466	FMNL1_HUMAN	FMNL1	7.98229	2.9968	0.00107719	Yes
614	P55957	BID_HUMAN	BID	7.29026	2.86597	4.58048e-06
615	P58546	MTPN_HUMAN	MTPN	7.42726	2.89283	0.00672532
616	Q8TD55	PKHO2_HUMAN	PLEKHO2	5.96815	2.57728	0.000120572	Yes
617	Q8N1S5	S39AB_HUMAN	SLC39A11	4.28439	2.09909	0.00814523	Yes
618	Q96HH9	GRM2B_HUMAN	GRAMD2B	4.08261	2.02949	6.04897e-05
619	Q9ULI3	HEG1_HUMAN	HEG1	4.0625	2.02237	0.00125201	Yes
620	P47224	MSS4_HUMAN	RABIF	3.98437	1.99435	0.00519392
621	Q9BUH6	PAXX_HUMAN	PAXX	9.3644	3.22719	0.00374398
622	Q9H488	OFUT1_HUMAN	POFUT1	6.3365	2.66369	0.00672183	Yes
623	Q5U3C3	TM164_HUMAN	TMEM164	3.76417	1.91233	0.000189183
624	P80303	NUCB2_HUMAN	NUCB2	3.3955	1.76362	0.00203105	Yes
625	Q9BV40	VAMP8_HUMAN	VAMP8	65.1147	6.02491	0.00121564	Yes
626	O43665	RGS10_HUMAN	RGS10	24.8056	4.63259	0.00587044
627	A0MZ66	SHOT1_HUMAN	SHTN1	24.7254	4.62792	0.00155497
628	O43805	SSNA1_HUMAN	SSNA1	17.701	4.14576	0.00415937
629	Q04206	TF65_HUMAN	RELA	12.4378	3.63666	8.31323e-05
630	P28067	DMA_HUMAN	HLA-DMA	5.24571	2.39114	0.00340328	Yes
631	P01903	DRA_HUMAN	HLA-DRA	4.64045	2.21426	0.00327771	Yes
632	O15155	BET1_HUMAN	BET1	4.07736	2.02763	0.000812566	Yes
633	P28065	PSB9_HUMAN	PSMB9	3.37347	1.75423	0.00162536	Yes
634	O00499	BIN1_HUMAN	BIN1	3.22291	1.68836	0.00053824
635	Q99961	SH3G1_HUMAN	SH3GL1	2.90249	1.53729	0.00258108
636	Q9UL46	PSME2_HUMAN	PSME2	2.83538	1.50354	0.0048798	Yes
637	P52594	AGFG1_HUMAN	AGFG1	2.68692	1.42595	0.000831727
638	P52907	CAZA1_HUMAN	CAPZA1	2.2901	1.19541	0.0024233	Yes
639	Q9UQ88	CD11A_HUMAN	CDK11A	2.14893	1.10362	0.00166344
640	Q9BVK6	TMED9_HUMAN	TMED9	2.12144	1.08505	0.00671353	Yes
641	Q13951	PEBB_HUMAN	CBFB	22.0462	4.46246	0.00862211
642	P54105	ICLN_HUMAN	CLNS1A	4.39346	2.13536	0.00784977
643	P17947	SPI1_HUMAN	SPI1	4.20603	2.07246	0.000770353
644	Q9NR97	TLR8_HUMAN	TLR8	11.414	3.51274	0.00478373	Yes
645	Q9BT09	CNPY3_HUMAN	CNPY3	6.48731	2.69762	0.00327701	Yes
646	Q68CQ7	GL8D1_HUMAN	GLT8D1	4.95047	2.30756	0.00852599	Yes
647	Q6P4E1	GOLM2_HUMAN	GOLM2	4.09028	2.0322	0.0082542	Yes
648	Q86YB8	ERO1B_HUMAN	ERO1B	3.9206	1.97108	4.06348e-05	Yes
649	Q8WU79	SMAP2_HUMAN	SMAP2	3.58739	1.84293	0.00782906
650	O75506	HSBP1_HUMAN	HSBP1	2.96068	1.56593	0.00124436
651	Q9ULZ3	ASC_HUMAN	PYCARD	86.5908	6.43614	0.00722057	Yes
652	P24158	PRTN3_HUMAN	PRTN3	53.7515	5.74823	0.00741782	Yes
653	P05164	PERM_HUMAN	MPO	24.1963	4.59671	0.00440588	Yes
654	Q99615	DNJC7_HUMAN	DNAJC7	7.69924	2.94472	0.00388384	Yes
655	P28676	GRAN_HUMAN	GCA	5.97091	2.57795	0.00736911	Yes
656	P43307	SSRA_HUMAN	SSR1	4.40512	2.13918	0.00278844	Yes
657	P61011	SRP54_HUMAN	SRP54	4.30091	2.10464	0.00480646
658	Q8TDP1	RNH2C_HUMAN	RNASEH2C	2.74719	1.45796	0.00157368
659	Q96RD7	PANX1_HUMAN	PANX1	2.31806	1.21292	0.00157231	Yes
660	P0C0L4	CO4A_HUMAN	C4A	19.8175	4.30871	0.000961282	Yes
661	Q8NBJ4	GOLM1_HUMAN	GOLM1	19.1945	4.26262	0.00357043	Yes
662	P01033	TIMP1_HUMAN	TIMP1	15.1822	3.92431	0.00989961	Yes
663	P02746	C1QB_HUMAN	C1QB	14.8637	3.89373	0.00866297	Yes
664	O43765	SGTA_HUMAN	SGTA	4.68645	2.22849	0.00902907
665	Q15084	PDIA6_HUMAN	PDIA6	4.24418	2.08549	0.00095018	Yes
666	Q14766	LTBP1_HUMAN	LTBP1	2.886	1.52907	0.00157494	Yes
667	P07237	PDIA1_HUMAN	P4HB	2.68647	1.42571	0.00997224	Yes
668	P14625	ENPL_HUMAN	HSP90B1	2.31629	1.21182	0.0025441	Yes
669	Q9UPI3	FLVC2_HUMAN	FLVCR2	45.4445	5.50603	0.000140334
670	Q9NZK5	ADA2_HUMAN	ADA2	41.7952	5.38526	0.000292524	Yes
671	Q9NRG1	PRDC1_HUMAN	PRTFDC1	15.2126	3.9272	0.00169854
672	Q96BP2	CHCH1_HUMAN	CHCHD1	10.5002	3.39234	0.00238321
673	Q9BRT3	MIEN1_HUMAN	MIEN1	7.92286	2.98602	0.00757086
674	Q96E11	RRFM_HUMAN	MRRF	7.84868	2.97245	0.000604247
675	Q96AY3	FKB10_HUMAN	FKBP10	7.59919	2.92584	0.00875399	Yes
676	Q92665	RT31_HUMAN	MRPS31	5.07817	2.34431	0.00756175
677	Q86U28	ISCA2_HUMAN	ISCA2	3.99436	1.99796	0.00162879
678	P07332	FES_HUMAN	FES	3.6624	1.87279	0.00663829	Yes
679	P19623	SPEE_HUMAN	SRM	2.65322	1.40774	0.00985634
680	Q6IA17	SIGIR_HUMAN	SIGIRR	28.9576	4.85587	0.00715041
681	Q9BU89	DOHH_HUMAN	DOHH	25.4931	4.67203	0.00770466
682	P15104	GLNA_HUMAN	GLUL	21.899	4.4528	0.00218643	Yes
683	P08571	CD14_HUMAN	CD14	10.015	3.3241	0.00310349	Yes
684	O95400	CD2B2_HUMAN	CD2BP2	7.79528	2.9626	0.00624357
685	Q01844	EWS_HUMAN	EWSR1	7.09244	2.82628	0.00774039
686	P11171	EPB41_HUMAN	EPB41	4.0032	2.00115	0.00521932	Yes
687	Q99757	THIOM_HUMAN	TXN2	3.37779	1.75608	0.000713355
688	Q9P2I0	CPSF2_HUMAN	CPSF2	3.28288	1.71496	0.00397524
689	P22307	NLTP_HUMAN	SCP2	3.0139	1.59163	0.00302788
690	P31943	HNRH1_HUMAN	HNRNPH1	2.92625	1.54905	0.00831837
691	P23246	SFPQ_HUMAN	SFPQ	2.45963	1.29844	0.00973948
692	Q9UJ68	MSRA_HUMAN	MSRA	2.04137	1.02954	0.00641078	Yes
693	P11274	BCR_HUMAN	BCR	17.4183	4.12253	0.00234996	Yes
694	Q9H3U7	SMOC2_HUMAN	SMOC2	6.87085	2.78049	0.0085671	Yes
695	Q96KP4	CNDP2_HUMAN	CNDP2	5.33334	2.41504	0.000156225	Yes
696	Q96EP5	DAZP1_HUMAN	DAZAP1	5.14836	2.36411	0.00309061
697	P60174	TPIS_HUMAN	TPI1	4.87087	2.28418	0.00948623	Yes
698	P06132	DCUP_HUMAN	UROD	4.547	2.18491	0.00284858
699	Q8TEX9	IPO4_HUMAN	IPO4	4.29556	2.10285	0.00153387
700	Q9GZR7	DDX24_HUMAN	DDX24	4.29232	2.10176	0.000891485
701	Q9UKD2	MRT4_HUMAN	MRTO4	3.89719	1.96244	4.08709e-05
702	P30040	ERP29_HUMAN	ERP29	3.6007	1.84828	0.0098578	Yes
703	Q96HQ2	C2AIL_HUMAN	CDKN2AIPNL	3.50871	1.81094	0.00671479
704	Q96BQ5	CC127_HUMAN	CCDC127	3.41873	1.77346	0.000209333
705	Q9Y315	DEOC_HUMAN	DERA	2.00062	1.00044	0.00395759	Yes
706	O15321	TM9S1_HUMAN	TM9SF1	11.9099	3.57409	0.0034723	Yes
707	Q9NRN7	ADPPT_HUMAN	AASDHPPT	11.8712	3.5694	0.00514699	Yes
708	Q9NWM8	FKB14_HUMAN	FKBP14	11.8614	3.5682	0.0024168	Yes
709	O15305	PMM2_HUMAN	PMM2	9.43192	3.23755	0.00398662
710	O15431	COPT1_HUMAN	SLC31A1	4.7384	2.2444	0.000738571
711	P80511	S10AC_HUMAN	S100A12	73.8086	6.20572	0.00201288	Yes
712	Q96MW1	CCD43_HUMAN	CCDC43	4.61904	2.20759	0.00574113
713	P49792	RBP2_HUMAN	RANBP2	2.72641	1.447	7.74845e-05
714	P51659	DHB4_HUMAN	HSD17B4	2.38998	1.257	0.00665445
715	P09326	CD48_HUMAN	CD48	24.7331	4.62837	0.00720091	Yes
716	P15289	ARSA_HUMAN	ARSA	9.47469	3.24408	0.00866831	Yes
717	Q53H96	P5CR3_HUMAN	PYCR3	7.51057	2.90892	0.000666312
718	Q04756	HGFA_HUMAN	HGFAC	6.08032	2.60415	0.00444616	Yes
719	O75787	RENR_HUMAN	ATP6AP2	4.15072	2.05336	0.00921976	Yes
720	P08174	DAF_HUMAN	CD55	4.12266	2.04358	0.000473399	Yes
721	P13667	PDIA4_HUMAN	PDIA4	3.44749	1.78555	0.00258962	Yes
722	Q08379	GOGA2_HUMAN	GOLGA2	3.33956	1.73966	0.00417071	Yes
723	P13693	TCTP_HUMAN	TPT1	3.32436	1.73308	0.00522153	Yes
724	Q9NYB9	ABI2_HUMAN	ABI2	2.90464	1.53836	0.00795376

## Sheet: Legend
Dataset EV3: Differentially expressed proteins in IA vs. STA
