# Supplementary material for: Circulating proteomic panels for risk stratification of intracranial aneurysm and its rupture
Source: EMBO Mol Med. 2022 Jan 3;14(2):e14713. doi: 10.15252/emmm.202114713 (PMC8819334; doi:10.15252/emmm.202114713)
Supplement: Supplementary file 5 — Dataset EV4 [file EMMM-14-e14713-s017.xlsx]

## Sheet: Dataset EV4
	Dataset EV4: Differentially expressed proteins in (R & UR) vs. NC or R vs. (UR & N)
	NO.	Uniprot Accession Number	Uniprot ID	Gene Symbol	Foldchange of (R & UR)/NC	Log2[FC((R & UR)/NC)]	P.ajusted [(R & UR)/NC]	Foldchange of R /(UR & N)	log2[FC(R /(UR & N))]	P.ajusted [R /(UR & N)]
	1	P02675	FIBB_HUMAN	FGB	3.3697	1.7526	0.0038811
	2	P02679	FIBG_HUMAN	FGG	3.1593	1.6596	0.0028151
	3	P02741	CRP_HUMAN	CRP	3.1529	1.6567	0.009453	2.9353	1.5535	0.017703
	4	Q13093	PAFA_HUMAN	PLA2G7	2.527	1.3374	0.0025981
	5	Q86Z14	KLOTB_HUMAN	KLB	2.2757	1.1863	0.0005119
	6	P05154	IPSP_HUMAN	SERPINA5	2.2129	1.146	0.016869
	7	Q9H4F8	SMOC1_HUMAN	SMOC1	2.1598	1.1109	0.01305
	8	Q9UBX7	KLK11_HUMAN	KLK11	2.0544	1.0387	0.00045694
	9	Q9UPZ9	CILK1_HUMAN	CILK1	2.0472	1.0336	0.00063249
	10	P02671	FIBA_HUMAN	FGA	1.8981	0.92454	0.016313
	11	Q9H9E3	COG4_HUMAN	COG4	1.8732	0.9055	0.047073
	12	Q9P2E9	RRBP1_HUMAN	RRBP1	1.8351	0.87588	0.021441
	13	P00738	HPT_HUMAN	HP	1.7935	0.84278	0.032372	2.3076	1.2064	1.5e-11
	14	P00740	FA9_HUMAN	F9	1.7356	0.79544	0.0001005	1.6368	0.71091	0.00087086
	15	Q8WU03	GLYL2_HUMAN	GLYATL2	1.7235	0.78537	0.00043231
	16	Q5D862	FILA2_HUMAN	FLG2	1.6725	0.742	0.047073
	17	Q86YZ3	HORN_HUMAN	HRNR	1.6709	0.7406	0.027337	1.7255	0.78703	0.018757
	18	P48681	NEST_HUMAN	NES	1.6043	0.68197	0.0014368
	19	P02750	A2GL_HUMAN	LRG1	1.6025	0.68031	0.0042853	1.7211	0.78335	2.43e-05
	20	P00918	CAH2_HUMAN	CA2	1.5989	0.67706	4.28e-05
	21	Q9Y279	VSIG4_HUMAN	VSIG4	1.571	0.65172	0.043995	1.8754	0.90723	5.82e-05
	22	P69892	HBG2_HUMAN	HBG2	1.5667	0.64769	0.00017233
	23	P00915	CAH1_HUMAN	CA1	1.5619	0.64332	0.0027273
	24	Q06141	REG3A_HUMAN	REG3A	1.5597	0.64124	0.0035135
	25	Q15485	FCN2_HUMAN	FCN2	1.5164	0.60062	7.6e-05
	26	Q03181	PPARD_HUMAN	PPARD	1.5007	0.58562	6.09e-05
	27	Q9NP84	TNR12_HUMAN	TNFRSF12A	0.663	-0.59292	0.0012347
	28	A0A0C4DH25	KVD20_HUMAN	IGKV3D-20	0.66212	-0.59484	0.0002124
	29	P01701	LV151_HUMAN	IGLV1-51	0.66051	-0.59834	0.0023383
	30	P05160	F13B_HUMAN	F13B	0.66043	-0.59852	2.43e-05
	31	Q96KG7	MEG10_HUMAN	MEGF10	0.66026	-0.59889	0.0033105
	32	A0A1B0GTC6	CC085_HUMAN	C3orf85	0.6583	-0.60319	5.5e-05
	33	P63267	ACTH_HUMAN	ACTG2	0.6581	-0.60361	0.006384
	34	Q8NDA2	HMCN2_HUMAN	HMCN2	0.65165	-0.61782	0.00082895
	35	P09471	GNAO_HUMAN	GNAO1	0.65015	-0.62115	0.026323
	36	Q12797	ASPH_HUMAN	ASPH	0.64871	-0.62435	0.0093766
	37	Q14766	LTBP1_HUMAN	LTBP1	0.64851	-0.62479	3.01e-05
	38	O43707	ACTN4_HUMAN	ACTN4	0.64678	-0.62865	0.028906
	39	P01782	HV309_HUMAN	IGHV3-9	0.64541	-0.6317	0.0056564
	40	Q9Y6Y8	S23IP_HUMAN	SEC23IP	0.64378	-0.63536	0.0034017
	41	Q9HCN6	GPVI_HUMAN	GP6	0.64228	-0.63872	0.00082895
	42	A0A075B6K4	LV310_HUMAN	IGLV3-10	0.64216	-0.63901	0.0043679
	43	P00748	FA12_HUMAN	F12	0.64182	-0.63976	0.018567
	44	Q8IXJ6	SIR2_HUMAN	SIRT2	0.64161	-0.64024	3.7e-05
	45	P22894	MMP8_HUMAN	MMP8	0.64013	-0.64356	0.00018995
	46	Q86UX7	URP2_HUMAN	FERMT3	0.63896	-0.6462	2.45e-05
	47	Q9HBI1	PARVB_HUMAN	PARVB	0.63851	-0.64723	0.018811
	48	P01860	IGHG3_HUMAN	IGHG3	0.63797	-0.64845	0.00014176
	49	Q9UMX5	NENF_HUMAN	NENF	0.63621	-0.65243	0.00074303
	50	Q7Z5L0	VMO1_HUMAN	VMO1	0.63459	-0.65609	0.00085729
	51	O60641	AP180_HUMAN	SNAP91	0.63026	-0.66599	0.043374
	52	Q5VTJ3	KLD7A_HUMAN	KLHDC7A	0.63014	-0.66626	0.00011252
	53	Q05315	LEG10_HUMAN	CLC	0.62779	-0.67164	0.0098211	0.51154	-0.96709	6.03e-06
	54	P40197	GPV_HUMAN	GP5	0.62696	-0.67354	9.41e-07
	55	P01709	LV208_HUMAN	IGLV2-8	0.62513	-0.67777	7.71e-05
	56	Q9H6X2	ANTR1_HUMAN	ANTXR1	0.62497	-0.67813	0.00046404	0.64672	-0.62878	0.0080751
	57	P06312	KV401_HUMAN	IGKV4-1	0.61864	-0.69282	0.0047492
	58	P02775	CXCL7_HUMAN	PPBP	0.6173	-0.69595	8.12e-05
	59	P21333	FLNA_HUMAN	FLNA	0.6141	-0.70346	0.00039268	0.6573	-0.60538	0.027187
	60	P00488	F13A_HUMAN	F13A1	0.61313	-0.70572	3.9e-05
	61	O95236	APOL3_HUMAN	APOL3	0.61169	-0.70913	0.0043679	0.55732	-0.84342	0.001071
	62	P0DP03	HVC05_HUMAN	IGHV3-30-5	0.60351	-0.72856	0.021121
	63	Q9UL25	RAB21_HUMAN	RAB21	0.60278	-0.7303	0.0005119
	64	P27105	STOM_HUMAN	STOM	0.59799	-0.74182	5.74e-06
	65	P0DOX7	IGK_HUMAN	#N/A	0.5967	-0.74493	8.6e-05
	66	P10720	PF4V_HUMAN	PF4V1	0.59362	-0.7524	0.0045936
	67	O95810	CAVN2_HUMAN	CAVIN2	0.59328	-0.75322	0.029643
	68	P01780	HV307_HUMAN	IGHV3-7	0.59051	-0.75996	0.00030396
	69	O43852	CALU_HUMAN	CALU	0.59018	-0.76078	7e-05
	70	A0A0A0MT36	KVD21_HUMAN	IGKV6D-21	0.58531	-0.77272	0.00156	0.64233	-0.63861	0.028439
	71	P02787	TRFE_HUMAN	TF	0.58147	-0.78221	2.2e-08
	72	A0A075B6P5	KV228_HUMAN	IGKV2-28	0.57668	-0.79417	0.0078788
	73	Q96CM4	NXNL1_HUMAN	NXNL1	0.57396	-0.80098	2.96e-07
	74	P63261	ACTG_HUMAN	ACTG1	0.57133	-0.80761	0.01642
	75	Q14141	SEPT6_HUMAN	SEPTIN6	0.57103	-0.80836	0.0043679
	76	P02788	TRFL_HUMAN	LTF	0.57059	-0.80948	1.52e-06
	77	P01591	IGJ_HUMAN	JCHAIN	0.56823	-0.81546	0.000342
	78	P04430	KV116_HUMAN	IGKV1-16	0.56775	-0.81667	1.41e-06
	79	P60709	ACTB_HUMAN	ACTB	0.56713	-0.81824	0.0046071
	80	P06727	APOA4_HUMAN	APOA4	0.56589	-0.82141	0.0029373	0.46309	-1.1106	1.84e-06
	81	A0A0A0MRZ8	KVD11_HUMAN	IGKV3D-11	0.56426	-0.82557	1.1e-06
	82	Q15404	RSU1_HUMAN	RSU1	0.54278	-0.88156	0.0013198
	83	P61224	RAP1B_HUMAN	RAP1B	0.54054	-0.88753	4.39e-06
	84	P01619	KV320_HUMAN	IGKV3-20	0.53991	-0.8892	1.61e-05
	85	Q9Y490	TLN1_HUMAN	TLN1	0.53857	-0.8928	0.0002124
	86	P07996	TSP1_HUMAN	THBS1	0.52953	-0.9172	9.78e-06
	87	P02751	FINC_HUMAN	FN1	0.52408	-0.93214	0.01479
	88	P01871	IGHM_HUMAN	IGHM	0.52246	-0.93661	0.00043378
	89	P08311	CATG_HUMAN	CTSG	0.52212	-0.93755	0.00054138
	90	Q6UX06	OLFM4_HUMAN	OLFM4	0.51275	-0.96368	7.57e-06
	91	P53801	PTTG_HUMAN	PTTG1IP	0.50098	-0.99719	0.0034017
	92	A0A0B4J1X5	HV374_HUMAN	IGHV3-74	0.49514	-1.0141	0.0014754
	93	P21926	CD9_HUMAN	CD9	0.47056	-1.0876	1.52e-06
	94	Q86YW5	TRML1_HUMAN	TREML1	0.46942	-1.091	9.27e-06
	95	O43866	CD5L_HUMAN	CD5L	0.46852	-1.0938	1.27e-05
	96	P08514	ITA2B_HUMAN	ITGA2B	0.43706	-1.1941	3.95e-08
	97	P0DOX6	IGM_HUMAN	#N/A	0.42273	-1.2422	0.00043231
	98	P05106	ITB3_HUMAN	ITGB3	0.36734	-1.4448	1.41e-06
	99	Q8IWA4	MFN1_HUMAN	MFN1	0.35937	-1.4765	0.041306
	100	Q8NHQ9	DDX55_HUMAN	DDX55	0.35406	-1.4979	0.0024973
	101	P13224	GP1BB_HUMAN	GP1BB	0.33265	-1.5879	0.0044899
	102	Q8NI35	INADL_HUMAN	PATJ	0.31633	-1.6605	0.0022796
	103	A2RTY3	HEAT9_HUMAN	HEATR9	0.14605	-2.7755	0.024832
	104	P0DJI8	SAA1_HUMAN	SAA1				3.8381	1.9404	1.31e-06
	105	P0DJI9	SAA2_HUMAN	SAA2				3.4499	1.7865	2.7e-06
	106	P02741	CRP_HUMAN	CRP				2.9353	1.5535	0.017703
	107	P00738	HPT_HUMAN	HP				2.3076	1.2064	1.5e-11
	108	Q6IPM2	IQCE_HUMAN	IQCE				2.1986	1.1366	5.72e-05
	109	Q08830	FGL1_HUMAN	FGL1				2.1532	1.1065	0.0011727
	110	P26022	PTX3_HUMAN	PTX3				2.1264	1.0884	1.15e-06
	111	P69905	HBA_HUMAN	HBA1				2.0545	1.0388	1.04e-07
	112	Q969E1	LEAP2_HUMAN	LEAP2				2.0123	1.0088	0.045927
	113	P02042	HBD_HUMAN	HBD				2.0107	1.0077	5.45e-07
	114	Q9NSC7	SIA7A_HUMAN	ST6GALNAC1				1.9034	0.92857	0.0019058
	115	Q9Y279	VSIG4_HUMAN	VSIG4				1.8754	0.90723	5.82e-05
	116	P06732	KCRM_HUMAN	CKM				1.8449	0.88355	0.0015867
	117	O00602	FCN1_HUMAN	FCN1				1.7636	0.81856	4.12e-05
	118	P07451	CAH3_HUMAN	CA3				1.7288	0.78976	0.00013484
	119	Q86YZ3	HORN_HUMAN	HRNR				1.7255	0.78703	0.018757
	120	P02750	A2GL_HUMAN	LRG1				1.7211	0.78335	2.43e-05
	121	P68871	HBB_HUMAN	HBB				1.7101	0.77407	2.64e-07
	122	P01011	AACT_HUMAN	SERPINA3				1.7095	0.77358	0.0026421
	123	P10645	CMGA_HUMAN	CHGA				1.6494	0.72195	8.4e-05
	124	P02144	MYG_HUMAN	MB				1.6398	0.71353	2.43e-05
	125	P00740	FA9_HUMAN	F9				1.6368	0.71091	0.00087086
	126	P04745	AMY1A_HUMAN	AMY1A				1.6364	0.71056	0.0017049
	127	Q7KZ85	SPT6H_HUMAN	SUPT6H				1.634	0.70839	0.0006226
	128	Q8WWA0	ITLN1_HUMAN	ITLN1				1.5673	0.64832	5.55e-08
	129	O75356	ENTP5_HUMAN	ENTPD5				1.5557	0.63755	0.0046161
	130	Q99436	PSB7_HUMAN	PSMB7				1.538	0.6211	0.0020934
	131	P81605	DCD_HUMAN	DCD				1.5368	0.61996	0.00068363
	132	P01009	A1AT_HUMAN	SERPINA1				1.5133	0.59768	0.001071
	133	P04746	AMYP_HUMAN	AMY2A				1.506	0.59075	0.023324
	134	Q02985	FHR3_HUMAN	CFHR3				1.5055	0.59024	0.014104
	135	P08519	APOA_HUMAN	LPA				1.5008	0.58576	5.15e-05
	136	O95866	G6B_HUMAN	MPIG6B				0.65803	-0.60377	0.030431
	137	P21333	FLNA_HUMAN	FLNA				0.6573	-0.60538	0.027187
	138	A0A0B4J1V6	HV373_HUMAN	IGHV3-73				0.65067	-0.62	0.0066964
	139	Q9H6X2	ANTR1_HUMAN	ANTXR1				0.64672	-0.62878	0.0080751
	140	A0A0A0MT36	KVD21_HUMAN	IGKV6D-21				0.64233	-0.63861	0.028439
	141	P23083	HV102_HUMAN	IGHV1-2				0.62649	-0.67463	0.0013903
	142	Q15691	MARE1_HUMAN	MAPRE1				0.62515	-0.67773	0.00022051
	143	P01825	HV459_HUMAN	IGHV4-59				0.6222	-0.68455	0.012318
	144	A0A075B6R2	HV404_HUMAN	IGHV4-4				0.61308	-0.70586	0.015734
	145	Q9UNN8	EPCR_HUMAN	PROCR				0.61251	-0.70719	0.021997
	146	P06753	TPM3_HUMAN	TPM3				0.594	-0.75147	0.014614
	147	P62491	RB11A_HUMAN	RAB11A				0.57756	-0.79197	0.012318
	148	O95236	APOL3_HUMAN	APOL3				0.55732	-0.84342	0.001071
	149	Q96KK5	H2A1H_HUMAN	H2AC12				0.55436	-0.85109	0.046509
	150	P51124	GRAM_HUMAN	GZMM				0.54584	-0.87344	0.023985
	151	Q05315	LEG10_HUMAN	CLC				0.51154	-0.96709	6.03e-06
	152	P08567	PLEK_HUMAN	PLEK				0.50598	-0.98285	0.028333
	153	Q8WW22	DNJA4_HUMAN	DNAJA4				0.49314	-1.0199	0.040819
	154	O43768	ENSA_HUMAN	ENSA				0.48008	-1.0586	0.0073863
	155	O00151	PDLI1_HUMAN	PDLIM1				0.47451	-1.0755	0.042523
	156	P06727	APOA4_HUMAN	APOA4				0.46309	-1.1106	1.84e-06

## Sheet: Legend
Dataset EV4: Differentially expressed proteins in (R & UR) vs. NC or R vs. (UR & N)
