# Supplementary material for: Circulating proteomic panels for risk stratification of intracranial aneurysm and its rupture
Source: EMBO Mol Med. 2022 Jan 3;14(2):e14713. doi: 10.15252/emmm.202114713 (PMC8819334; doi:10.15252/emmm.202114713)
Supplement: Supplementary file 6 — Dataset EV5 [file EMMM-14-e14713-s007.xlsx]

## Sheet: Dataset EV5
	Dataset EV5: A list of 446 IA-related proteins from data mining
	No.	Uniprot Accession Number	Gene Symbol	Uniprot ID	Predicted as leakage proteins
	1	P05164	MPO	PERM_HUMAN	Yes
	2	P19429	TNNI3	TNNI3_HUMAN
	3	P04271	S100B	S100B_HUMAN
	4	P24821	TNC	TENA_HUMAN	Yes
	5	P02649	APOE	APOE_HUMAN	Yes
	6	P01584	IL1B	IL1B_HUMAN
	7	P13500	CCL2	CCL2_HUMAN	Yes
	8	P60602	ROMO1	ROMO1_HUMAN
	9	P01019	AGT	ANGT_HUMAN	Yes
	10	P16581	SELE	LYAM2_HUMAN	Yes
	11	P01375	TNF	TNFA_HUMAN
	12	O43474	KLF4	KLF4_HUMAN
	13	P14598	NCF1	NCF1_HUMAN
	14	Q07325	CXCL9	CXCL9_HUMAN	Yes
	15	P02778	CXCL10	CXL10_HUMAN	Yes
	16	P51671	CCL11	CCL11_HUMAN	Yes
	17	P10145	CXCL8	IL8_HUMAN	Yes
	18	Q16552	IL17A	IL17_HUMAN	Yes
	19	P14091	CTSE	CATE_HUMAN	Yes
	20	P05231	IL6	IL6_HUMAN	Yes
	21	O00206	TLR4	TLR4_HUMAN	Yes
	22	P01024	C3	CO3_HUMAN	Yes
	23	P01031	C5	CO5_HUMAN	Yes
	24	P09038	FGF2	FGF2_HUMAN
	25	P01135	TGFA	TGFA_HUMAN	Yes
	26	P03956	MMP1	MMP1_HUMAN	Yes
	27	P08254	MMP3	MMP3_HUMAN	Yes
	28	P09237	MMP7	MMP7_HUMAN	Yes
	29	P09238	MMP10	MMP10_HUMAN	Yes
	30	P39900	MMP12	MMP12_HUMAN	Yes
	31	P08253	MMP2	MMP2_HUMAN	Yes
	32	P14780	MMP9	MMP9_HUMAN	Yes
	33	P15692	VEGFA	VEGFA_HUMAN	Yes
	34	P19320	VCAM1	VCAM1_HUMAN	Yes
	35	P05362	ICAM1	ICAM1_HUMAN	Yes
	36	Q12762	ECRP	Q12762_HUMAN	Yes
	37	P25815	S100P	S100P_HUMAN
	38	P11678	EPX	PERE_HUMAN	Yes
	39	Q9HD89	RETN	RETN_HUMAN	Yes
	40	Q8TCZ8	APOE	Q8TCZ8_HUMAN
	41	P18054	ALOX12	LOX12_HUMAN
	42	P13224	GP1BB	GP1BB_HUMAN	Yes
	43	B3VMW0	#N/A	B3VMW0_HUMAN	Yes
	44	P59666	DEFA3	DEF3_HUMAN	Yes
	45	B2MV14	LTF	B2MV14_HUMAN	Yes
	46	P02689	PMP2	MYP2_HUMAN
	47	D3JV43	#N/A	D3JV43_HUMAN
	48	L7UUZ7	ITGB3	L7UUZ7_HUMAN	Yes
	49	P08514	ITGA2B	ITA2B_HUMAN	Yes
	50	Q15080	NCF4	NCF4_HUMAN
	51	P12724	RNASE3	ECP_HUMAN	Yes
	52	B7Z5A7	#N/A	B7Z5A7_HUMAN
	53	P08697	SERPINF2	A2AP_HUMAN	Yes
	54	A8MVU1	NCF1C	NCF1C_HUMAN
	55	P15153	RAC2	RAC2_HUMAN
	56	P01889	HLAB	HLAB_HUMAN	Yes
	57	P55058	PLTP	PLTP_HUMAN	Yes
	58	Q6MZK8	DKFZp686K06110	Q6MZK8_HUMAN
	59	P02765	AHSG	FETUA_HUMAN	Yes
	60	A3RKG7	#N/A	A3RKG7_HUMAN
	61	C5IWY0	HLAA	C5IWY0_HUMAN	Yes
	62	Q07507	DPT	DERM_HUMAN	Yes
	63	Q5HYE3	DKFZp686H1812	Q5HYE3_HUMAN	Yes
	64	P29762	CRABP1	RABP1_HUMAN
	65	Q6UWY5	OLFML1	OLFL1_HUMAN	Yes
	66	Q9BXN1	ASPN	ASPN_HUMAN	Yes
	67	H0Y4Z7	CRAT	H0Y4Z7_HUMAN
	68	P41222	PTGDS	PTGDS_HUMAN	Yes
	69	Q9NRN5	OLFML3	OLFL3_HUMAN	Yes
	70	A6NLG9	#N/A	A6NLG9_HUMAN
	71	B4DPC8	#N/A	B4DPC8_HUMAN
	72	H0YN65	CHST14	H0YN65_HUMAN
	73	Q59EG0	#N/A	Q59EG0_HUMAN
	74	P48061	CXCL12	SDF1_HUMAN	Yes
	75	P10916	MYL2	MLRV_HUMAN
	76	P12814-3	ACTN1	ACTN1_HUMAN
	77	P55268	LAMB2	LAMB2_HUMAN	Yes
	78	P05106	ITGB3	ITB3_HUMAN	Yes
	79	Q96HF1	SFRP2	SFRP2_HUMAN	Yes
	80	P15088	CPA3	CBPA3_HUMAN	Yes
	81	P02671	FGA	FIBA_HUMAN	Yes
	82	E9PSI1	#N/A	E9PSI1_HUMAN
	83	P20160	AZU1	CAP7_HUMAN	Yes
	84	Q9HBI1	PARVB	PARVB_HUMAN
	85	P59665	DEFA1	DEF1_HUMAN	Yes
	86	Q15833	STXBP2	STXB2_HUMAN
	87	B4DTY9	#N/A	B4DTY9_HUMAN
	88	Q13201	MMRN1	MMRN1_HUMAN	Yes
	89	P02675	FGB	FIBB_HUMAN	Yes
	90	P23219	PTGS1	PGH1_HUMAN	Yes
	91	P06753	TPM3	TPM3_HUMAN
	92	P80511	S100A12	S10AC_HUMAN
	93	Q9Y613	FHOD1	FHOD1_HUMAN
	94	P08567	PLEK	PLEK_HUMAN
	95	P02775	PPBP	CXCL7_HUMAN	Yes
	96	B0UZ83	#N/A	B0UZ83_HUMAN
	97	P06702	S100A9	S10A9_HUMAN	Yes
	98	P11215	ITGAM	ITAM_HUMAN	Yes
	99	Q9BXX0	EMILIN2	EMIL2_HUMAN	Yes
	100	P08311	CTSG	CATG_HUMAN	Yes
	101	Q15063	POSTN	POSTN_HUMAN	Yes
	102	Q96IY4	CPB2	CBPB2_HUMAN	Yes
	103	P04003	C4BPA	C4BPA_HUMAN	Yes
	104	P01023	A2M	A2MG_HUMAN	Yes
	105	O95810	CAVIN2	CAVN2_HUMAN
	106	P31146	CORO1A	COR1A_HUMAN
	107	P20700	LMNB1	LMNB1_HUMAN
	108	P0C0L5	C4B	CO4B_HUMAN	Yes
	109	P00450	CP	CERU_HUMAN	Yes
	110	P30740	SERPINB1	ILEU_HUMAN
	111	P00736	C1R	C1R_HUMAN	Yes
	112	Q8IUX7	AEBP1	AEBP1_HUMAN	Yes
	113	O94875-7	SORBS2	SRBS2_HUMAN
	114	O75368	SH3BGRL	SH3L1_HUMAN
	115	Q7Z417	NUFIP2	NUFP2_HUMAN
	116	Q86VI3	IQGAP3	IQGA3_HUMAN
	117	Q03135	CAV1	CAV1_HUMAN
	118	Q86TD4	SRL	SRCA_HUMAN
	119	Q9NZN4	EHD2	EHD2_HUMAN
	120	P60981	DSTN	DEST_HUMAN
	121	P11055	MYH3	MYH3_HUMAN
	122	P07335	Ckb	KCRB_RAT
	123	P12111	COL6A3	CO6A3_HUMAN	Yes
	124	E9PCT3	CAV2	E9PCT3_HUMAN
	125	Q9UKX2	MYH2	MYH2_HUMAN
	126	P51911	CNN1	CNN1_HUMAN
	127	P04792	HSPB1	HSPB1_HUMAN
	128	O14558	HSPB6	HSPB6_HUMAN
	129	P41219	PRPH	PERI_HUMAN
	130	Q2UY09	COL28A1	COSA1_HUMAN	Yes
	131	G3V2F7	UBE2V1	G3V2F7_HUMAN
	133	O14958	CASQ2	CASQ2_HUMAN	Yes
	134	P21333	FLNA	FLNA_HUMAN
	135	O43707	ACTN4	ACTN4_HUMAN
	136	P06703	S100A6	S10A6_HUMAN
	137	P08133	ANXA6	ANXA6_HUMAN
	138	Q14315	FLNC	FLNC_HUMAN
	139	P60903	S100A10	S10AA_HUMAN
	140	Q6DD88	ATL3	ATLA3_HUMAN
	141	Q8WZ42	TTN	TITIN_HUMAN
	142	P08758	ANXA5	ANXA5_HUMAN
	143	P12110	COL6A2	CO6A2_HUMAN	Yes
	144	Q9NVD7	PARVA	PARVA_HUMAN
	145	P07585	DCN	PGS2_HUMAN	Yes
	146	P08603	CFH	CFAH_HUMAN	Yes
	147	P02746	C1QB	C1QB_HUMAN	Yes
	148	P35443	THBS4	TSP4_HUMAN	Yes
	149	P02763	ORM1	A1AG1_HUMAN	Yes
	150	P35542	SAA4	SAA4_HUMAN	Yes
	151	P07858	CTSB	CATB_HUMAN	Yes
	152	P80188	LCN2	NGAL_HUMAN	Yes
	153	P35354	PTGS2	PGH2_HUMAN	Yes
	154	P55083	MFAP4	MFAP4_HUMAN	Yes
	155	Q9BYF1	ACE2	ACE2_HUMAN	Yes
	156	P04085	PDGFA	PDGFA_HUMAN	Yes
	157	P01033	TIMP1	TIMP1_HUMAN	Yes
	158	P02751	FN1	FINC_HUMAN	Yes
	159	P02461	COL3A1	CO3A1_HUMAN	Yes
	160	P02452	COL1A1	CO1A1_HUMAN	Yes
	161	P08123	COL1A2	CO1A2_HUMAN	Yes
	162	P12109	COL6A1	CO6A1_HUMAN	Yes
	163	P15502	ELN	ELN_HUMAN	Yes
	164	P35625	TIMP3	TIMP3_HUMAN	Yes
	165	P09486	SPARC	SPRC_HUMAN	Yes
	166	Q14515	SPARCL1	SPRL1_HUMAN	Yes
	167	P29279	CCN2	CCN2_HUMAN	Yes
	168	Q15582	TGFBI	BGH3_HUMAN	Yes
	169	P07339	CTSD	CATD_HUMAN	Yes
	170	P00751	CFB	CFAB_HUMAN	Yes
	171	P02747	C1QC	C1QC_HUMAN	Yes
	172	P02745	C1QA	C1QA_HUMAN	Yes
	173	P00746	CFD	CFAD_HUMAN	Yes
	174	Q13093	PLA2G7	PAFA_HUMAN	Yes
	175	P10147	CCL3	CCL3_HUMAN	Yes
	176	P13501	CCL5	CCL5_HUMAN	Yes
	177	P09341	CXCL1	GROA_HUMAN	Yes
	178	P80162	CXCL6	CXCL6_HUMAN	Yes
	179	P16871	IL7R	IL7RA_HUMAN	Yes
	180	Q13651	IL10RA	I10R1_HUMAN	Yes
	181	Q08334	IL10RB	I10R2_HUMAN	Yes
	182	P78552	IL13RA1	I13R1_HUMAN	Yes
	183	P15260	IFNGR1	INGR1_HUMAN	Yes
	184	P38484	IFNGR2	INGR2_HUMAN	Yes
	185	P01137	TGFB1	TGFB1_HUMAN	Yes
	186	Q99731	CCL19	CCL19_HUMAN	Yes
	187	O00585	CCL21	CCL21_HUMAN	Yes
	188	O95715	CXCL14	CXL14_HUMAN	Yes
	189	P08571	CD14	CD14_HUMAN	Yes
	190	P34810	CD68	CD68_HUMAN	Yes
	191	O95711	LY86	LY86_HUMAN	Yes
	192	Q9Y6Y9	LY96	LY96_HUMAN	Yes
	193	O75509	TNFRSF21	TNR21_HUMAN	Yes
	194	P25116	F2R	PAR1_HUMAN	Yes
	195	P10124	SRGN	SRGN_HUMAN	Yes
	196	O00300	TNFRSF11B	TR11B_HUMAN	Yes
	197	P12544	GZMA	GRAA_HUMAN	Yes
	198	Q92956	TNFRSF14	TNR14_HUMAN	Yes
	199	P20718	GZMH	GRAH_HUMAN	Yes
	200	Q969K3	RNF34	RNF34_HUMAN	Yes
	201	P05107	ITGB2	ITB2_HUMAN	Yes
	202	O75578	ITGA10	ITA10_HUMAN	Yes
	203	Q9UKX5	ITGA11	ITA11_HUMAN	Yes
	204	P06756	ITGAV	ITAV_HUMAN	Yes
	205	P16144	ITGB4	ITB4_HUMAN	Yes
	206	P26006	ITGA3	ITA3_HUMAN	Yes
	207	P10451	SPP1	OSTP_HUMAN	Yes
	208	P00533	EGFR	EGFR_HUMAN	Yes
	209	P12107	COL11A1	COBA1_HUMAN	Yes
	210	P05997	COL5A2	CO5A2_HUMAN	Yes
	211	P20908	COL5A1	CO5A1_HUMAN	Yes
	212	P53420	COL4A4	CO4A4_HUMAN	Yes
	213	Q14031	COL4A6	CO4A6_HUMAN	Yes
	214	Q9Y6N6	LAMC3	LAMC3_HUMAN	Yes
	215	P07942	LAMB1	LAMB1_HUMAN	Yes
	216	Q16787	LAMA3	LAMA3_HUMAN	Yes
	217	Q16363	LAMA4	LAMA4_HUMAN	Yes
	218	Q4ZHG4	FNDC1	FNDC1_HUMAN	Yes
	219	P78509	RELN	RELN_HUMAN	Yes
	220	P35442	THBS2	TSP2_HUMAN	Yes
	221	Q02487	DSC2	DSC2_HUMAN	Yes
	222	P12314	FCGR1A	FCGR1_HUMAN	Yes
	223	O15533	TAPBP	TPSN_HUMAN	Yes
	224	P0C0L4	C4A	CO4A_HUMAN	Yes
	225	P06681	C2	CO2_HUMAN	Yes
	226	P04234	CD3D	CD3D_HUMAN	Yes
	227	Q9BX59	TAPBPL	TPSNR_HUMAN	Yes
	228	P43489	TNFRSF4	TNR4_HUMAN	Yes
	229	P32241	VIPR1	VIPR1_HUMAN	Yes
	230	P23229	ITGA6	ITA6_HUMAN	Yes
	231	Q9UHC6	CNTNAP2	CNTP2_HUMAN	Yes
	232	Q9BQT9	CLSTN3	CSTN3_HUMAN	Yes
	233	P78539	SRPX	SRPX_HUMAN	Yes
	234	Q13444	ADAM15	ADA15_HUMAN	Yes
	235	P21583	KITLG	SCF_HUMAN	Yes
	236	O94856	NFASC	NFASC_HUMAN	Yes
	237	Q9ULC0	EMCN	MUCEN_HUMAN	Yes
	238	P28906	CD34	CD34_HUMAN	Yes
	239	P33151	CDH5	CADH5_HUMAN	Yes
	240	P55107	GDF10	GDF10_HUMAN	Yes
	241	Q9BU40	CHRDL1	CRDL1_HUMAN	Yes
	242	P05019	IGF1	IGF1_HUMAN	Yes
	243	O75015	FCGR3B	FCG3B_HUMAN	Yes
	244	P10619	CTSA	PPGB_HUMAN	Yes
	245	P07711	CTSL	CATL1_HUMAN	Yes
	246	P25774	CTSS	CATS_HUMAN	Yes
	247	P53634	CTSC	CATC_HUMAN	Yes
	248	Q99542	MMP19	MMP19_HUMAN	Yes
	249	Q9Y251	HPSE	HPSE_HUMAN	Yes
	250	Q03405	PLAUR	UPAR_HUMAN	Yes
	251	P29400	COL4A5	CO4A5_HUMAN	Yes
	252	Q05707	COL14A1	COEA1_HUMAN	Yes
	253	Q96P44	COL21A1	COLA1_HUMAN	Yes
	254	Q9BXR5	TLR10	TLR10_HUMAN	Yes
	255	P50281	MMP14	MMP14_HUMAN	Yes
	256	P12318	FCGR2A	FCG2A_HUMAN	Yes
	257	P01732	CD8A	CD8A_HUMAN	Yes
	258	P32248	CCR7	CCR7_HUMAN	Yes
	259	P26842	CD27	CD27_HUMAN	Yes
	260	P07766	CD3E	CD3E_HUMAN	Yes
	261	P98095	FBLN2	FBLN2_HUMAN	Yes
	262	P17813	ENG	EGLN_HUMAN	Yes
	263	P00750	PLAT	TPA_HUMAN	Yes
	264	Q9NS62	THSD1	THSD1_HUMAN	Yes
	265	P25101	EDNRA	EDNRA_HUMAN	Yes
	266	Q03167	TGFBR3	TGBR3_HUMAN	Yes
	267	Q9UKY0	PRND	PRND_HUMAN	Yes
	268	Q8N6Y2	LRRC17	LRC17_HUMAN	Yes
	269	P10721	KIT	KIT_HUMAN	Yes
	270	P78423	CX3CL1	X3CL1_HUMAN	Yes
	271	P13598	ICAM2	ICAM2_HUMAN	Yes
	272	O14625	CXCL11	CXL11_HUMAN	Yes
	273	P12814	ACTN1	ACTN1_HUMAN
	274	P35609	ACTN2	ACTN2_HUMAN
	275	P09917	ALOX5	LOX5_HUMAN
	276	O14727	APAF1	APAF_HUMAN
	277	P05089	ARG1	ARGI1_HUMAN
	278	P29466	CASP1	CASP1_HUMAN
	279	Q86VB7	CD163	C163A_HUMAN	Yes
	280	P46976	GYG1	GLYG_HUMAN
	281	P62807	H2BC10	H2B1C_HUMAN
	282	P09601	HMOX1	HMOX1_HUMAN	Yes
	283	Q9Y287	ITM2B	ITM2B_HUMAN
	284	O95235	KIF20A	KI20A_HUMAN
	285	Q06643	LTB	TNFC_HUMAN
	286	P14174	MIF	MIF_HUMAN
	287	P19838	NFKB1	NFKB1_HUMAN
	288	Q8WUM4	PDCD6IP	PDC6I_HUMAN
	289	Q9ULZ3	PYCARD	ASC_HUMAN
	290	P05109	S100A8	S10A8_HUMAN
	291	Q9Y490	TLN1	TLN1_HUMAN
	292	Q9Y275	TNFSF13B	TN13B_HUMAN
	293	P18206	VCL	VINC_HUMAN
	294	P12429	ANXA3	ANXA3_HUMAN
	295	Q16581	C3AR1	C3AR_HUMAN
	296	P51636	CAV2	CAV2_HUMAN
	297	P13498	CYBA	CY24A_HUMAN
	298	P04839	CYBB	CY24B_HUMAN
	299	P19878	NCF2	NCF2_HUMAN
	300	P09382	LGALS1	LEG1_HUMAN
	301	Q16853	AOC3	AOC3_HUMAN
	302	P61073	CXCR4	CXCR4_HUMAN
	303	Q5VWQ8	DAB2IP	DAB2P_HUMAN
	304	O75369	FLNB	FLNB_HUMAN
	305	P35749	MYH11	MYH11_HUMAN
	306	P47712	PLA2G4A	PA24A_HUMAN
	307	P36956	SREBF1	SRBP1_HUMAN
	308	P32246	CCR1	CCR1_HUMAN
	309	P00519	ABL1	ABL1_HUMAN
	310	P30556	AGTR1	AGTR1_HUMAN
	311	P55008	AIF1	AIF1_HUMAN
	312	O43572	AKAP10	AKA10_HUMAN
	313	Q8IZT6	ASPM	ASPM_HUMAN
	314	O95817	BAG3	BAG3_HUMAN
	315	Q9H257	CARD9	CARD9_HUMAN
	316	P42574	CASP3	CASP3_HUMAN
	317	Q9H8M5	CNNM2	CNNM2_HUMAN
	318	P17661	DES	DESM_HUMAN
	319	P15036	ETS2	ETS2_HUMAN
	320	Q9UQ84	EXO1	EXO1_HUMAN
	321	Q13158	FADD	FADD_HUMAN
	322	P36382	GJA5	CXA5_HUMAN
	323	Q13588	GRAP	GRAP_HUMAN
	324	Q92819	HAS2	HYAS2_HUMAN
	325	Q13418	ILK	ILK_HUMAN
	326	Q13683	ITGA7	ITA7_HUMAN
	327	Q14722	KCNAB1	KCAB1_HUMAN
	328	Q12918	KLRB1	KLRB1_HUMAN
	329	Q15722	LTB4R	LT4R1_HUMAN
	330	Q15746	MYLK	MYLK_HUMAN
	331	Q16236	NFE2L2	NF2L2_HUMAN
	332	Q13153	PAK1	PAK1_HUMAN
	333	Q9HBI0	PARVG	PARVG_HUMAN
	334	Q08499	PDE4D	PDE4D_HUMAN
	335	P48736	PIK3CG	PK3CG_HUMAN
	336	Q99959	PKP2	PKP2_HUMAN
	337	O75116	ROCK2	ROCK2_HUMAN
	338	Q92736	RYR2	RYR2_HUMAN
	339	Q01118	SCN7A	SCN7A_HUMAN
	340	Q13884	SNTB1	SNTB1_HUMAN
	341	O14836	TNFRSF13B	TR13B_HUMAN
	342	P09493	TPM1	TPM1_HUMAN
	343	P62079	TSPAN5	TSN5_HUMAN
	344	P20292	ALOX5AP	AL5AP_HUMAN
	345	P10415	BCL2	BCL2_HUMAN
	346	O75807	PPP1R15A	PR15A_HUMAN
	347	Q9HB75	PIDD1	PIDD1_HUMAN
	348	Q6UWP8	SBSN	SBSN_HUMAN	Yes
	349	P49913	CAMP	CAMP_HUMAN	Yes
	350	Q14624	ITIH4	ITIH4_HUMAN	Yes
	351	P19827	ITIH1	ITIH1_HUMAN	Yes
	352	Q8NI99	ANGPTL6	ANGL6_HUMAN	Yes
	353	Q13508	ART3	NAR3_HUMAN	Yes
	354	P48740	MASP1	MASP1_HUMAN	Yes
	355	Q99784	OLFM1	NOE1_HUMAN	Yes
	356	P20851	C4BPB	C4BPB_HUMAN	Yes
	357	Q9Y6Z7	COLEC10	COL10_HUMAN	Yes
	358	P20742	PZP	PZP_HUMAN	Yes
	359	Q9UBP4	DKK3	DKK3_HUMAN	Yes
	360	P37837	TALDO1	TALDO_HUMAN	Yes
	361	Q9UGM3	DMBT1	DMBT1_HUMAN	Yes
	362	Q8IZF2	ADGRF5	AGRF5_HUMAN	Yes
	363	P24592	IGFBP6	IBP6_HUMAN	Yes
	364	P16278	GLB1	BGAL_HUMAN	Yes
	365	P13473	LAMP2	LAMP2_HUMAN	Yes
	366	P08709	F7	FA7_HUMAN	Yes
	367	P07225	PROS1	PROS_HUMAN	Yes
	368	P05556	ITGB1	ITB1_HUMAN	Yes
	369	P05090	APOD	APOD_HUMAN	Yes
	370	P05062	ALDOB	ALDOB_HUMAN	Yes
	371	P04070	PROC	PROC_HUMAN	Yes
	372	P00739	HPR	HPTR_HUMAN	Yes
	373	O95497	VNN1	VNN1_HUMAN	Yes
	374	O60279	SUSD5	SUSD5_HUMAN	Yes
	375	P01344	IGF2	IGF2_HUMAN	Yes
	376	P09668	CTSH	CATH_HUMAN	Yes
	377	O75022	LILRB3	LIRB3_HUMAN	Yes
	378	A0A0J9YXX1	IGHV5101	HV5X1_HUMAN	Yes
	379	A0A0B4J1Y8	IGLV949	LV949_HUMAN	Yes
	380	A0A075B6I0	IGLV861	LV861_HUMAN	Yes
	381	Q9H6I2	SOX17	SOX17_HUMAN
	382	P35228	NOS2	NOS2_HUMAN
	383	Q00653	NFKB2	NFKB2_HUMAN
	384	Q04864	REL	REL_HUMAN
	385	Q01201	RELB	RELB_HUMAN
	386	Q04206	RELA	TF65_HUMAN
	387	Q6WCQ1	MPRIP	MPRIP_HUMAN
	388	Q9UNS2	COPS3	CSN3_HUMAN
	389	Q13164	MAPK7	MK07_HUMAN
	390	Q7Z5J4	RAI1	RAI1_HUMAN
	391	O43236	SEPTIN4	SEPT4_HUMAN
	392	Q9C000	NLRP1	NLRP1_HUMAN
	393	P55957	BID	BID_HUMAN
	394	Q53FA7	TP53I3	QORX_HUMAN
	395	P99999	CYCS	CYC_HUMAN
	396	Q92843	BCL2L2	B2CL2_HUMAN
	397	Q9UL15	BAG5	BAG5_HUMAN
	398	P51397	DAP	DAP1_HUMAN
	399	O15304	SIVA1	SIVA_HUMAN
	400	O00459	PIK3R2	P85B_HUMAN
	401	O14974	PPP1R12A	MYPT1_HUMAN
	402	P05783	KRT18	K1C18_HUMAN
	403	Q04695	KRT17	K1C17_HUMAN
	404	P17947	SPI1	SPI1_HUMAN
	405	P01106	MYC	MYC_HUMAN
	406	P52179	MYOM1	MYOM1_HUMAN
	407	O75334	PPFIA2	LIPA2_HUMAN
	408	P35548	MSX2	MSX2_HUMAN
	409	Q15772	SPEG	SPEG_HUMAN
	410	P56178	DLX5	DLX5_HUMAN
	411	P07992	ERCC1	ERCC1_HUMAN
	412	P04179	SOD2	SODM_HUMAN
	413	Q9BYN0	SRXN1	SRXN1_HUMAN
	414	P55851	UCP2	UCP2_HUMAN
	415	Q96T60	PNKP	PNKP_HUMAN
	416	P32519	ELF1	ELF1_HUMAN
	417	P43268	ETV4	ETV4_HUMAN
	418	P14921	ETS1	ETS1_HUMAN
	419	Q16665	HIF1A	HIF1A_HUMAN
	420	Q01995	TAGLN	TAGL_HUMAN
	421	P12036	NEFH	NFH_HUMAN
	422	Q9Y616	IRAK3	IRAK3_HUMAN
	423	O95400	CD2BP2	CD2B2_HUMAN
	424	Q9C0K0	BCL11B	BC11B_HUMAN
	425	P00492	HPRT1	HPRT_HUMAN
	426	O95613	PCNT	PCNT_HUMAN
	427	P42772	CDKN2B	CDN2B_HUMAN
	428	Q9Y5W3	KLF2	KLF2_HUMAN
	429	Q9Y4X4	KLF12	KLF12_HUMAN
	430	Q9UIH9	KLF15	KLF15_HUMAN
	431	P42771	CDKN2A	CDN2A_HUMAN
	432	Q9NS87	KIF15	KIF15_HUMAN
	433	P49450	CENPA	CENPA_HUMAN
	434	Q15003	NCAPH	CND2_HUMAN
	435	O75419	CDC45	CDC45_HUMAN
	436	Q96KK5	H2AC12	H2A1H_HUMAN
	437	Q8NBT2	SPC24	SPC24_HUMAN
	438	Q9BSJ6	PIMREG	PIMRE_HUMAN
	439	P33993	MCM7	MCM7_HUMAN
	440	P16401	H15	H15_HUMAN
	441	P31350	RRM2	RIR2_HUMAN
	442	Q8WUY9	DEPDC1B	DEP1B_HUMAN
	443	Q53GG5	PDLIM3	PDLI3_HUMAN
	444	Q9NSP4	CENPM	CENPM_HUMAN
	445	Q16798	ME3	MAON_HUMAN
	446	P33981	TTK	TTK_HUMAN
	447	Q2NKX8	ERCC6L	ERC6L_HUMAN

## Sheet: Legend
Dataset EV5: A list of 446 IA-related proteins from data mining
