# Supplementary material for: Circulating proteomic panels for risk stratification of intracranial aneurysm and its rupture
Source: EMBO Mol Med. 2022 Jan 3;14(2):e14713. doi: 10.15252/emmm.202114713 (PMC8819334; doi:10.15252/emmm.202114713)
Supplement: Supplementary file 7 — Dataset EV6 [file EMMM-14-e14713-s008.xlsx]

## Sheet: Dataset EV6
Dataset EV6: The list of IA-related protein candidate biomarker bank (PCBB)
NO.	Uniprot Accession Number	Uniprot ID	Gene Symbol
1	Q9Y2A7	NCKP1_HUMAN	NCKAP1
2	P35221	CTNA1_HUMAN	CTNNA1
3	P06396	GELS_HUMAN	GSN
4	P14649	MYL6B_HUMAN	MYL6B
5	P24844	MYL9_HUMAN	MYL9
6	O60237	MYPT2_HUMAN	PPP1R12B
7	Q676U5	A16L1_HUMAN	ATG16L1
8	O43294	TGFI1_HUMAN	TGFB1I1
9	P09493	TPM1_HUMAN	TPM1
10	P18206	VINC_HUMAN	VCL
11	P17661	DESM_HUMAN	DES
12	P12814	ACTN1_HUMAN	ACTN1
13	P62736	ACTA_HUMAN	ACTA2
14	Q02045	MYL5_HUMAN	MYL5
15	O00401	WASL_HUMAN	WASL
16	O43707	ACTN4_HUMAN	ACTN4
17	P35609	ACTN2_HUMAN	ACTN2
18	P35749	MYH11_HUMAN	MYH11
19	Q9HBL0	TENS1_HUMAN	TNS1
20	O00151	PDLI1_HUMAN	PDLIM1
21	O60725	ICMT_HUMAN	ICMT
22	O75110	ATP9A_HUMAN	ATP9A
23	A6NMZ7	CO6A6_HUMAN	COL6A6
24	Q7Z4I7	LIMS2_HUMAN	LIMS2
25	P39060	COIA1_HUMAN	COL18A1
26	P39059	COFA1_HUMAN	COL15A1
27	Q9Y6F6	IRAG1_HUMAN	IRAG1
28	P60981	DEST_HUMAN	DSTN
29	Q05707	COEA1_HUMAN	COL14A1
30	O43293	DAPK3_HUMAN	DAPK3
31	O75112	LDB3_HUMAN	LDB3
32	Q5TD97	FHL5_HUMAN	FHL5
33	Q8IXS6	PALM2_HUMAN	PALM2
34	Q86UY8	NT5D3_HUMAN	NT5DC3
35	Q96IZ0	PAWR_HUMAN	PAWR
36	Q8NDA8	MROH1_HUMAN	MROH1
37	Q9NYN1	RASLC_HUMAN	RASL12
38	Q13884	SNTB1_HUMAN	SNTB1
39	Q9BQI4	CCDC3_HUMAN	CCDC3
40	Q13424	SNTA1_HUMAN	SNTA1
41	Q9NZQ3	SPN90_HUMAN	NCKIPSD
42	Q15796	SMAD2_HUMAN	SMAD2
43	P20339	RAB5A_HUMAN	RAB5A
44	Q8TDZ2	MICA1_HUMAN	MICAL1
45	Q9UQR1	ZN148_HUMAN	ZNF148
46	Q53SF7	COBL1_HUMAN	COBLL1
47	O95631	NET1_HUMAN	NTN1
48	Q9NZN4	EHD2_HUMAN	EHD2
49	Q8IVI9	NOSTN_HUMAN	NOSTRIN
50	Q8N3P4	VPS8_HUMAN	VPS8
51	Q12792	TWF1_HUMAN	TWF1
52	P09525	ANXA4_HUMAN	ANXA4
53	Q16832	DDR2_HUMAN	DDR2
54	Q9NRY4	RHG35_HUMAN	ARHGAP35
55	P10301	RRAS_HUMAN	RRAS
56	P21333	FLNA_HUMAN	FLNA
57	O94875	SRBS2_HUMAN	SORBS2
58	O43157	PLXB1_HUMAN	PLXNB1
59	Q8NF91	SYNE1_HUMAN	SYNE1
60	P21291	CSRP1_HUMAN	CSRP1
61	Q6XZF7	DNMBP_HUMAN	DNMBP
62	Q14315	FLNC_HUMAN	FLNC
63	Q9H492	MLP3A_HUMAN	MAP1LC3A
64	P42166	LAP2A_HUMAN	TMPO
65	Q3YEC7	RABL6_HUMAN	RABL6
66	Q8IVF7	FMNL3_HUMAN	FMNL3
67	Q96PE2	ARHGH_HUMAN	ARHGEF17
68	Q92629	SGCD_HUMAN	SGCD
69	Q9HCE6	ARGAL_HUMAN	ARHGEF10L
70	Q5VT25	MRCKA_HUMAN	CDC42BPA
71	Q16585	SGCB_HUMAN	SGCB
72	O43556	SGCE_HUMAN	SGCE
73	P51911	CNN1_HUMAN	CNN1
74	Q7Z7B0	FLIP1_HUMAN	FILIP1
75	Q9BR76	COR1B_HUMAN	CORO1B
76	P28906	CD34_HUMAN	CD34
77	Q9Y281	COF2_HUMAN	CFL2
78	Q13425	SNTB2_HUMAN	SNTB2
79	Q9BR39	JPH2_HUMAN	JPH2
80	Q9Y4J8	DTNA_HUMAN	DTNA
81	Q9UM07	PADI4_HUMAN	PADI4
82	Q9H857	NT5D2_HUMAN	NT5DC2
83	Q8NB37	GALD1_HUMAN	GATD1
84	Q68EM7	RHG17_HUMAN	ARHGAP17
85	Q6NZI2	CAVN1_HUMAN	CAVIN1
86	Q96Q05	TPPC9_HUMAN	TRAPPC9
87	Q6SZW1	SARM1_HUMAN	SARM1
88	Q15124	PGM5_HUMAN	PGM5
89	P09619	PGFRB_HUMAN	PDGFRB
90	O43639	NCK2_HUMAN	NCK2
91	P42025	ACTY_HUMAN	ACTR1B
92	O00291	HIP1_HUMAN	HIP1
93	Q96RF0	SNX18_HUMAN	SNX18
94	Q5VZK9	CARL1_HUMAN	CARMIL1
95	Q9UKS6	PACN3_HUMAN	PACSIN3
96	P00533	EGFR_HUMAN	EGFR
97	Q9Y5X1	SNX9_HUMAN	SNX9
98	Q99972	MYOC_HUMAN	MYOC
99	P09960	LKHA4_HUMAN	LTA4H
100	Q9NVD7	PARVA_HUMAN	PARVA
101	P07996	TSP1_HUMAN	THBS1
102	O75382	TRIM3_HUMAN	TRIM3
103	P26022	PTX3_HUMAN	PTX3
104	P98160	PGBM_HUMAN	HSPG2
105	Q7Z7G0	TARSH_HUMAN	ABI3BP
106	Q96AC1	FERM2_HUMAN	FERMT2
107	Q96DB5	RMD1_HUMAN	RMDN1
108	Q5T5P2	SKT_HUMAN	KIAA1217
109	P22105	TENX_HUMAN	TNXB
110	Q6QEF8	CORO6_HUMAN	CORO6
111	O00468	AGRIN_HUMAN	AGRN
112	Q13332	PTPRS_HUMAN	PTPRS
113	Q6P0A1	F180B_HUMAN	FAM180B
114	P02462	CO4A1_HUMAN	COL4A1
115	Q9HB63	NET4_HUMAN	NTN4
116	Q9HCB6	SPON1_HUMAN	SPON1
117	Q96AM1	MRGRF_HUMAN	MRGPRF
118	Q13683	ITA7_HUMAN	ITGA7
119	O43813	LANC1_HUMAN	LANCL1
120	Q8IVN8	SBSPO_HUMAN	SBSPON
121	Q99720	SGMR1_HUMAN	SIGMAR1
122	Q86SQ0	PHLB2_HUMAN	PHLDB2
123	Q9Y5A9	YTHD2_HUMAN	YTHDF2
124	Q8N474	SFRP1_HUMAN	SFRP1
125	Q9UKG1	DP13A_HUMAN	APPL1
126	O00292	LFTY2_HUMAN	LEFTY2
127	Q9BXJ8	TACAN_HUMAN	TMEM120A
128	P55268	LAMB2_HUMAN	LAMB2
129	Q5JT25	RAB41_HUMAN	RAB41
130	O60645	EXOC3_HUMAN	EXOC3
131	Q9H4A4	AMPB_HUMAN	RNPEP
132	Q9H3U1	UN45A_HUMAN	UNC45A
133	O14791	APOL1_HUMAN	APOL1
134	P08651	NFIC_HUMAN	NFIC
135	Q86UP2	KTN1_HUMAN	KTN1
136	Q9BX10	GTPB2_HUMAN	GTPBP2
137	Q93084	AT2A3_HUMAN	ATP2A3
138	P50895	BCAM_HUMAN	BCAM
139	O60499	STX10_HUMAN	STX10
140	O76024	WFS1_HUMAN	WFS1
141	P17152	TMM11_HUMAN	TMEM11
142	Q9BZE9	ASPC1_HUMAN	ASPSCR1
143	P24593	IBP5_HUMAN	IGFBP5
144	Q6UXV4	MIC27_HUMAN	APOOL
145	P13521	SCG2_HUMAN	SCG2
146	P48449	LSS_HUMAN	LSS
147	P08133	ANXA6_HUMAN	ANXA6
148	O95183	VAMP5_HUMAN	VAMP5
149	Q9UBY9	HSPB7_HUMAN	HSPB7
150	O94851	MICA2_HUMAN	MICAL2
151	Q96AG3	S2546_HUMAN	SLC25A46
152	O76062	ERG24_HUMAN	TM7SF2
153	O00182	LEG9_HUMAN	LGALS9
154	O75751	S22A3_HUMAN	SLC22A3
155	P49747	COMP_HUMAN	COMP
156	Q9HCH5	SYTL2_HUMAN	SYTL2
157	P43121	MUC18_HUMAN	MCAM
158	Q92599	SEPT8_HUMAN	SEPTIN8
159	Q92843	B2CL2_HUMAN	BCL2L2
160	Q9BTE6	AASD1_HUMAN	AARSD1
161	Q15035	TRAM2_HUMAN	TRAM2
162	Q8N3D4	EH1L1_HUMAN	EHBP1L1
163	O00339	MATN2_HUMAN	MATN2
164	Q9P0V9	SEP10_HUMAN	SEPTIN10
165	P78356	PI42B_HUMAN	PIP4K2B
166	Q9P291	ARMX1_HUMAN	ARMCX1
167	Q99969	RARR2_HUMAN	RARRES2
168	Q92575	UBXN4_HUMAN	UBXN4
169	Q9Y646	CBPQ_HUMAN	CPQ
170	Q9ULV4	COR1C_HUMAN	CORO1C
171	Q7KYR7	BT2A1_HUMAN	BTN2A1
172	P19075	TSN8_HUMAN	TSPAN8
173	Q6L8Q7	PDE12_HUMAN	PDE12
174	Q9BWH2	FUND2_HUMAN	FUNDC2
175	Q7Z5L7	PODN_HUMAN	PODN
176	Q15848	ADIPO_HUMAN	ADIPOQ
177	Q99707	METH_HUMAN	MTR
178	O60493	SNX3_HUMAN	SNX3
179	O43414	ERI3_HUMAN	ERI3
180	O75339	CILP1_HUMAN	CILP
181	P54821	PRRX1_HUMAN	PRRX1
182	Q5TGL8	PXDC1_HUMAN	PXDC1
183	Q9NR12	PDLI7_HUMAN	PDLIM7
184	Q8WWA0	ITLN1_HUMAN	ITLN1
185	P35070	BTC_HUMAN	BTC
186	Q01973	ROR1_HUMAN	ROR1
187	P32004	L1CAM_HUMAN	L1CAM
188	Q13510	ASAH1_HUMAN	ASAH1
189	Q99714	HCD2_HUMAN	HSD17B10
190	P43155	CACP_HUMAN	CRAT
191	P09110	THIK_HUMAN	ACAA1
192	Q16836	HCDH_HUMAN	HADH
193	Q06136	KDSR_HUMAN	KDSR
194	P40939	ECHA_HUMAN	HADHA
195	O75874	IDHC_HUMAN	IDH1
196	Q9H1E5	TMX4_HUMAN	TMX4
197	P09417	DHPR_HUMAN	QDPR
198	Q8N436	CPXM2_HUMAN	CPXM2
199	Q8N0X4	CLYBL_HUMAN	CLYBL
200	Q86YB7	ECHD2_HUMAN	ECHDC2
201	Q96Q06	PLIN4_HUMAN	PLIN4
202	O95562	SFT2B_HUMAN	SFT2D2
203	P15088	CBPA3_HUMAN	CPA3
204	Q96QR8	PURB_HUMAN	PURB
205	Q13439	GOGA4_HUMAN	GOLGA4
206	Q15043	S39AE_HUMAN	SLC39A14
207	O75131	CPNE3_HUMAN	CPNE3
208	P51687	SUOX_HUMAN	SUOX
209	P27216	ANX13_HUMAN	ANXA13
210	Q6VEQ5	WASH2_HUMAN	WASH2P
211	Q04760	LGUL_HUMAN	GLO1
212	P04424	ARLY_HUMAN	ASL
213	O14880	MGST3_HUMAN	MGST3
214	Q969Z3	MARC2_HUMAN	MTARC2
215	P11217	PYGM_HUMAN	PYGM
216	Q16881	TRXR1_HUMAN	TXNRD1
217	Q9NNW7	TRXR2_HUMAN	TXNRD2
218	P21912	SDHB_HUMAN	SDHB
219	Q99798	ACON_HUMAN	ACO2
220	Q3ZCQ8	TIM50_HUMAN	TIMM50
221	P09622	DLDH_HUMAN	DLD
222	P07919	QCR6_HUMAN	UQCRH
223	P51553	IDH3G_HUMAN	IDH3G
224	P05166	PCCB_HUMAN	PCCB
225	P36957	ODO2_HUMAN	DLST
226	P06576	ATPB_HUMAN	ATP5F1B
227	P11177	ODPB_HUMAN	PDHB
228	Q96EY8	MMAB_HUMAN	MMAB
229	P28331	NDUS1_HUMAN	NDUFS1
230	P31930	QCR1_HUMAN	UQCRC1
231	Q86TU7	SETD3_HUMAN	SETD3
232	P00367	DHE3_HUMAN	GLUD1
233	P10515	ODP2_HUMAN	DLAT
234	Q8N5M1	ATPF2_HUMAN	ATPAF2
235	P08559	ODPA_HUMAN	PDHA1
236	Q96I99	SUCB2_HUMAN	SUCLG2
237	P49753	ACOT2_HUMAN	ACOT2
238	Q9P2R7	SUCB1_HUMAN	SUCLA2
239	O95299	NDUAA_HUMAN	NDUFA10
240	Q9BZQ8	NIBA1_HUMAN	NIBAN1
241	P49321	NASP_HUMAN	NASP
242	Q15120	PDK3_HUMAN	PDK3
243	P49189	AL9A1_HUMAN	ALDH9A1
244	Q9C0E8	LNP_HUMAN	LNPK
245	Q9NUB1	ACS2L_HUMAN	ACSS1
246	Q92890	UFD1_HUMAN	UFD1
247	P51648	AL3A2_HUMAN	ALDH3A2
248	O95841	ANGL1_HUMAN	ANGPTL1
249	Q9Y3D6	FIS1_HUMAN	FIS1
250	P31937	3HIDH_HUMAN	HIBADH
251	P55809	SCOT1_HUMAN	OXCT1
252	P50995	ANX11_HUMAN	ANXA11
253	Q9UJ70	NAGK_HUMAN	NAGK
254	Q01813	PFKAP_HUMAN	PFKP
255	P42126	ECI1_HUMAN	ECI1
256	O15382	BCAT2_HUMAN	BCAT2
257	Q02252	MMSA_HUMAN	ALDH6A1
258	Q9NVH6	TMLH_HUMAN	TMLHE
259	P08237	PFKAM_HUMAN	PFKM
260	P05091	ALDH2_HUMAN	ALDH2
261	Q6NVY1	HIBCH_HUMAN	HIBCH
262	P00325	ADH1B_HUMAN	ADH1B
263	Q8WUY3	PRUN2_HUMAN	PRUNE2
264	P30837	AL1B1_HUMAN	ALDH1B1
265	P09172	DOPO_HUMAN	DBH
266	Q8NFW8	NEUA_HUMAN	CMAS
267	A1A4S6	RHG10_HUMAN	ARHGAP10
268	P35612	ADDB_HUMAN	ADD2
269	Q93034	CUL5_HUMAN	CUL5
270	P24310	CX7A1_HUMAN	COX7A1
271	Q9NQE9	HINT3_HUMAN	HINT3
272	Q9Y6C2	EMIL1_HUMAN	EMILIN1
273	Q9BQ24	ZFY21_HUMAN	ZFYVE21
274	Q14938	NFIX_HUMAN	NFIX
275	Q6YN16	HSDL2_HUMAN	HSDL2
276	Q9BY89	K1671_HUMAN	KIAA1671
277	Q9NRG7	D39U1_HUMAN	SDR39U1
278	Q96JJ3	ELMO2_HUMAN	ELMO2
279	O00635	TRI38_HUMAN	TRIM38
280	P62140	PP1B_HUMAN	PPP1CB
281	O00629	IMA3_HUMAN	KPNA4
282	Q9UL54	TAOK2_HUMAN	TAOK2
283	Q13107	UBP4_HUMAN	USP4
284	O00505	IMA4_HUMAN	KPNA3
285	O60282	KIF5C_HUMAN	KIF5C
286	P07196	NFL_HUMAN	NEFL
287	Q9UK99	FBX3_HUMAN	FBXO3
288	Q13043	STK4_HUMAN	STK4
289	O14958	CASQ2_HUMAN	CASQ2
290	P17987	TCPA_HUMAN	TCP1
291	Q9H4B7	TBB1_HUMAN	TUBB1
292	Q14152	EIF3A_HUMAN	EIF3A
293	Q5JSL3	DOC11_HUMAN	DOCK11
294	P40227	TCPZ_HUMAN	CCT6A
295	P50990	TCPQ_HUMAN	CCT8
296	Q9BTW9	TBCD_HUMAN	TBCD
297	Q9H2J4	PDCL3_HUMAN	PDCL3
298	B5ME19	EIFCL_HUMAN	EIF3CL
299	Q9BQJ4	TMM47_HUMAN	TMEM47
300	Q9Y2T2	AP3M1_HUMAN	AP3M1
301	Q9BVA1	TBB2B_HUMAN	TUBB2B
302	P60510	PP4C_HUMAN	PPP4C
303	Q9H2G2	SLK_HUMAN	SLK
304	Q8IXM6	NRM_HUMAN	NRM
305	Q93062	RBPMS_HUMAN	RBPMS
306	Q6UWY5	OLFL1_HUMAN	OLFML1
307	Q96N67	DOCK7_HUMAN	DOCK7
308	P62068	UBP46_HUMAN	USP46
309	Q9UMR2	DD19B_HUMAN	DDX19B
310	Q9BTV4	TMM43_HUMAN	TMEM43
311	A9UHW6	MI4GD_HUMAN	MIF4GD
312	Q4L180	FIL1L_HUMAN	FILIP1L
313	Q8TAF3	WDR48_HUMAN	WDR48
314	Q9Y4F5	C170B_HUMAN	CEP170B
315	P40123	CAP2_HUMAN	CAP2
316	O95260	ATE1_HUMAN	ATE1
317	Q12816	TROP_HUMAN	TRO
318	Q7Z3D6	GLUCM_HUMAN	DGLUCY
319	Q86TV6	TTC7B_HUMAN	TTC7B
320	Q6ZMZ3	SYNE3_HUMAN	SYNE3
321	Q13075	BIRC1_HUMAN	NAIP
322	A1L390	PKHG3_HUMAN	PLEKHG3
323	Q9UPT6	JIP3_HUMAN	MAPK8IP3
324	Q9Y2J2	E41L3_HUMAN	EPB41L3
325	Q9NUJ3	T11L1_HUMAN	TCP11L1
326	Q7RTP6	MICA3_HUMAN	MICAL3
327	O75534	CSDE1_HUMAN	CSDE1
328	O94856	NFASC_HUMAN	NFASC
329	Q5TBA9	FRY_HUMAN	FRY
330	Q96GK7	FAH2A_HUMAN	FAHD2A
331	Q6UWP7	LCLT1_HUMAN	LCLAT1
332	P46736	BRCC3_HUMAN	BRCC3
333	Q9H8L6	MMRN2_HUMAN	MMRN2
334	Q9BUL8	PDC10_HUMAN	PDCD10
335	Q5HYK3	COQ5_HUMAN	COQ5
336	Q5VSL9	STRP1_HUMAN	STRIP1
337	Q9P289	STK26_HUMAN	STK26
338	Q13033	STRN3_HUMAN	STRN3
339	Q6P1X6	CH082_HUMAN	C8orf82
340	O76070	SYUG_HUMAN	SNCG
341	Q9NRL3	STRN4_HUMAN	STRN4
342	Q63ZY3	KANK2_HUMAN	KANK2
343	Q14BN4	SLMAP_HUMAN	SLMAP
344	Q99689	FEZ1_HUMAN	FEZ1
345	Q02790	FKBP4_HUMAN	FKBP4
346	Q96FJ2	DYL2_HUMAN	DYNLL2
347	Q9NTI5	PDS5B_HUMAN	PDS5B
348	O75694	NU155_HUMAN	NUP155
349	Q9UQ13	SHOC2_HUMAN	SHOC2
350	Q9NS87	KIF15_HUMAN	KIF15
351	Q8TDX7	NEK7_HUMAN	NEK7
352	Q8TD57	DYH3_HUMAN	DNAH3
353	P51808	DYLT3_HUMAN	DYNLT3
354	O43237	DC1L2_HUMAN	DYNC1LI2
355	Q8NFH4	NUP37_HUMAN	NUP37
356	Q9NPY3	C1QR1_HUMAN	CD93
357	O14576	DC1I1_HUMAN	DYNC1I1
358	Q9UKV8	AGO2_HUMAN	AGO2
359	Q92608	DOCK2_HUMAN	DOCK2
360	Q7KZF4	SND1_HUMAN	SND1
361	P60660	MYL6_HUMAN	MYL6
362	O14744	ANM5_HUMAN	PRMT5
363	P62834	RAP1A_HUMAN	RAP1A
364	O15294	OGT1_HUMAN	OGT
365	Q9BX66	SRBS1_HUMAN	SORBS1
366	Q01518	CAP1_HUMAN	CAP1
367	Q99536	VAT1_HUMAN	VAT1
368	Q13618	CUL3_HUMAN	CUL3
369	O95817	BAG3_HUMAN	BAG3
370	Q9UBF6	RBX2_HUMAN	RNF7
371	Q05086	UBE3A_HUMAN	UBE3A
372	P07355	ANXA2_HUMAN	ANXA2
373	P46934	NEDD4_HUMAN	NEDD4
374	P00387	NB5R3_HUMAN	CYB5R3
375	Q15139	KPCD1_HUMAN	PRKD1
376	P11216	PYGB_HUMAN	PYGB
377	Q05655	KPCD_HUMAN	PRKCD
378	Q14432	PDE3A_HUMAN	PDE3A
379	Q9UMS6	SYNP2_HUMAN	SYNPO2
380	Q12791	KCMA1_HUMAN	KCNMA1
381	O75380	NDUS6_HUMAN	NDUFS6
382	P56556	NDUA6_HUMAN	NDUFA6
383	P49821	NDUV1_HUMAN	NDUFV1
384	O94826	TOM70_HUMAN	TOMM70
385	P12235	ADT1_HUMAN	SLC25A4
386	Q14318	FKBP8_HUMAN	FKBP8
387	Q9NSD9	SYFB_HUMAN	FARSB
388	P05026	AT1B1_HUMAN	ATP1B1
389	Q8N122	RPTOR_HUMAN	RPTOR
390	Q86TI0	TBCD1_HUMAN	TBC1D1
391	Q9Y4B6	DCAF1_HUMAN	DCAF1
392	P55042	RAD_HUMAN	RRAD
393	P78527	PRKDC_HUMAN	PRKDC
394	Q6DD88	ATLA3_HUMAN	ATL3
395	Q9NY47	CA2D2_HUMAN	CACNA2D2
396	P62879	GBB2_HUMAN	GNB2
397	P61163	ACTZ_HUMAN	ACTR1A
398	P08754	GNAI3_HUMAN	GNAI3
399	P04899	GNAI2_HUMAN	GNAI2
400	O00451	GFRA2_HUMAN	GFRA2
401	O43741	AAKB2_HUMAN	PRKAB2
402	O14939	PLD2_HUMAN	PLD2
403	P62873	GBB1_HUMAN	GNB1
404	P10415	BCL2_HUMAN	BCL2
405	O75935	DCTN3_HUMAN	DCTN3
406	P17612	KAPCA_HUMAN	PRKACA
407	Q9UBI6	GBG12_HUMAN	GNG12
408	P13861	KAP2_HUMAN	PRKAR2A
409	P29992	GNA11_HUMAN	GNA11
410	P63167	DYL1_HUMAN	DYNLL1
411	Q5JWF2	GNAS1_HUMAN	GNAS
412	Q15172	2A5A_HUMAN	PPP2R5A
413	Q5BJF6	ODFP2_HUMAN	ODF2
414	P06213	INSR_HUMAN	INSR
415	P63096	GNAI1_HUMAN	GNAI1
416	Q96CV9	OPTN_HUMAN	OPTN
417	Q9UGJ0	AAKG2_HUMAN	PRKAG2
418	Q99873	ANM1_HUMAN	PRMT1
419	Q9NR30	DDX21_HUMAN	DDX21
420	O60264	SMCA5_HUMAN	SMARCA5
421	Q9UKM9	RALY_HUMAN	RALY
422	Q96EY5	MB12A_HUMAN	MVB12A
423	Q9NSY0	NRBP2_HUMAN	NRBP2
424	Q9UDY4	DNJB4_HUMAN	DNAJB4
425	P63244	RACK1_HUMAN	RACK1
426	P61353	RL27_HUMAN	RPL27
427	P61247	RS3A_HUMAN	RPS3A
428	P18124	RL7_HUMAN	RPL7
429	P61513	RL37A_HUMAN	RPL37A
430	P47813	IF1AX_HUMAN	EIF1AX
431	O15371	EIF3D_HUMAN	EIF3D
432	P62888	RL30_HUMAN	RPL30
433	Q13347	EIF3I_HUMAN	EIF3I
434	Q9H008	LHPP_HUMAN	LHPP
435	P62166	NCS1_HUMAN	NCS1
436	Q96JB5	CK5P3_HUMAN	CDK5RAP3
437	Q5JPE7	NOMO2_HUMAN	NOMO2
438	O95980	RECK_HUMAN	RECK
439	Q9BQ69	MACD1_HUMAN	MACROD1
440	Q8N1G4	LRC47_HUMAN	LRRC47
441	Q92973	TNPO1_HUMAN	TNPO1
442	O75355	ENTP3_HUMAN	ENTPD3
443	Q9NRF8	PYRG2_HUMAN	CTPS2
444	Q8NDH3	PEPL1_HUMAN	NPEPL1
445	P54098	DPOG1_HUMAN	POLG
446	P17812	PYRG1_HUMAN	CTPS1
447	O43390	HNRPR_HUMAN	HNRNPR
448	Q15717	ELAV1_HUMAN	ELAVL1
449	Q8WUA2	PPIL4_HUMAN	PPIL4
450	Q9Y3I0	RTCB_HUMAN	RTCB
451	P27144	KAD4_HUMAN	AK4
452	Q9UHX1	PUF60_HUMAN	PUF60
453	P08621	RU17_HUMAN	SNRNP70
454	P30876	RPB2_HUMAN	POLR2B
455	O75323	NIPS2_HUMAN	NIPSNAP2
456	O75746	CMC1_HUMAN	SLC25A12
457	P78524	DEN2B_HUMAN	DENND2B
458	A1IGU5	ARH37_HUMAN	ARHGEF37
459	Q6NY19	KANK3_HUMAN	KANK3
460	P41252	SYIC_HUMAN	IARS1
461	Q9H2U1	DHX36_HUMAN	DHX36
462	Q17RN3	FA98C_HUMAN	FAM98C
463	Q9P2J5	SYLC_HUMAN	LARS1
464	Q9NSE4	SYIM_HUMAN	IARS2
465	P12081	HARS1_HUMAN	HARS1
466	Q9UGM6	SYWM_HUMAN	WARS2
467	Q8IX01	SUGP2_HUMAN	SUGP2
468	P12956	XRCC6_HUMAN	XRCC6
469	Q02153	GCYB1_HUMAN	GUCY1B1
470	O60524	NEMF_HUMAN	NEMF
471	Q9NXR7	BABA2_HUMAN	BABAM2
472	P31153	METK2_HUMAN	MAT2A
473	O14787	TNPO2_HUMAN	TNPO2
474	O15484	CAN5_HUMAN	CAPN5
475	Q9NZJ9	NUDT4_HUMAN	NUDT4
476	Q9GZZ1	NAA50_HUMAN	NAA50
477	Q9BQI9	NRIP2_HUMAN	NRIP2
478	Q6PGP7	TTC37_HUMAN	TTC37
479	Q9NYL2	M3K20_HUMAN	MAP3K20
480	Q9BS92	NPS3B_HUMAN	NIPSNAP3B
481	P25789	PSA4_HUMAN	PSMA4
482	Q8N1F7	NUP93_HUMAN	NUP93
483	O95757	HS74L_HUMAN	HSPA4L
484	Q15008	PSMD6_HUMAN	PSMD6
485	P25788	PSA3_HUMAN	PSMA3
486	Q7L014	DDX46_HUMAN	DDX46
487	Q16363	LAMA4_HUMAN	LAMA4
488	Q9Y4F1	FARP1_HUMAN	FARP1
489	O14936	CSKP_HUMAN	CASK
490	Q9BXJ5	C1QT2_HUMAN	C1QTNF2
491	Q7Z3J2	VP35L_HUMAN	VPS35L
492	Q9BZG1	RAB34_HUMAN	RAB34
493	Q93052	LPP_HUMAN	LPP
494	Q9H902	REEP1_HUMAN	REEP1
495	O43175	SERA_HUMAN	PHGDH
496	Q9P0L2	MARK1_HUMAN	MARK1
497	Q9P2K5	MYEF2_HUMAN	MYEF2
498	Q03405	UPAR_HUMAN	PLAUR
499	P17813	EGLN_HUMAN	ENG
500	Q15904	VAS1_HUMAN	ATP6AP1
501	O43252	PAPS1_HUMAN	PAPSS1
502	P50281	MMP14_HUMAN	MMP14
503	P19440	GGT1_HUMAN	GGT1
504	Q9BV19	CA050_HUMAN	C1orf50
505	A6QL63	BTBDB_HUMAN	BTBD11
506	Q9NSY1	BMP2K_HUMAN	BMP2K
507	Q66K79	CBPZ_HUMAN	CPZ
508	Q9Y289	SC5A6_HUMAN	SLC5A6
509	Q9NVA4	T184C_HUMAN	TMEM184C
510	P05109	S10A8_HUMAN	S100A8
511	Q8TF64	GIPC3_HUMAN	GIPC3
512	P19971	TYPH_HUMAN	TYMP
513	P55786	PSA_HUMAN	NPEPPS
514	Q15126	PMVK_HUMAN	PMVK
515	Q969T9	WBP2_HUMAN	WBP2
516	P05121	PAI1_HUMAN	SERPINE1
517	O75781	PALM_HUMAN	PALM
518	Q9NZ52	GGA3_HUMAN	GGA3
519	Q14677	EPN4_HUMAN	CLINT1
520	O75379	VAMP4_HUMAN	VAMP4
521	O75154	RFIP3_HUMAN	RAB11FIP3
522	P52209	6PGD_HUMAN	PGD
523	Q9NUQ9	CYRIB_HUMAN	CYRIB
524	O00299	CLIC1_HUMAN	CLIC1
525	Q9UEU0	VTI1B_HUMAN	VTI1B
526	P49768	PSN1_HUMAN	PSEN1
527	Q92542	NICA_HUMAN	NCSTN
528	Q3T906	GNPTA_HUMAN	GNPTAB
529	P20338	RAB4A_HUMAN	RAB4A
530	Q9NY33	DPP3_HUMAN	DPP3
531	Q9Y3P9	RBGP1_HUMAN	RABGAP1
532	Q9BPZ3	PAIP2_HUMAN	PAIP2
533	Q9P1F3	ABRAL_HUMAN	ABRACL
534	Q9H773	DCTP1_HUMAN	DCTPP1
535	Q15800	MSMO1_HUMAN	MSMO1
536	Q96AG4	LRC59_HUMAN	LRRC59
537	P27707	DCK_HUMAN	DCK
538	P54687	BCAT1_HUMAN	BCAT1
539	P20933	ASPG_HUMAN	AGA
540	P17174	AATC_HUMAN	GOT1
541	P17677	NEUM_HUMAN	GAP43
542	Q9P2A4	ABI3_HUMAN	ABI3
543	Q9HB40	RISC_HUMAN	SCPEP1
544	Q5SW79	CE170_HUMAN	CEP170
545	O94760	DDAH1_HUMAN	DDAH1
546	P50225	ST1A1_HUMAN	SULT1A1
547	O95372	LYPA2_HUMAN	LYPLA2
548	Q8IXM2	BAP18_HUMAN	BAP18
549	P53367	ARFP1_HUMAN	ARFIP1
550	Q9Y5S2	MRCKB_HUMAN	CDC42BPB
551	Q6WKZ4	RFIP1_HUMAN	RAB11FIP1
552	Q9NX08	COMD8_HUMAN	COMMD8
553	P15374	UCHL3_HUMAN	UCHL3
554	P78417	GSTO1_HUMAN	GSTO1
555	P0CG30	GSTT2_HUMAN	GSTT2B
556	P09936	UCHL1_HUMAN	UCHL1
557	Q8NBI6	XXLT1_HUMAN	XXYLT1
558	P53985	MOT1_HUMAN	SLC16A1
559	Q9H4A6	GOLP3_HUMAN	GOLPH3
560	Q8TEW8	PAR3L_HUMAN	PARD3B
561	Q86X83	COMD2_HUMAN	COMMD2
562	P31997	CEAM8_HUMAN	CEACAM8
563	Q9Y3L5	RAP2C_HUMAN	RAP2C
564	P35613	BASI_HUMAN	BSG
565	P18085	ARF4_HUMAN	ARF4
566	Q96CW1	AP2M1_HUMAN	AP2M1
567	O43914	TYOBP_HUMAN	TYROBP
568	O60711	LPXN_HUMAN	LPXN
569	P13796	PLSL_HUMAN	LCP1
570	P12314	FCGR1_HUMAN	FCGR1A
571	P10321	HLAC_HUMAN	HLA-C
572	Q01628	IFM3_HUMAN	IFITM3
573	P61769	B2MG_HUMAN	B2M
574	P05362	ICAM1_HUMAN	ICAM1
575	P01889	HLAB_HUMAN	HLA-B
576	P80217	IN35_HUMAN	IFI35
577	P04439	HLAA_HUMAN	HLA-A
578	Q16658	FSCN1_HUMAN	FSCN1
579	Q16864	VATF_HUMAN	ATP6V1F
580	Q99439	CNN2_HUMAN	CNN2
581	P27797	CALR_HUMAN	CALR
582	O00764	PDXK_HUMAN	PDXK
583	O95445	APOM_HUMAN	APOM
584	Q8WUH6	TM263_HUMAN	TMEM263
585	Q9Y3Q8	T22D4_HUMAN	TSC22D4
586	P55209	NP1L1_HUMAN	NAP1L1
587	O43790	KRT86_HUMAN	KRT86
588	P51572	BAP31_HUMAN	BCAP31
589	Q9Y3L3	3BP1_HUMAN	SH3BP1
590	Q6P589	TP8L2_HUMAN	TNFAIP8L2
591	Q8IUI8	CRLF3_HUMAN	CRLF3
592	Q9NR99	MXRA5_HUMAN	MXRA5
593	O14657	TOR1B_HUMAN	TOR1B
594	Q13077	TRAF1_HUMAN	TRAF1
595	P30260	CDC27_HUMAN	CDC27
596	Q92805	GOGA1_HUMAN	GOLGA1
597	P0C0L5	CO4B_HUMAN	C4B
598	P10124	SRGN_HUMAN	SRGN
599	Q01459	DIAC_HUMAN	CTBS
600	Q9GZX9	TWSG1_HUMAN	TWSG1
601	Q13641	TPBG_HUMAN	TPBG
602	O75976	CBPD_HUMAN	CPD
603	Q6QNY0	BL1S3_HUMAN	BLOC1S3
604	Q9BRR9	RHG09_HUMAN	ARHGAP9
605	Q3ZCW2	LEGL_HUMAN	LGALSL
606	Q15025	TNIP1_HUMAN	TNIP1
607	Q13093	PAFA_HUMAN	PLA2G7
608	Q9ULQ1	TPC1_HUMAN	TPCN1
609	Q96DF8	ESS2_HUMAN	ESS2
610	P02008	HBAZ_HUMAN	HBZ
611	Q11201	SIA4A_HUMAN	ST3GAL1
612	P32942	ICAM3_HUMAN	ICAM3
613	O95466	FMNL1_HUMAN	FMNL1
614	P55957	BID_HUMAN	BID
615	P58546	MTPN_HUMAN	MTPN
616	Q8TD55	PKHO2_HUMAN	PLEKHO2
617	Q8N1S5	S39AB_HUMAN	SLC39A11
618	Q96HH9	GRM2B_HUMAN	GRAMD2B
619	Q9ULI3	HEG1_HUMAN	HEG1
620	P47224	MSS4_HUMAN	RABIF
621	Q9BUH6	PAXX_HUMAN	PAXX
622	Q9H488	OFUT1_HUMAN	POFUT1
623	Q5U3C3	TM164_HUMAN	TMEM164
624	P80303	NUCB2_HUMAN	NUCB2
625	Q9BV40	VAMP8_HUMAN	VAMP8
626	O43665	RGS10_HUMAN	RGS10
627	A0MZ66	SHOT1_HUMAN	SHTN1
628	O43805	SSNA1_HUMAN	SSNA1
629	Q04206	TF65_HUMAN	RELA
630	P28067	DMA_HUMAN	HLA-DMA
631	P01903	DRA_HUMAN	HLA-DRA
632	O15155	BET1_HUMAN	BET1
633	P28065	PSB9_HUMAN	PSMB9
634	O00499	BIN1_HUMAN	BIN1
635	Q99961	SH3G1_HUMAN	SH3GL1
636	Q9UL46	PSME2_HUMAN	PSME2
637	P52594	AGFG1_HUMAN	AGFG1
638	P52907	CAZA1_HUMAN	CAPZA1
639	Q9UQ88	CD11A_HUMAN	CDK11A
640	Q9BVK6	TMED9_HUMAN	TMED9
641	Q13951	PEBB_HUMAN	CBFB
642	P54105	ICLN_HUMAN	CLNS1A
643	P17947	SPI1_HUMAN	SPI1
644	Q9NR97	TLR8_HUMAN	TLR8
645	Q9BT09	CNPY3_HUMAN	CNPY3
646	Q68CQ7	GL8D1_HUMAN	GLT8D1
647	Q6P4E1	GOLM2_HUMAN	GOLM2
648	Q86YB8	ERO1B_HUMAN	ERO1B
649	Q8WU79	SMAP2_HUMAN	SMAP2
650	O75506	HSBP1_HUMAN	HSBP1
651	Q9ULZ3	ASC_HUMAN	PYCARD
652	P24158	PRTN3_HUMAN	PRTN3
653	P05164	PERM_HUMAN	MPO
654	Q99615	DNJC7_HUMAN	DNAJC7
655	P28676	GRAN_HUMAN	GCA
656	P43307	SSRA_HUMAN	SSR1
657	P61011	SRP54_HUMAN	SRP54
658	Q8TDP1	RNH2C_HUMAN	RNASEH2C
659	Q96RD7	PANX1_HUMAN	PANX1
660	P0C0L4	CO4A_HUMAN	C4A
661	Q8NBJ4	GOLM1_HUMAN	GOLM1
662	P01033	TIMP1_HUMAN	TIMP1
663	P02746	C1QB_HUMAN	C1QB
664	O43765	SGTA_HUMAN	SGTA
665	Q15084	PDIA6_HUMAN	PDIA6
666	Q14766	LTBP1_HUMAN	LTBP1
667	P07237	PDIA1_HUMAN	P4HB
668	P14625	ENPL_HUMAN	HSP90B1
669	Q9UPI3	FLVC2_HUMAN	FLVCR2
670	Q9NZK5	ADA2_HUMAN	ADA2
671	Q9NRG1	PRDC1_HUMAN	PRTFDC1
672	Q96BP2	CHCH1_HUMAN	CHCHD1
673	Q9BRT3	MIEN1_HUMAN	MIEN1
674	Q96E11	RRFM_HUMAN	MRRF
675	Q96AY3	FKB10_HUMAN	FKBP10
676	Q92665	RT31_HUMAN	MRPS31
677	Q86U28	ISCA2_HUMAN	ISCA2
678	P07332	FES_HUMAN	FES
679	P19623	SPEE_HUMAN	SRM
680	Q6IA17	SIGIR_HUMAN	SIGIRR
681	Q9BU89	DOHH_HUMAN	DOHH
682	P15104	GLNA_HUMAN	GLUL
683	P08571	CD14_HUMAN	CD14
684	O95400	CD2B2_HUMAN	CD2BP2
685	Q01844	EWS_HUMAN	EWSR1
686	P11171	EPB41_HUMAN	EPB41
687	Q99757	THIOM_HUMAN	TXN2
688	Q9P2I0	CPSF2_HUMAN	CPSF2
689	P22307	NLTP_HUMAN	SCP2
690	P31943	HNRH1_HUMAN	HNRNPH1
691	P23246	SFPQ_HUMAN	SFPQ
692	Q9UJ68	MSRA_HUMAN	MSRA
693	P11274	BCR_HUMAN	BCR
694	Q9H3U7	SMOC2_HUMAN	SMOC2
695	Q96KP4	CNDP2_HUMAN	CNDP2
696	Q96EP5	DAZP1_HUMAN	DAZAP1
697	P60174	TPIS_HUMAN	TPI1
698	P06132	DCUP_HUMAN	UROD
699	Q8TEX9	IPO4_HUMAN	IPO4
700	Q9GZR7	DDX24_HUMAN	DDX24
701	Q9UKD2	MRT4_HUMAN	MRTO4
702	P30040	ERP29_HUMAN	ERP29
703	Q96HQ2	C2AIL_HUMAN	CDKN2AIPNL
704	Q96BQ5	CC127_HUMAN	CCDC127
705	Q9Y315	DEOC_HUMAN	DERA
706	O15321	TM9S1_HUMAN	TM9SF1
707	Q9NRN7	ADPPT_HUMAN	AASDHPPT
708	Q9NWM8	FKB14_HUMAN	FKBP14
709	O15305	PMM2_HUMAN	PMM2
710	O15431	COPT1_HUMAN	SLC31A1
711	P80511	S10AC_HUMAN	S100A12
712	Q96MW1	CCD43_HUMAN	CCDC43
713	P49792	RBP2_HUMAN	RANBP2
714	P51659	DHB4_HUMAN	HSD17B4
715	P09326	CD48_HUMAN	CD48
716	P15289	ARSA_HUMAN	ARSA
717	Q53H96	P5CR3_HUMAN	PYCR3
718	Q04756	HGFA_HUMAN	HGFAC
719	O75787	RENR_HUMAN	ATP6AP2
720	P08174	DAF_HUMAN	CD55
721	P13667	PDIA4_HUMAN	PDIA4
722	Q08379	GOGA2_HUMAN	GOLGA2
723	P13693	TCTP_HUMAN	TPT1
724	Q9NYB9	ABI2_HUMAN	ABI2
725	P02675	FIBB_HUMAN	FGB
726	P02679	FIBG_HUMAN	FGG
727	P02741	CRP_HUMAN	CRP
728	Q86Z14	KLOTB_HUMAN	KLB
729	P05154	IPSP_HUMAN	SERPINA5
730	Q9H4F8	SMOC1_HUMAN	SMOC1
731	Q9UBX7	KLK11_HUMAN	KLK11
732	Q9UPZ9	CILK1_HUMAN	CILK1
733	P02671	FIBA_HUMAN	FGA
734	Q9H9E3	COG4_HUMAN	COG4
735	Q9P2E9	RRBP1_HUMAN	RRBP1
736	P00738	HPT_HUMAN	HP
737	P00740	FA9_HUMAN	F9
738	Q8WU03	GLYL2_HUMAN	GLYATL2
739	Q5D862	FILA2_HUMAN	FLG2
740	Q86YZ3	HORN_HUMAN	HRNR
741	P48681	NEST_HUMAN	NES
742	P02750	A2GL_HUMAN	LRG1
743	P00918	CAH2_HUMAN	CA2
744	Q9Y279	VSIG4_HUMAN	VSIG4
745	P69892	HBG2_HUMAN	HBG2
746	P00915	CAH1_HUMAN	CA1
747	Q06141	REG3A_HUMAN	REG3A
748	Q15485	FCN2_HUMAN	FCN2
749	Q03181	PPARD_HUMAN	PPARD
750	Q9NP84	TNR12_HUMAN	TNFRSF12A
751	A0A0C4DH25	KVD20_HUMAN	IGKV3D-20
752	P01701	LV151_HUMAN	IGLV1-51
753	P05160	F13B_HUMAN	F13B
754	Q96KG7	MEG10_HUMAN	MEGF10
755	A0A1B0GTC6	CC085_HUMAN	C3orf85
756	P63267	ACTH_HUMAN	ACTG2
757	Q8NDA2	HMCN2_HUMAN	HMCN2
758	P09471	GNAO_HUMAN	GNAO1
759	Q12797	ASPH_HUMAN	ASPH
760	P01782	HV309_HUMAN	IGHV3-9
761	Q9Y6Y8	S23IP_HUMAN	SEC23IP
762	Q9HCN6	GPVI_HUMAN	GP6
763	A0A075B6K4	LV310_HUMAN	IGLV3-10
764	P00748	FA12_HUMAN	F12
765	Q8IXJ6	SIR2_HUMAN	SIRT2
766	P22894	MMP8_HUMAN	MMP8
767	Q86UX7	URP2_HUMAN	FERMT3
768	Q9HBI1	PARVB_HUMAN	PARVB
769	P01860	IGHG3_HUMAN	IGHG3
770	Q9UMX5	NENF_HUMAN	NENF
771	Q7Z5L0	VMO1_HUMAN	VMO1
772	O60641	AP180_HUMAN	SNAP91
773	Q5VTJ3	KLD7A_HUMAN	KLHDC7A
774	Q05315	LEG10_HUMAN	CLC
775	P40197	GPV_HUMAN	GP5
776	P01709	LV208_HUMAN	IGLV2-8
777	Q9H6X2	ANTR1_HUMAN	ANTXR1
778	P06312	KV401_HUMAN	IGKV4-1
779	P02775	CXCL7_HUMAN	PPBP
780	P00488	F13A_HUMAN	F13A1
781	O95236	APOL3_HUMAN	APOL3
782	P0DP03	HVC05_HUMAN	IGHV3-30-5
783	Q9UL25	RAB21_HUMAN	RAB21
784	P27105	STOM_HUMAN	STOM
785	P0DOX7	IGK_HUMAN	#N/A
786	P10720	PF4V_HUMAN	PF4V1
787	O95810	CAVN2_HUMAN	CAVIN2
788	P01780	HV307_HUMAN	IGHV3-7
789	O43852	CALU_HUMAN	CALU
790	A0A0A0MT36	KVD21_HUMAN	IGKV6D-21
791	P02787	TRFE_HUMAN	TF
792	A0A075B6P5	KV228_HUMAN	IGKV2-28
793	Q96CM4	NXNL1_HUMAN	NXNL1
794	P63261	ACTG_HUMAN	ACTG1
795	Q14141	SEPT6_HUMAN	SEPTIN6
796	P02788	TRFL_HUMAN	LTF
797	P01591	IGJ_HUMAN	JCHAIN
798	P04430	KV116_HUMAN	IGKV1-16
799	P60709	ACTB_HUMAN	ACTB
800	P06727	APOA4_HUMAN	APOA4
801	A0A0A0MRZ8	KVD11_HUMAN	IGKV3D-11
802	Q15404	RSU1_HUMAN	RSU1
803	P61224	RAP1B_HUMAN	RAP1B
804	P01619	KV320_HUMAN	IGKV3-20
805	Q9Y490	TLN1_HUMAN	TLN1
806	P02751	FINC_HUMAN	FN1
807	P01871	IGHM_HUMAN	IGHM
808	P08311	CATG_HUMAN	CTSG
809	Q6UX06	OLFM4_HUMAN	OLFM4
810	P53801	PTTG_HUMAN	PTTG1IP
811	A0A0B4J1X5	HV374_HUMAN	IGHV3-74
812	P21926	CD9_HUMAN	CD9
813	Q86YW5	TRML1_HUMAN	TREML1
814	O43866	CD5L_HUMAN	CD5L
815	P08514	ITA2B_HUMAN	ITGA2B
816	P0DOX6	IGM_HUMAN	#N/A
817	P05106	ITB3_HUMAN	ITGB3
818	Q8IWA4	MFN1_HUMAN	MFN1
819	Q8NHQ9	DDX55_HUMAN	DDX55
820	P13224	GP1BB_HUMAN	GP1BB
821	Q8NI35	INADL_HUMAN	PATJ
822	A2RTY3	HEAT9_HUMAN	HEATR9
823	P0DJI8	SAA1_HUMAN	SAA1
824	P0DJI9	SAA2_HUMAN	SAA2
825	Q6IPM2	IQCE_HUMAN	IQCE
826	Q08830	FGL1_HUMAN	FGL1
827	P69905	HBA_HUMAN	HBA1
828	Q969E1	LEAP2_HUMAN	LEAP2
829	P02042	HBD_HUMAN	HBD
830	Q9NSC7	SIA7A_HUMAN	ST6GALNAC1
831	P06732	KCRM_HUMAN	CKM
832	O00602	FCN1_HUMAN	FCN1
833	P07451	CAH3_HUMAN	CA3
834	P68871	HBB_HUMAN	HBB
835	P01011	AACT_HUMAN	SERPINA3
836	P10645	CMGA_HUMAN	CHGA
837	P02144	MYG_HUMAN	MB
838	P04745	AMY1A_HUMAN	AMY1A
839	Q7KZ85	SPT6H_HUMAN	SUPT6H
840	O75356	ENTP5_HUMAN	ENTPD5
841	Q99436	PSB7_HUMAN	PSMB7
842	P81605	DCD_HUMAN	DCD
843	P01009	A1AT_HUMAN	SERPINA1
844	P04746	AMYP_HUMAN	AMY2A
845	Q02985	FHR3_HUMAN	CFHR3
846	P08519	APOA_HUMAN	LPA
847	O95866	G6B_HUMAN	MPIG6B
848	A0A0B4J1V6	HV373_HUMAN	IGHV3-73
849	P23083	HV102_HUMAN	IGHV1-2
850	Q15691	MARE1_HUMAN	MAPRE1
851	P01825	HV459_HUMAN	IGHV4-59
852	A0A075B6R2	HV404_HUMAN	IGHV4-4
853	Q9UNN8	EPCR_HUMAN	PROCR
854	P06753	TPM3_HUMAN	TPM3
855	P62491	RB11A_HUMAN	RAB11A
856	Q96KK5	H2A1H_HUMAN	H2AC12
857	P51124	GRAM_HUMAN	GZMM
858	P08567	PLEK_HUMAN	PLEK
859	Q8WW22	DNJA4_HUMAN	DNAJA4
860	O43768	ENSA_HUMAN	ENSA
861	P19429	TNNI3_HUMAN	TNNI3
862	P04271	S100B_HUMAN	S100B
863	P24821	TENA_HUMAN	TNC
864	P02649	APOE_HUMAN	APOE
865	P01584	IL1B_HUMAN	IL1B
866	P13500	CCL2_HUMAN	CCL2
867	P60602	ROMO1_HUMAN	ROMO1
868	P01019	ANGT_HUMAN	AGT
869	P16581	LYAM2_HUMAN	SELE
870	P01375	TNFA_HUMAN	TNF
871	O43474	KLF4_HUMAN	KLF4
872	P14598	NCF1_HUMAN	NCF1
873	Q07325	CXCL9_HUMAN	CXCL9
874	P02778	CXL10_HUMAN	CXCL10
875	P51671	CCL11_HUMAN	CCL11
876	P10145	IL8_HUMAN	CXCL8
877	Q16552	IL17_HUMAN	IL17A
878	P14091	CATE_HUMAN	CTSE
879	P05231	IL6_HUMAN	IL6
880	O00206	TLR4_HUMAN	TLR4
881	P01024	CO3_HUMAN	C3
882	P01031	CO5_HUMAN	C5
883	P09038	FGF2_HUMAN	FGF2
884	P01135	TGFA_HUMAN	TGFA
885	P03956	MMP1_HUMAN	MMP1
886	P08254	MMP3_HUMAN	MMP3
887	P09237	MMP7_HUMAN	MMP7
888	P09238	MMP10_HUMAN	MMP10
889	P39900	MMP12_HUMAN	MMP12
890	P08253	MMP2_HUMAN	MMP2
891	P14780	MMP9_HUMAN	MMP9
892	P15692	VEGFA_HUMAN	VEGFA
893	P19320	VCAM1_HUMAN	VCAM1
894	Q12762	Q12762_HUMAN	ECRP
895	P25815	S100P_HUMAN	S100P
896	P11678	PERE_HUMAN	EPX
897	Q9HD89	RETN_HUMAN	RETN
898	Q8TCZ8	Q8TCZ8_HUMAN	APOE
899	P18054	LOX12_HUMAN	ALOX12
900	B3VMW0	B3VMW0_HUMAN	#N/A
901	P59666	DEF3_HUMAN	DEFA3
902	B2MV14	B2MV14_HUMAN	LTF
903	P02689	MYP2_HUMAN	PMP2
904	D3JV43	D3JV43_HUMAN	#N/A
905	L7UUZ7	L7UUZ7_HUMAN	ITGB3
906	Q15080	NCF4_HUMAN	NCF4
907	P12724	ECP_HUMAN	RNASE3
908	B7Z5A7	B7Z5A7_HUMAN	#N/A
909	P08697	A2AP_HUMAN	SERPINF2
910	A8MVU1	NCF1C_HUMAN	NCF1C
911	P15153	RAC2_HUMAN	RAC2
912	P55058	PLTP_HUMAN	PLTP
913	Q6MZK8	Q6MZK8_HUMAN	DKFZp686K06110
914	P02765	FETUA_HUMAN	AHSG
915	A3RKG7	A3RKG7_HUMAN	#N/A
916	C5IWY0	C5IWY0_HUMAN	HLAA
917	Q07507	DERM_HUMAN	DPT
918	Q5HYE3	Q5HYE3_HUMAN	DKFZp686H1812
919	P29762	RABP1_HUMAN	CRABP1
920	Q9BXN1	ASPN_HUMAN	ASPN
921	H0Y4Z7	H0Y4Z7_HUMAN	CRAT
922	P41222	PTGDS_HUMAN	PTGDS
923	Q9NRN5	OLFL3_HUMAN	OLFML3
924	A6NLG9	A6NLG9_HUMAN	#N/A
925	B4DPC8	B4DPC8_HUMAN	#N/A
926	H0YN65	H0YN65_HUMAN	CHST14
927	Q59EG0	Q59EG0_HUMAN	#N/A
928	P48061	SDF1_HUMAN	CXCL12
929	P10916	MLRV_HUMAN	MYL2
930	P12814-3	ACTN1_HUMAN	ACTN1
931	Q96HF1	SFRP2_HUMAN	SFRP2
932	E9PSI1	E9PSI1_HUMAN	#N/A
933	P20160	CAP7_HUMAN	AZU1
934	P59665	DEF1_HUMAN	DEFA1
935	Q15833	STXB2_HUMAN	STXBP2
936	B4DTY9	B4DTY9_HUMAN	#N/A
937	Q13201	MMRN1_HUMAN	MMRN1
938	P23219	PGH1_HUMAN	PTGS1
939	Q9Y613	FHOD1_HUMAN	FHOD1
940	B0UZ83	B0UZ83_HUMAN	#N/A
941	P06702	S10A9_HUMAN	S100A9
942	P11215	ITAM_HUMAN	ITGAM
943	Q9BXX0	EMIL2_HUMAN	EMILIN2
944	Q15063	POSTN_HUMAN	POSTN
945	Q96IY4	CBPB2_HUMAN	CPB2
946	P04003	C4BPA_HUMAN	C4BPA
947	P01023	A2MG_HUMAN	A2M
948	P31146	COR1A_HUMAN	CORO1A
949	P20700	LMNB1_HUMAN	LMNB1
950	P00450	CERU_HUMAN	CP
951	P30740	ILEU_HUMAN	SERPINB1
952	P00736	C1R_HUMAN	C1R
953	Q8IUX7	AEBP1_HUMAN	AEBP1
954	O94875-7	SRBS2_HUMAN	SORBS2
955	O75368	SH3L1_HUMAN	SH3BGRL
956	Q7Z417	NUFP2_HUMAN	NUFIP2
957	Q86VI3	IQGA3_HUMAN	IQGAP3
958	Q03135	CAV1_HUMAN	CAV1
959	Q86TD4	SRCA_HUMAN	SRL
960	P11055	MYH3_HUMAN	MYH3
961	P07335	KCRB_RAT	Ckb
962	P12111	CO6A3_HUMAN	COL6A3
963	E9PCT3	E9PCT3_HUMAN	CAV2
964	Q9UKX2	MYH2_HUMAN	MYH2
965	P04792	HSPB1_HUMAN	HSPB1
966	O14558	HSPB6_HUMAN	HSPB6
967	P41219	PERI_HUMAN	PRPH
968	Q2UY09	COSA1_HUMAN	COL28A1
969	G3V2F7	G3V2F7_HUMAN	UBE2V1
970	P06703	S10A6_HUMAN	S100A6
971	P60903	S10AA_HUMAN	S100A10
972	Q8WZ42	TITIN_HUMAN	TTN
973	P08758	ANXA5_HUMAN	ANXA5
974	P12110	CO6A2_HUMAN	COL6A2
975	P07585	PGS2_HUMAN	DCN
976	P08603	CFAH_HUMAN	CFH
977	P35443	TSP4_HUMAN	THBS4
978	P02763	A1AG1_HUMAN	ORM1
979	P35542	SAA4_HUMAN	SAA4
980	P07858	CATB_HUMAN	CTSB
981	P80188	NGAL_HUMAN	LCN2
982	P35354	PGH2_HUMAN	PTGS2
983	P55083	MFAP4_HUMAN	MFAP4
984	Q9BYF1	ACE2_HUMAN	ACE2
985	P04085	PDGFA_HUMAN	PDGFA
986	P02461	CO3A1_HUMAN	COL3A1
987	P02452	CO1A1_HUMAN	COL1A1
988	P08123	CO1A2_HUMAN	COL1A2
989	P12109	CO6A1_HUMAN	COL6A1
990	P15502	ELN_HUMAN	ELN
991	P35625	TIMP3_HUMAN	TIMP3
992	P09486	SPRC_HUMAN	SPARC
993	Q14515	SPRL1_HUMAN	SPARCL1
994	P29279	CCN2_HUMAN	CCN2
995	Q15582	BGH3_HUMAN	TGFBI
996	P07339	CATD_HUMAN	CTSD
997	P00751	CFAB_HUMAN	CFB
998	P02747	C1QC_HUMAN	C1QC
999	P02745	C1QA_HUMAN	C1QA
1000	P00746	CFAD_HUMAN	CFD
1001	P10147	CCL3_HUMAN	CCL3
1002	P13501	CCL5_HUMAN	CCL5
1003	P09341	GROA_HUMAN	CXCL1
1004	P80162	CXCL6_HUMAN	CXCL6
1005	P16871	IL7RA_HUMAN	IL7R
1006	Q13651	I10R1_HUMAN	IL10RA
1007	Q08334	I10R2_HUMAN	IL10RB
1008	P78552	I13R1_HUMAN	IL13RA1
1009	P15260	INGR1_HUMAN	IFNGR1
1010	P38484	INGR2_HUMAN	IFNGR2
1011	P01137	TGFB1_HUMAN	TGFB1
1012	Q99731	CCL19_HUMAN	CCL19
1013	O00585	CCL21_HUMAN	CCL21
1014	O95715	CXL14_HUMAN	CXCL14
1015	P34810	CD68_HUMAN	CD68
1016	O95711	LY86_HUMAN	LY86
1017	Q9Y6Y9	LY96_HUMAN	LY96
1018	O75509	TNR21_HUMAN	TNFRSF21
1019	P25116	PAR1_HUMAN	F2R
1020	O00300	TR11B_HUMAN	TNFRSF11B
1021	P12544	GRAA_HUMAN	GZMA
1022	Q92956	TNR14_HUMAN	TNFRSF14
1023	P20718	GRAH_HUMAN	GZMH
1024	Q969K3	RNF34_HUMAN	RNF34
1025	P05107	ITB2_HUMAN	ITGB2
1026	O75578	ITA10_HUMAN	ITGA10
1027	Q9UKX5	ITA11_HUMAN	ITGA11
1028	P06756	ITAV_HUMAN	ITGAV
1029	P16144	ITB4_HUMAN	ITGB4
1030	P26006	ITA3_HUMAN	ITGA3
1031	P10451	OSTP_HUMAN	SPP1
1032	P12107	COBA1_HUMAN	COL11A1
1033	P05997	CO5A2_HUMAN	COL5A2
1034	P20908	CO5A1_HUMAN	COL5A1
1035	P53420	CO4A4_HUMAN	COL4A4
1036	Q14031	CO4A6_HUMAN	COL4A6
1037	Q9Y6N6	LAMC3_HUMAN	LAMC3
1038	P07942	LAMB1_HUMAN	LAMB1
1039	Q16787	LAMA3_HUMAN	LAMA3
1040	Q4ZHG4	FNDC1_HUMAN	FNDC1
1041	P78509	RELN_HUMAN	RELN
1042	P35442	TSP2_HUMAN	THBS2
1043	Q02487	DSC2_HUMAN	DSC2
1044	O15533	TPSN_HUMAN	TAPBP
1045	P06681	CO2_HUMAN	C2
1046	P04234	CD3D_HUMAN	CD3D
1047	Q9BX59	TPSNR_HUMAN	TAPBPL
1048	P43489	TNR4_HUMAN	TNFRSF4
1049	P32241	VIPR1_HUMAN	VIPR1
1050	P23229	ITA6_HUMAN	ITGA6
1051	Q9UHC6	CNTP2_HUMAN	CNTNAP2
1052	Q9BQT9	CSTN3_HUMAN	CLSTN3
1053	P78539	SRPX_HUMAN	SRPX
1054	Q13444	ADA15_HUMAN	ADAM15
1055	P21583	SCF_HUMAN	KITLG
1056	Q9ULC0	MUCEN_HUMAN	EMCN
1057	P33151	CADH5_HUMAN	CDH5
1058	P55107	GDF10_HUMAN	GDF10
1059	Q9BU40	CRDL1_HUMAN	CHRDL1
1060	P05019	IGF1_HUMAN	IGF1
1061	O75015	FCG3B_HUMAN	FCGR3B
1062	P10619	PPGB_HUMAN	CTSA
1063	P07711	CATL1_HUMAN	CTSL
1064	P25774	CATS_HUMAN	CTSS
1065	P53634	CATC_HUMAN	CTSC
1066	Q99542	MMP19_HUMAN	MMP19
1067	Q9Y251	HPSE_HUMAN	HPSE
1068	P29400	CO4A5_HUMAN	COL4A5
1069	Q96P44	COLA1_HUMAN	COL21A1
1070	Q9BXR5	TLR10_HUMAN	TLR10
1071	P12318	FCG2A_HUMAN	FCGR2A
1072	P01732	CD8A_HUMAN	CD8A
1073	P32248	CCR7_HUMAN	CCR7
1074	P26842	CD27_HUMAN	CD27
1075	P07766	CD3E_HUMAN	CD3E
1076	P98095	FBLN2_HUMAN	FBLN2
1077	P00750	TPA_HUMAN	PLAT
1078	Q9NS62	THSD1_HUMAN	THSD1
1079	P25101	EDNRA_HUMAN	EDNRA
1080	Q03167	TGBR3_HUMAN	TGFBR3
1081	Q9UKY0	PRND_HUMAN	PRND
1082	Q8N6Y2	LRC17_HUMAN	LRRC17
1083	P10721	KIT_HUMAN	KIT
1084	P78423	X3CL1_HUMAN	CX3CL1
1085	P13598	ICAM2_HUMAN	ICAM2
1086	O14625	CXL11_HUMAN	CXCL11
1087	P09917	LOX5_HUMAN	ALOX5
1088	O14727	APAF_HUMAN	APAF1
1089	P05089	ARGI1_HUMAN	ARG1
1090	P29466	CASP1_HUMAN	CASP1
1091	Q86VB7	C163A_HUMAN	CD163
1092	P46976	GLYG_HUMAN	GYG1
1093	P62807	H2B1C_HUMAN	H2BC10
1094	P09601	HMOX1_HUMAN	HMOX1
1095	Q9Y287	ITM2B_HUMAN	ITM2B
1096	O95235	KI20A_HUMAN	KIF20A
1097	Q06643	TNFC_HUMAN	LTB
1098	P14174	MIF_HUMAN	MIF
1099	P19838	NFKB1_HUMAN	NFKB1
1100	Q8WUM4	PDC6I_HUMAN	PDCD6IP
1101	Q9Y275	TN13B_HUMAN	TNFSF13B
1102	P12429	ANXA3_HUMAN	ANXA3
1103	Q16581	C3AR_HUMAN	C3AR1
1104	P51636	CAV2_HUMAN	CAV2
1105	P13498	CY24A_HUMAN	CYBA
1106	P04839	CY24B_HUMAN	CYBB
1107	P19878	NCF2_HUMAN	NCF2
1108	P09382	LEG1_HUMAN	LGALS1
1109	Q16853	AOC3_HUMAN	AOC3
1110	P61073	CXCR4_HUMAN	CXCR4
1111	Q5VWQ8	DAB2P_HUMAN	DAB2IP
1112	O75369	FLNB_HUMAN	FLNB
1113	P47712	PA24A_HUMAN	PLA2G4A
1114	P36956	SRBP1_HUMAN	SREBF1
1115	P32246	CCR1_HUMAN	CCR1
1116	P00519	ABL1_HUMAN	ABL1
1117	P30556	AGTR1_HUMAN	AGTR1
1118	P55008	AIF1_HUMAN	AIF1
1119	O43572	AKA10_HUMAN	AKAP10
1120	Q8IZT6	ASPM_HUMAN	ASPM
1121	Q9H257	CARD9_HUMAN	CARD9
1122	P42574	CASP3_HUMAN	CASP3
1123	Q9H8M5	CNNM2_HUMAN	CNNM2
1124	P15036	ETS2_HUMAN	ETS2
1125	Q9UQ84	EXO1_HUMAN	EXO1
1126	Q13158	FADD_HUMAN	FADD
1127	P36382	CXA5_HUMAN	GJA5
1128	Q13588	GRAP_HUMAN	GRAP
1129	Q92819	HYAS2_HUMAN	HAS2
1130	Q13418	ILK_HUMAN	ILK
1131	Q14722	KCAB1_HUMAN	KCNAB1
1132	Q12918	KLRB1_HUMAN	KLRB1
1133	Q15722	LT4R1_HUMAN	LTB4R
1134	Q15746	MYLK_HUMAN	MYLK
1135	Q16236	NF2L2_HUMAN	NFE2L2
1136	Q13153	PAK1_HUMAN	PAK1
1137	Q9HBI0	PARVG_HUMAN	PARVG
1138	Q08499	PDE4D_HUMAN	PDE4D
1139	P48736	PK3CG_HUMAN	PIK3CG
1140	Q99959	PKP2_HUMAN	PKP2
1141	O75116	ROCK2_HUMAN	ROCK2
1142	Q92736	RYR2_HUMAN	RYR2
1143	Q01118	SCN7A_HUMAN	SCN7A
1144	O14836	TR13B_HUMAN	TNFRSF13B
1145	P62079	TSN5_HUMAN	TSPAN5
1146	P20292	AL5AP_HUMAN	ALOX5AP
1147	O75807	PR15A_HUMAN	PPP1R15A
1148	Q9HB75	PIDD1_HUMAN	PIDD1
1149	Q6UWP8	SBSN_HUMAN	SBSN
1150	P49913	CAMP_HUMAN	CAMP
1151	Q14624	ITIH4_HUMAN	ITIH4
1152	P19827	ITIH1_HUMAN	ITIH1
1153	Q8NI99	ANGL6_HUMAN	ANGPTL6
1154	Q13508	NAR3_HUMAN	ART3
1155	P48740	MASP1_HUMAN	MASP1
1156	Q99784	NOE1_HUMAN	OLFM1
1157	P20851	C4BPB_HUMAN	C4BPB
1158	Q9Y6Z7	COL10_HUMAN	COLEC10
1159	P20742	PZP_HUMAN	PZP
1160	Q9UBP4	DKK3_HUMAN	DKK3
1161	P37837	TALDO_HUMAN	TALDO1
1162	Q9UGM3	DMBT1_HUMAN	DMBT1
1163	Q8IZF2	AGRF5_HUMAN	ADGRF5
1164	P24592	IBP6_HUMAN	IGFBP6
1165	P16278	BGAL_HUMAN	GLB1
1166	P13473	LAMP2_HUMAN	LAMP2
1167	P08709	FA7_HUMAN	F7
1168	P07225	PROS_HUMAN	PROS1
1169	P05556	ITB1_HUMAN	ITGB1
1170	P05090	APOD_HUMAN	APOD
1171	P05062	ALDOB_HUMAN	ALDOB
1172	P04070	PROC_HUMAN	PROC
1173	P00739	HPTR_HUMAN	HPR
1174	O95497	VNN1_HUMAN	VNN1
1175	O60279	SUSD5_HUMAN	SUSD5
1176	P01344	IGF2_HUMAN	IGF2
1177	P09668	CATH_HUMAN	CTSH
1178	O75022	LIRB3_HUMAN	LILRB3
1179	A0A0J9YXX1	HV5X1_HUMAN	IGHV5101
1180	A0A0B4J1Y8	LV949_HUMAN	IGLV949
1181	A0A075B6I0	LV861_HUMAN	IGLV861
1182	Q9H6I2	SOX17_HUMAN	SOX17
1183	P35228	NOS2_HUMAN	NOS2
1184	Q00653	NFKB2_HUMAN	NFKB2
1185	Q04864	REL_HUMAN	REL
1186	Q01201	RELB_HUMAN	RELB
1187	Q6WCQ1	MPRIP_HUMAN	MPRIP
1188	Q9UNS2	CSN3_HUMAN	COPS3
1189	Q13164	MK07_HUMAN	MAPK7
1190	Q7Z5J4	RAI1_HUMAN	RAI1
1191	O43236	SEPT4_HUMAN	SEPTIN4
1192	Q9C000	NLRP1_HUMAN	NLRP1
1193	Q53FA7	QORX_HUMAN	TP53I3
1194	P99999	CYC_HUMAN	CYCS
1195	Q9UL15	BAG5_HUMAN	BAG5
1196	P51397	DAP1_HUMAN	DAP
1197	O15304	SIVA_HUMAN	SIVA1
1198	O00459	P85B_HUMAN	PIK3R2
1199	O14974	MYPT1_HUMAN	PPP1R12A
1200	P05783	K1C18_HUMAN	KRT18
1201	Q04695	K1C17_HUMAN	KRT17
1202	P01106	MYC_HUMAN	MYC
1203	P52179	MYOM1_HUMAN	MYOM1
1204	O75334	LIPA2_HUMAN	PPFIA2
1205	P35548	MSX2_HUMAN	MSX2
1206	Q15772	SPEG_HUMAN	SPEG
1207	P56178	DLX5_HUMAN	DLX5
1208	P07992	ERCC1_HUMAN	ERCC1
1209	P04179	SODM_HUMAN	SOD2
1210	Q9BYN0	SRXN1_HUMAN	SRXN1
1211	P55851	UCP2_HUMAN	UCP2
1212	Q96T60	PNKP_HUMAN	PNKP
1213	P32519	ELF1_HUMAN	ELF1
1214	P43268	ETV4_HUMAN	ETV4
1215	P14921	ETS1_HUMAN	ETS1
1216	Q16665	HIF1A_HUMAN	HIF1A
1217	Q01995	TAGL_HUMAN	TAGLN
1218	P12036	NFH_HUMAN	NEFH
1219	Q9Y616	IRAK3_HUMAN	IRAK3
1220	Q9C0K0	BC11B_HUMAN	BCL11B
1221	P00492	HPRT_HUMAN	HPRT1
1222	O95613	PCNT_HUMAN	PCNT
1223	P42772	CDN2B_HUMAN	CDKN2B
1224	Q9Y5W3	KLF2_HUMAN	KLF2
1225	Q9Y4X4	KLF12_HUMAN	KLF12
1226	Q9UIH9	KLF15_HUMAN	KLF15
1227	P42771	CDN2A_HUMAN	CDKN2A
1228	P49450	CENPA_HUMAN	CENPA
1229	Q15003	CND2_HUMAN	NCAPH
1230	O75419	CDC45_HUMAN	CDC45
1231	Q8NBT2	SPC24_HUMAN	SPC24
1232	Q9BSJ6	PIMRE_HUMAN	PIMREG
1233	P33993	MCM7_HUMAN	MCM7
1234	P16401	H15_HUMAN	H15
1235	P31350	RIR2_HUMAN	RRM2
1236	Q8WUY9	DEP1B_HUMAN	DEPDC1B
1237	Q53GG5	PDLI3_HUMAN	PDLIM3
1238	Q9NSP4	CENPM_HUMAN	CENPM
1239	Q16798	MAON_HUMAN	ME3
1240	P33981	TTK_HUMAN	TTK
1241	Q2NKX8	ERC6L_HUMAN	ERCC6L

## Sheet: Legend
Dataset EV6: The list of IA-related protein candidate biomarker bank (PCBB)
