# Supplementary material for: Circulating proteomic panels for risk stratification of intracranial aneurysm and its rupture
Source: EMBO Mol Med. 2022 Jan 3;14(2):e14713. doi: 10.15252/emmm.202114713 (PMC8819334; doi:10.15252/emmm.202114713)
Supplement: Supplementary file 8 — Dataset EV7 [file EMMM-14-e14713-s010.xlsx]

## Sheet: Dataset EV7
Dataset EV7: The list of IA-related Serum Protein Candidate Biomarker Bank (SPCBB)
NO.	Uniprot Accession Number	Uniprot ID	Gene Symbol
1	Q9Y2A7	NCKP1_HUMAN	NCKAP1
2	P06396	GELS_HUMAN	GSN
3	P14649	MYL6B_HUMAN	MYL6B
4	P18206	VINC_HUMAN	VCL
5	P17661	DESM_HUMAN	DES
6	P12814	ACTN1_HUMAN	ACTN1
7	P62736	ACTA_HUMAN	ACTA2
8	O00401	WASL_HUMAN	WASL
9	O43707	ACTN4_HUMAN	ACTN4
10	P35609	ACTN2_HUMAN	ACTN2
11	P35749	MYH11_HUMAN	MYH11
12	O00151	PDLI1_HUMAN	PDLIM1
13	O60725	ICMT_HUMAN	ICMT
14	O75110	ATP9A_HUMAN	ATP9A
15	A6NMZ7	CO6A6_HUMAN	COL6A6
16	P39060	COIA1_HUMAN	COL18A1
17	P39059	COFA1_HUMAN	COL15A1
18	Q9Y6F6	IRAG1_HUMAN	IRAG1
19	P60981	DEST_HUMAN	DSTN
20	Q05707	COEA1_HUMAN	COL14A1
21	Q9BQI4	CCDC3_HUMAN	CCDC3
22	P20339	RAB5A_HUMAN	RAB5A
23	Q8TDZ2	MICA1_HUMAN	MICAL1
24	Q9UQR1	ZN148_HUMAN	ZNF148
25	Q53SF7	COBL1_HUMAN	COBLL1
26	O95631	NET1_HUMAN	NTN1
27	Q9NZN4	EHD2_HUMAN	EHD2
28	P09525	ANXA4_HUMAN	ANXA4
29	Q16832	DDR2_HUMAN	DDR2
30	P10301	RRAS_HUMAN	RRAS
31	P21333	FLNA_HUMAN	FLNA
32	O43157	PLXB1_HUMAN	PLXNB1
33	Q8NF91	SYNE1_HUMAN	SYNE1
34	P21291	CSRP1_HUMAN	CSRP1
35	Q6XZF7	DNMBP_HUMAN	DNMBP
36	Q8IVF7	FMNL3_HUMAN	FMNL3
37	Q92629	SGCD_HUMAN	SGCD
38	Q5VT25	MRCKA_HUMAN	CDC42BPA
39	O43556	SGCE_HUMAN	SGCE
40	Q9BR76	COR1B_HUMAN	CORO1B
41	P28906	CD34_HUMAN	CD34
42	Q9Y281	COF2_HUMAN	CFL2
43	Q9BR39	JPH2_HUMAN	JPH2
44	Q8NB37	GALD1_HUMAN	GATD1
45	Q6NZI2	CAVN1_HUMAN	CAVIN1
46	Q96Q05	TPPC9_HUMAN	TRAPPC9
47	P09619	PGFRB_HUMAN	PDGFRB
48	O43639	NCK2_HUMAN	NCK2
49	P42025	ACTY_HUMAN	ACTR1B
50	O00291	HIP1_HUMAN	HIP1
51	Q96RF0	SNX18_HUMAN	SNX18
52	Q5VZK9	CARL1_HUMAN	CARMIL1
53	Q9UKS6	PACN3_HUMAN	PACSIN3
54	P00533	EGFR_HUMAN	EGFR
55	Q9Y5X1	SNX9_HUMAN	SNX9
56	Q99972	MYOC_HUMAN	MYOC
57	P09960	LKHA4_HUMAN	LTA4H
58	P07996	TSP1_HUMAN	THBS1
59	O75382	TRIM3_HUMAN	TRIM3
60	P26022	PTX3_HUMAN	PTX3
61	P98160	PGBM_HUMAN	HSPG2
62	Q7Z7G0	TARSH_HUMAN	ABI3BP
63	P22105	TENX_HUMAN	TNXB
64	O00468	AGRIN_HUMAN	AGRN
65	Q13332	PTPRS_HUMAN	PTPRS
66	Q6P0A1	F180B_HUMAN	FAM180B
67	P02462	CO4A1_HUMAN	COL4A1
68	Q9HB63	NET4_HUMAN	NTN4
69	Q9HCB6	SPON1_HUMAN	SPON1
70	Q8IVN8	SBSPO_HUMAN	SBSPON
71	Q99720	SGMR1_HUMAN	SIGMAR1
72	Q8N474	SFRP1_HUMAN	SFRP1
73	Q9UKG1	DP13A_HUMAN	APPL1
74	O00292	LFTY2_HUMAN	LEFTY2
75	P55268	LAMB2_HUMAN	LAMB2
76	Q5JT25	RAB41_HUMAN	RAB41
77	O60645	EXOC3_HUMAN	EXOC3
78	Q9H4A4	AMPB_HUMAN	RNPEP
79	Q9H3U1	UN45A_HUMAN	UNC45A
80	O14791	APOL1_HUMAN	APOL1
81	Q86UP2	KTN1_HUMAN	KTN1
82	Q9BX10	GTPB2_HUMAN	GTPBP2
83	Q93084	AT2A3_HUMAN	ATP2A3
84	P50895	BCAM_HUMAN	BCAM
85	O60499	STX10_HUMAN	STX10
86	O76024	WFS1_HUMAN	WFS1
87	P24593	IBP5_HUMAN	IGFBP5
88	Q6UXV4	MIC27_HUMAN	APOOL
89	P13521	SCG2_HUMAN	SCG2
90	P48449	LSS_HUMAN	LSS
91	P08133	ANXA6_HUMAN	ANXA6
92	O95183	VAMP5_HUMAN	VAMP5
93	O76062	ERG24_HUMAN	TM7SF2
94	O00182	LEG9_HUMAN	LGALS9
95	P49747	COMP_HUMAN	COMP
96	P43121	MUC18_HUMAN	MCAM
97	Q15035	TRAM2_HUMAN	TRAM2
98	O00339	MATN2_HUMAN	MATN2
99	P78356	PI42B_HUMAN	PIP4K2B
100	Q99969	RARR2_HUMAN	RARRES2
101	Q92575	UBXN4_HUMAN	UBXN4
102	Q9Y646	CBPQ_HUMAN	CPQ
103	Q7KYR7	BT2A1_HUMAN	BTN2A1
104	P19075	TSN8_HUMAN	TSPAN8
105	Q7Z5L7	PODN_HUMAN	PODN
106	Q15848	ADIPO_HUMAN	ADIPOQ
107	O60493	SNX3_HUMAN	SNX3
108	O75339	CILP1_HUMAN	CILP
109	Q8WWA0	ITLN1_HUMAN	ITLN1
110	P35070	BTC_HUMAN	BTC
111	Q01973	ROR1_HUMAN	ROR1
112	P32004	L1CAM_HUMAN	L1CAM
113	Q13510	ASAH1_HUMAN	ASAH1
114	P43155	CACP_HUMAN	CRAT
115	P09110	THIK_HUMAN	ACAA1
116	Q06136	KDSR_HUMAN	KDSR
117	O75874	IDHC_HUMAN	IDH1
118	Q9H1E5	TMX4_HUMAN	TMX4
119	P09417	DHPR_HUMAN	QDPR
120	Q8N436	CPXM2_HUMAN	CPXM2
121	O95562	SFT2B_HUMAN	SFT2D2
122	P15088	CBPA3_HUMAN	CPA3
123	Q13439	GOGA4_HUMAN	GOLGA4
124	Q15043	S39AE_HUMAN	SLC39A14
125	O75131	CPNE3_HUMAN	CPNE3
126	P27216	ANX13_HUMAN	ANXA13
127	Q04760	LGUL_HUMAN	GLO1
128	P04424	ARLY_HUMAN	ASL
129	O14880	MGST3_HUMAN	MGST3
130	P11217	PYGM_HUMAN	PYGM
131	Q16881	TRXR1_HUMAN	TXNRD1
132	P06576	ATPB_HUMAN	ATP5F1B
133	Q9P2R7	SUCB1_HUMAN	SUCLA2
134	Q9BZQ8	NIBA1_HUMAN	NIBAN1
135	P49189	AL9A1_HUMAN	ALDH9A1
136	Q9C0E8	LNP_HUMAN	LNPK
137	Q92890	UFD1_HUMAN	UFD1
138	P51648	AL3A2_HUMAN	ALDH3A2
139	O95841	ANGL1_HUMAN	ANGPTL1
140	Q9Y3D6	FIS1_HUMAN	FIS1
141	P50995	ANX11_HUMAN	ANXA11
142	Q9UJ70	NAGK_HUMAN	NAGK
143	Q01813	PFKAP_HUMAN	PFKP
144	P05091	ALDH2_HUMAN	ALDH2
145	P09172	DOPO_HUMAN	DBH
146	Q9Y6C2	EMIL1_HUMAN	EMILIN1
147	P62140	PP1B_HUMAN	PPP1CB
148	O14958	CASQ2_HUMAN	CASQ2
149	P17987	TCPA_HUMAN	TCP1
150	Q9H4B7	TBB1_HUMAN	TUBB1
151	P40227	TCPZ_HUMAN	CCT6A
152	P50990	TCPQ_HUMAN	CCT8
153	Q9H2J4	PDCL3_HUMAN	PDCL3
154	Q9Y2T2	AP3M1_HUMAN	AP3M1
155	Q9H2G2	SLK_HUMAN	SLK
156	Q6UWY5	OLFL1_HUMAN	OLFML1
157	Q9UMR2	DD19B_HUMAN	DDX19B
158	Q9BTV4	TMM43_HUMAN	TMEM43
159	A9UHW6	MI4GD_HUMAN	MIF4GD
160	Q6ZMZ3	SYNE3_HUMAN	SYNE3
161	Q9UPT6	JIP3_HUMAN	MAPK8IP3
162	Q7RTP6	MICA3_HUMAN	MICAL3
163	O75534	CSDE1_HUMAN	CSDE1
164	O94856	NFASC_HUMAN	NFASC
165	Q6UWP7	LCLT1_HUMAN	LCLAT1
166	Q9H8L6	MMRN2_HUMAN	MMRN2
167	Q9BUL8	PDC10_HUMAN	PDCD10
168	Q5VSL9	STRP1_HUMAN	STRIP1
169	Q9P289	STK26_HUMAN	STK26
170	Q13033	STRN3_HUMAN	STRN3
171	O76070	SYUG_HUMAN	SNCG
172	Q14BN4	SLMAP_HUMAN	SLMAP
173	Q99689	FEZ1_HUMAN	FEZ1
174	Q02790	FKBP4_HUMAN	FKBP4
175	Q9NPY3	C1QR1_HUMAN	CD93
176	Q9UKV8	AGO2_HUMAN	AGO2
177	Q92608	DOCK2_HUMAN	DOCK2
178	Q7KZF4	SND1_HUMAN	SND1
179	P60660	MYL6_HUMAN	MYL6
180	O14744	ANM5_HUMAN	PRMT5
181	P62834	RAP1A_HUMAN	RAP1A
182	Q01518	CAP1_HUMAN	CAP1
183	Q99536	VAT1_HUMAN	VAT1
184	Q13618	CUL3_HUMAN	CUL3
185	P07355	ANXA2_HUMAN	ANXA2
186	P46934	NEDD4_HUMAN	NEDD4
187	P00387	NB5R3_HUMAN	CYB5R3
188	Q15139	KPCD1_HUMAN	PRKD1
189	P11216	PYGB_HUMAN	PYGB
190	Q05655	KPCD_HUMAN	PRKCD
191	O94826	TOM70_HUMAN	TOMM70
192	Q14318	FKBP8_HUMAN	FKBP8
193	P05026	AT1B1_HUMAN	ATP1B1
194	Q6DD88	ATLA3_HUMAN	ATL3
195	Q9NY47	CA2D2_HUMAN	CACNA2D2
196	P62879	GBB2_HUMAN	GNB2
197	P61163	ACTZ_HUMAN	ACTR1A
198	P08754	GNAI3_HUMAN	GNAI3
199	P04899	GNAI2_HUMAN	GNAI2
200	O00451	GFRA2_HUMAN	GFRA2
201	O14939	PLD2_HUMAN	PLD2
202	P62873	GBB1_HUMAN	GNB1
203	P10415	BCL2_HUMAN	BCL2
204	P17612	KAPCA_HUMAN	PRKACA
205	Q9UBI6	GBG12_HUMAN	GNG12
206	P13861	KAP2_HUMAN	PRKAR2A
207	P29992	GNA11_HUMAN	GNA11
208	Q5JWF2	GNAS1_HUMAN	GNAS
209	P06213	INSR_HUMAN	INSR
210	P63096	GNAI1_HUMAN	GNAI1
211	Q96CV9	OPTN_HUMAN	OPTN
212	Q9UGJ0	AAKG2_HUMAN	PRKAG2
213	Q96EY5	MB12A_HUMAN	MVB12A
214	P63244	RACK1_HUMAN	RACK1
215	P61353	RL27_HUMAN	RPL27
216	P61247	RS3A_HUMAN	RPS3A
217	P61513	RL37A_HUMAN	RPL37A
218	P62888	RL30_HUMAN	RPL30
219	Q13347	EIF3I_HUMAN	EIF3I
220	P62166	NCS1_HUMAN	NCS1
221	Q5JPE7	NOMO2_HUMAN	NOMO2
222	O95980	RECK_HUMAN	RECK
223	Q92973	TNPO1_HUMAN	TNPO1
224	O43390	HNRPR_HUMAN	HNRNPR
225	Q15717	ELAV1_HUMAN	ELAVL1
226	Q9Y3I0	RTCB_HUMAN	RTCB
227	P41252	SYIC_HUMAN	IARS1
228	Q9H2U1	DHX36_HUMAN	DHX36
229	Q9P2J5	SYLC_HUMAN	LARS1
230	P12956	XRCC6_HUMAN	XRCC6
231	O15484	CAN5_HUMAN	CAPN5
232	Q9GZZ1	NAA50_HUMAN	NAA50
233	P25789	PSA4_HUMAN	PSMA4
234	Q15008	PSMD6_HUMAN	PSMD6
235	P25788	PSA3_HUMAN	PSMA3
236	Q16363	LAMA4_HUMAN	LAMA4
237	O14936	CSKP_HUMAN	CASK
238	Q9BXJ5	C1QT2_HUMAN	C1QTNF2
239	Q9BZG1	RAB34_HUMAN	RAB34
240	Q9H902	REEP1_HUMAN	REEP1
241	O43175	SERA_HUMAN	PHGDH
242	Q03405	UPAR_HUMAN	PLAUR
243	P17813	EGLN_HUMAN	ENG
244	Q15904	VAS1_HUMAN	ATP6AP1
245	P50281	MMP14_HUMAN	MMP14
246	P19440	GGT1_HUMAN	GGT1
247	Q66K79	CBPZ_HUMAN	CPZ
248	P05109	S10A8_HUMAN	S100A8
249	P55786	PSA_HUMAN	NPEPPS
250	Q15126	PMVK_HUMAN	PMVK
251	P05121	PAI1_HUMAN	SERPINE1
252	Q9NZ52	GGA3_HUMAN	GGA3
253	Q14677	EPN4_HUMAN	CLINT1
254	O75379	VAMP4_HUMAN	VAMP4
255	O75154	RFIP3_HUMAN	RAB11FIP3
256	P52209	6PGD_HUMAN	PGD
257	Q9NUQ9	CYRIB_HUMAN	CYRIB
258	O00299	CLIC1_HUMAN	CLIC1
259	Q9UEU0	VTI1B_HUMAN	VTI1B
260	P49768	PSN1_HUMAN	PSEN1
261	Q92542	NICA_HUMAN	NCSTN
262	Q3T906	GNPTA_HUMAN	GNPTAB
263	P20338	RAB4A_HUMAN	RAB4A
264	Q9NY33	DPP3_HUMAN	DPP3
265	Q15800	MSMO1_HUMAN	MSMO1
266	Q96AG4	LRC59_HUMAN	LRRC59
267	P20933	ASPG_HUMAN	AGA
268	P17174	AATC_HUMAN	GOT1
269	Q9HB40	RISC_HUMAN	SCPEP1
270	O94760	DDAH1_HUMAN	DDAH1
271	O95372	LYPA2_HUMAN	LYPLA2
272	P53367	ARFP1_HUMAN	ARFIP1
273	Q9Y5S2	MRCKB_HUMAN	CDC42BPB
274	P78417	GSTO1_HUMAN	GSTO1
275	P0CG30	GSTT2_HUMAN	GSTT2B
276	P09936	UCHL1_HUMAN	UCHL1
277	Q8NBI6	XXLT1_HUMAN	XXYLT1
278	P53985	MOT1_HUMAN	SLC16A1
279	Q9H4A6	GOLP3_HUMAN	GOLPH3
280	P31997	CEAM8_HUMAN	CEACAM8
281	Q9Y3L5	RAP2C_HUMAN	RAP2C
282	P35613	BASI_HUMAN	BSG
283	P18085	ARF4_HUMAN	ARF4
284	Q96CW1	AP2M1_HUMAN	AP2M1
285	O43914	TYOBP_HUMAN	TYROBP
286	P13796	PLSL_HUMAN	LCP1
287	P12314	FCGR1_HUMAN	FCGR1A
288	P10321	HLAC_HUMAN	HLA-C
289	P61769	B2MG_HUMAN	B2M
290	P05362	ICAM1_HUMAN	ICAM1
291	P01889	HLAB_HUMAN	HLA-B
292	P04439	HLAA_HUMAN	HLA-A
293	Q16658	FSCN1_HUMAN	FSCN1
294	Q16864	VATF_HUMAN	ATP6V1F
295	Q99439	CNN2_HUMAN	CNN2
296	P27797	CALR_HUMAN	CALR
297	O00764	PDXK_HUMAN	PDXK
298	O95445	APOM_HUMAN	APOM
299	O43790	KRT86_HUMAN	KRT86
300	P51572	BAP31_HUMAN	BCAP31
301	Q9NR99	MXRA5_HUMAN	MXRA5
302	O14657	TOR1B_HUMAN	TOR1B
303	Q92805	GOGA1_HUMAN	GOLGA1
304	P0C0L5	CO4B_HUMAN	C4B
305	P10124	SRGN_HUMAN	SRGN
306	Q01459	DIAC_HUMAN	CTBS
307	Q9GZX9	TWSG1_HUMAN	TWSG1
308	Q13641	TPBG_HUMAN	TPBG
309	O75976	CBPD_HUMAN	CPD
310	Q9BRR9	RHG09_HUMAN	ARHGAP9
311	Q13093	PAFA_HUMAN	PLA2G7
312	P02008	HBAZ_HUMAN	HBZ
313	Q11201	SIA4A_HUMAN	ST3GAL1
314	P32942	ICAM3_HUMAN	ICAM3
315	O95466	FMNL1_HUMAN	FMNL1
316	Q8TD55	PKHO2_HUMAN	PLEKHO2
317	Q8N1S5	S39AB_HUMAN	SLC39A11
318	Q9ULI3	HEG1_HUMAN	HEG1
319	Q9H488	OFUT1_HUMAN	POFUT1
320	P80303	NUCB2_HUMAN	NUCB2
321	Q9BV40	VAMP8_HUMAN	VAMP8
322	P28067	DMA_HUMAN	HLA-DMA
323	P01903	DRA_HUMAN	HLA-DRA
324	O15155	BET1_HUMAN	BET1
325	P28065	PSB9_HUMAN	PSMB9
326	Q9UL46	PSME2_HUMAN	PSME2
327	P52907	CAZA1_HUMAN	CAPZA1
328	Q9BVK6	TMED9_HUMAN	TMED9
329	Q9NR97	TLR8_HUMAN	TLR8
330	Q9BT09	CNPY3_HUMAN	CNPY3
331	Q68CQ7	GL8D1_HUMAN	GLT8D1
332	Q6P4E1	GOLM2_HUMAN	GOLM2
333	Q86YB8	ERO1B_HUMAN	ERO1B
334	Q9ULZ3	ASC_HUMAN	PYCARD
335	P24158	PRTN3_HUMAN	PRTN3
336	P05164	PERM_HUMAN	MPO
337	Q99615	DNJC7_HUMAN	DNAJC7
338	P28676	GRAN_HUMAN	GCA
339	P43307	SSRA_HUMAN	SSR1
340	Q96RD7	PANX1_HUMAN	PANX1
341	P0C0L4	CO4A_HUMAN	C4A
342	Q8NBJ4	GOLM1_HUMAN	GOLM1
343	P01033	TIMP1_HUMAN	TIMP1
344	P02746	C1QB_HUMAN	C1QB
345	Q15084	PDIA6_HUMAN	PDIA6
346	Q14766	LTBP1_HUMAN	LTBP1
347	P07237	PDIA1_HUMAN	P4HB
348	P14625	ENPL_HUMAN	HSP90B1
349	Q9NZK5	ADA2_HUMAN	ADA2
350	Q96AY3	FKB10_HUMAN	FKBP10
351	P07332	FES_HUMAN	FES
352	P15104	GLNA_HUMAN	GLUL
353	P08571	CD14_HUMAN	CD14
354	P11171	EPB41_HUMAN	EPB41
355	Q9UJ68	MSRA_HUMAN	MSRA
356	P11274	BCR_HUMAN	BCR
357	Q9H3U7	SMOC2_HUMAN	SMOC2
358	Q96KP4	CNDP2_HUMAN	CNDP2
359	P60174	TPIS_HUMAN	TPI1
360	P30040	ERP29_HUMAN	ERP29
361	Q9Y315	DEOC_HUMAN	DERA
362	O15321	TM9S1_HUMAN	TM9SF1
363	Q9NRN7	ADPPT_HUMAN	AASDHPPT
364	Q9NWM8	FKB14_HUMAN	FKBP14
365	P80511	S10AC_HUMAN	S100A12
366	P09326	CD48_HUMAN	CD48
367	P15289	ARSA_HUMAN	ARSA
368	Q04756	HGFA_HUMAN	HGFAC
369	O75787	RENR_HUMAN	ATP6AP2
370	P08174	DAF_HUMAN	CD55
371	P13667	PDIA4_HUMAN	PDIA4
372	Q08379	GOGA2_HUMAN	GOLGA2
373	P13693	TCTP_HUMAN	TPT1
374	P02675	FIBB_HUMAN	FGB
375	P02679	FIBG_HUMAN	FGG
376	P02741	CRP_HUMAN	CRP
377	Q86Z14	KLOTB_HUMAN	KLB
378	P05154	IPSP_HUMAN	SERPINA5
379	Q9H4F8	SMOC1_HUMAN	SMOC1
380	Q9UBX7	KLK11_HUMAN	KLK11
381	Q9UPZ9	CILK1_HUMAN	CILK1
382	P02671	FIBA_HUMAN	FGA
383	Q9H9E3	COG4_HUMAN	COG4
384	Q9P2E9	RRBP1_HUMAN	RRBP1
385	P00738	HPT_HUMAN	HP
386	P00740	FA9_HUMAN	F9
387	Q8WU03	GLYL2_HUMAN	GLYATL2
388	Q5D862	FILA2_HUMAN	FLG2
389	Q86YZ3	HORN_HUMAN	HRNR
390	P48681	NEST_HUMAN	NES
391	P02750	A2GL_HUMAN	LRG1
392	P00918	CAH2_HUMAN	CA2
393	Q9Y279	VSIG4_HUMAN	VSIG4
394	P69892	HBG2_HUMAN	HBG2
395	P00915	CAH1_HUMAN	CA1
396	Q06141	REG3A_HUMAN	REG3A
397	Q15485	FCN2_HUMAN	FCN2
398	Q03181	PPARD_HUMAN	PPARD
399	Q9NP84	TNR12_HUMAN	TNFRSF12A
400	A0A0C4DH25	KVD20_HUMAN	IGKV3D-20
401	P01701	LV151_HUMAN	IGLV1-51
402	P05160	F13B_HUMAN	F13B
403	Q96KG7	MEG10_HUMAN	MEGF10
404	A0A1B0GTC6	CC085_HUMAN	C3orf85
405	P63267	ACTH_HUMAN	ACTG2
406	Q8NDA2	HMCN2_HUMAN	HMCN2
407	P09471	GNAO_HUMAN	GNAO1
408	Q12797	ASPH_HUMAN	ASPH
409	P01782	HV309_HUMAN	IGHV3-9
410	Q9Y6Y8	S23IP_HUMAN	SEC23IP
411	Q9HCN6	GPVI_HUMAN	GP6
412	A0A075B6K4	LV310_HUMAN	IGLV3-10
413	P00748	FA12_HUMAN	F12
414	Q8IXJ6	SIR2_HUMAN	SIRT2
415	P22894	MMP8_HUMAN	MMP8
416	Q86UX7	URP2_HUMAN	FERMT3
417	Q9HBI1	PARVB_HUMAN	PARVB
418	P01860	IGHG3_HUMAN	IGHG3
419	Q9UMX5	NENF_HUMAN	NENF
420	Q7Z5L0	VMO1_HUMAN	VMO1
421	O60641	AP180_HUMAN	SNAP91
422	Q5VTJ3	KLD7A_HUMAN	KLHDC7A
423	Q05315	LEG10_HUMAN	CLC
424	P40197	GPV_HUMAN	GP5
425	P01709	LV208_HUMAN	IGLV2-8
426	Q9H6X2	ANTR1_HUMAN	ANTXR1
427	P06312	KV401_HUMAN	IGKV4-1
428	P02775	CXCL7_HUMAN	PPBP
429	P00488	F13A_HUMAN	F13A1
430	O95236	APOL3_HUMAN	APOL3
431	P0DP03	HVC05_HUMAN	IGHV3-30-5
432	Q9UL25	RAB21_HUMAN	RAB21
433	P27105	STOM_HUMAN	STOM
434	P0DOX7	IGK_HUMAN	#N/A
435	P10720	PF4V_HUMAN	PF4V1
436	O95810	CAVN2_HUMAN	CAVIN2
437	P01780	HV307_HUMAN	IGHV3-7
438	O43852	CALU_HUMAN	CALU
439	A0A0A0MT36	KVD21_HUMAN	IGKV6D-21
440	P02787	TRFE_HUMAN	TF
441	A0A075B6P5	KV228_HUMAN	IGKV2-28
442	Q96CM4	NXNL1_HUMAN	NXNL1
443	P63261	ACTG_HUMAN	ACTG1
444	Q14141	SEPT6_HUMAN	SEPTIN6
445	P02788	TRFL_HUMAN	LTF
446	P01591	IGJ_HUMAN	JCHAIN
447	P04430	KV116_HUMAN	IGKV1-16
448	P60709	ACTB_HUMAN	ACTB
449	P06727	APOA4_HUMAN	APOA4
450	A0A0A0MRZ8	KVD11_HUMAN	IGKV3D-11
451	Q15404	RSU1_HUMAN	RSU1
452	P61224	RAP1B_HUMAN	RAP1B
453	P01619	KV320_HUMAN	IGKV3-20
454	Q9Y490	TLN1_HUMAN	TLN1
455	P02751	FINC_HUMAN	FN1
456	P01871	IGHM_HUMAN	IGHM
457	P08311	CATG_HUMAN	CTSG
458	Q6UX06	OLFM4_HUMAN	OLFM4
459	P53801	PTTG_HUMAN	PTTG1IP
460	A0A0B4J1X5	HV374_HUMAN	IGHV3-74
461	P21926	CD9_HUMAN	CD9
462	Q86YW5	TRML1_HUMAN	TREML1
463	O43866	CD5L_HUMAN	CD5L
464	P08514	ITA2B_HUMAN	ITGA2B
465	P0DOX6	IGM_HUMAN	#N/A
466	P05106	ITB3_HUMAN	ITGB3
467	Q8IWA4	MFN1_HUMAN	MFN1
468	Q8NHQ9	DDX55_HUMAN	DDX55
469	P13224	GP1BB_HUMAN	GP1BB
470	Q8NI35	INADL_HUMAN	PATJ
471	A2RTY3	HEAT9_HUMAN	HEATR9
472	P0DJI8	SAA1_HUMAN	SAA1
473	P0DJI9	SAA2_HUMAN	SAA2
474	Q6IPM2	IQCE_HUMAN	IQCE
475	Q08830	FGL1_HUMAN	FGL1
476	P69905	HBA_HUMAN	HBA1
477	Q969E1	LEAP2_HUMAN	LEAP2
478	P02042	HBD_HUMAN	HBD
479	Q9NSC7	SIA7A_HUMAN	ST6GALNAC1
480	P06732	KCRM_HUMAN	CKM
481	O00602	FCN1_HUMAN	FCN1
482	P07451	CAH3_HUMAN	CA3
483	P68871	HBB_HUMAN	HBB
484	P01011	AACT_HUMAN	SERPINA3
485	P10645	CMGA_HUMAN	CHGA
486	P02144	MYG_HUMAN	MB
487	P04745	AMY1A_HUMAN	AMY1A
488	Q7KZ85	SPT6H_HUMAN	SUPT6H
489	O75356	ENTP5_HUMAN	ENTPD5
490	Q99436	PSB7_HUMAN	PSMB7
491	P81605	DCD_HUMAN	DCD
492	P01009	A1AT_HUMAN	SERPINA1
493	P04746	AMYP_HUMAN	AMY2A
494	Q02985	FHR3_HUMAN	CFHR3
495	P08519	APOA_HUMAN	LPA
496	O95866	G6B_HUMAN	MPIG6B
497	A0A0B4J1V6	HV373_HUMAN	IGHV3-73
498	P23083	HV102_HUMAN	IGHV1-2
499	Q15691	MARE1_HUMAN	MAPRE1
500	P01825	HV459_HUMAN	IGHV4-59
501	A0A075B6R2	HV404_HUMAN	IGHV4-4
502	Q9UNN8	EPCR_HUMAN	PROCR
503	P06753	TPM3_HUMAN	TPM3
504	P62491	RB11A_HUMAN	RAB11A
505	Q96KK5	H2A1H_HUMAN	H2AC12
506	P51124	GRAM_HUMAN	GZMM
507	P08567	PLEK_HUMAN	PLEK
508	Q8WW22	DNJA4_HUMAN	DNAJA4
509	O43768	ENSA_HUMAN	ENSA
510	P24821	TENA_HUMAN	TNC
511	P02649	APOE_HUMAN	APOE
512	P13500	CCL2_HUMAN	CCL2
513	P01019	ANGT_HUMAN	AGT
514	P16581	LYAM2_HUMAN	SELE
515	Q07325	CXCL9_HUMAN	CXCL9
516	P02778	CXL10_HUMAN	CXCL10
517	P51671	CCL11_HUMAN	CCL11
518	P10145	IL8_HUMAN	CXCL8
519	Q16552	IL17_HUMAN	IL17A
520	P14091	CATE_HUMAN	CTSE
521	P05231	IL6_HUMAN	IL6
522	O00206	TLR4_HUMAN	TLR4
523	P01024	CO3_HUMAN	C3
524	P01031	CO5_HUMAN	C5
525	P01135	TGFA_HUMAN	TGFA
526	P03956	MMP1_HUMAN	MMP1
527	P08254	MMP3_HUMAN	MMP3
528	P09237	MMP7_HUMAN	MMP7
529	P09238	MMP10_HUMAN	MMP10
530	P39900	MMP12_HUMAN	MMP12
531	P08253	MMP2_HUMAN	MMP2
532	P14780	MMP9_HUMAN	MMP9
533	P15692	VEGFA_HUMAN	VEGFA
534	P19320	VCAM1_HUMAN	VCAM1
535	Q12762	Q12762_HUMAN	ECRP
536	P11678	PERE_HUMAN	EPX
537	Q9HD89	RETN_HUMAN	RETN
538	B3VMW0	B3VMW0_HUMAN	#N/A
539	P59666	DEF3_HUMAN	DEFA3
540	B2MV14	B2MV14_HUMAN	LTF
541	L7UUZ7	L7UUZ7_HUMAN	ITGB3
542	P12724	ECP_HUMAN	RNASE3
543	P08697	A2AP_HUMAN	SERPINF2
544	P55058	PLTP_HUMAN	PLTP
545	P02765	FETUA_HUMAN	AHSG
546	C5IWY0	C5IWY0_HUMAN	HLAA
547	Q07507	DERM_HUMAN	DPT
548	Q5HYE3	Q5HYE3_HUMAN	DKFZp686H1812
549	Q9BXN1	ASPN_HUMAN	ASPN
550	P41222	PTGDS_HUMAN	PTGDS
551	Q9NRN5	OLFL3_HUMAN	OLFML3
552	P48061	SDF1_HUMAN	CXCL12
553	Q96HF1	SFRP2_HUMAN	SFRP2
554	P20160	CAP7_HUMAN	AZU1
555	P59665	DEF1_HUMAN	DEFA1
556	Q13201	MMRN1_HUMAN	MMRN1
557	P23219	PGH1_HUMAN	PTGS1
558	P06702	S10A9_HUMAN	S100A9
559	P11215	ITAM_HUMAN	ITGAM
560	Q9BXX0	EMIL2_HUMAN	EMILIN2
561	Q15063	POSTN_HUMAN	POSTN
562	Q96IY4	CBPB2_HUMAN	CPB2
563	P04003	C4BPA_HUMAN	C4BPA
564	P01023	A2MG_HUMAN	A2M
565	P00450	CERU_HUMAN	CP
566	P00736	C1R_HUMAN	C1R
567	Q8IUX7	AEBP1_HUMAN	AEBP1
568	P12111	CO6A3_HUMAN	COL6A3
569	Q2UY09	COSA1_HUMAN	COL28A1
570	P12110	CO6A2_HUMAN	COL6A2
571	P07585	PGS2_HUMAN	DCN
572	P08603	CFAH_HUMAN	CFH
573	P35443	TSP4_HUMAN	THBS4
574	P02763	A1AG1_HUMAN	ORM1
575	P35542	SAA4_HUMAN	SAA4
576	P07858	CATB_HUMAN	CTSB
577	P80188	NGAL_HUMAN	LCN2
578	P35354	PGH2_HUMAN	PTGS2
579	P55083	MFAP4_HUMAN	MFAP4
580	Q9BYF1	ACE2_HUMAN	ACE2
581	P04085	PDGFA_HUMAN	PDGFA
582	P02461	CO3A1_HUMAN	COL3A1
583	P02452	CO1A1_HUMAN	COL1A1
584	P08123	CO1A2_HUMAN	COL1A2
585	P12109	CO6A1_HUMAN	COL6A1
586	P15502	ELN_HUMAN	ELN
587	P35625	TIMP3_HUMAN	TIMP3
588	P09486	SPRC_HUMAN	SPARC
589	Q14515	SPRL1_HUMAN	SPARCL1
590	P29279	CCN2_HUMAN	CCN2
591	Q15582	BGH3_HUMAN	TGFBI
592	P07339	CATD_HUMAN	CTSD
593	P00751	CFAB_HUMAN	CFB
594	P02747	C1QC_HUMAN	C1QC
595	P02745	C1QA_HUMAN	C1QA
596	P00746	CFAD_HUMAN	CFD
597	P10147	CCL3_HUMAN	CCL3
598	P13501	CCL5_HUMAN	CCL5
599	P09341	GROA_HUMAN	CXCL1
600	P80162	CXCL6_HUMAN	CXCL6
601	P16871	IL7RA_HUMAN	IL7R
602	Q13651	I10R1_HUMAN	IL10RA
603	Q08334	I10R2_HUMAN	IL10RB
604	P78552	I13R1_HUMAN	IL13RA1
605	P15260	INGR1_HUMAN	IFNGR1
606	P38484	INGR2_HUMAN	IFNGR2
607	P01137	TGFB1_HUMAN	TGFB1
608	Q99731	CCL19_HUMAN	CCL19
609	O00585	CCL21_HUMAN	CCL21
610	O95715	CXL14_HUMAN	CXCL14
611	P34810	CD68_HUMAN	CD68
612	O95711	LY86_HUMAN	LY86
613	Q9Y6Y9	LY96_HUMAN	LY96
614	O75509	TNR21_HUMAN	TNFRSF21
615	P25116	PAR1_HUMAN	F2R
616	O00300	TR11B_HUMAN	TNFRSF11B
617	P12544	GRAA_HUMAN	GZMA
618	Q92956	TNR14_HUMAN	TNFRSF14
619	P20718	GRAH_HUMAN	GZMH
620	Q969K3	RNF34_HUMAN	RNF34
621	P05107	ITB2_HUMAN	ITGB2
622	O75578	ITA10_HUMAN	ITGA10
623	Q9UKX5	ITA11_HUMAN	ITGA11
624	P06756	ITAV_HUMAN	ITGAV
625	P16144	ITB4_HUMAN	ITGB4
626	P26006	ITA3_HUMAN	ITGA3
627	P10451	OSTP_HUMAN	SPP1
628	P12107	COBA1_HUMAN	COL11A1
629	P05997	CO5A2_HUMAN	COL5A2
630	P20908	CO5A1_HUMAN	COL5A1
631	P53420	CO4A4_HUMAN	COL4A4
632	Q14031	CO4A6_HUMAN	COL4A6
633	Q9Y6N6	LAMC3_HUMAN	LAMC3
634	P07942	LAMB1_HUMAN	LAMB1
635	Q16787	LAMA3_HUMAN	LAMA3
636	Q4ZHG4	FNDC1_HUMAN	FNDC1
637	P78509	RELN_HUMAN	RELN
638	P35442	TSP2_HUMAN	THBS2
639	Q02487	DSC2_HUMAN	DSC2
640	O15533	TPSN_HUMAN	TAPBP
641	P06681	CO2_HUMAN	C2
642	P04234	CD3D_HUMAN	CD3D
643	Q9BX59	TPSNR_HUMAN	TAPBPL
644	P43489	TNR4_HUMAN	TNFRSF4
645	P32241	VIPR1_HUMAN	VIPR1
646	P23229	ITA6_HUMAN	ITGA6
647	Q9UHC6	CNTP2_HUMAN	CNTNAP2
648	Q9BQT9	CSTN3_HUMAN	CLSTN3
649	P78539	SRPX_HUMAN	SRPX
650	Q13444	ADA15_HUMAN	ADAM15
651	P21583	SCF_HUMAN	KITLG
652	Q9ULC0	MUCEN_HUMAN	EMCN
653	P33151	CADH5_HUMAN	CDH5
654	P55107	GDF10_HUMAN	GDF10
655	Q9BU40	CRDL1_HUMAN	CHRDL1
656	P05019	IGF1_HUMAN	IGF1
657	O75015	FCG3B_HUMAN	FCGR3B
658	P10619	PPGB_HUMAN	CTSA
659	P07711	CATL1_HUMAN	CTSL
660	P25774	CATS_HUMAN	CTSS
661	P53634	CATC_HUMAN	CTSC
662	Q99542	MMP19_HUMAN	MMP19
663	Q9Y251	HPSE_HUMAN	HPSE
664	P29400	CO4A5_HUMAN	COL4A5
665	Q96P44	COLA1_HUMAN	COL21A1
666	Q9BXR5	TLR10_HUMAN	TLR10
667	P12318	FCG2A_HUMAN	FCGR2A
668	P01732	CD8A_HUMAN	CD8A
669	P32248	CCR7_HUMAN	CCR7
670	P26842	CD27_HUMAN	CD27
671	P07766	CD3E_HUMAN	CD3E
672	P98095	FBLN2_HUMAN	FBLN2
673	P00750	TPA_HUMAN	PLAT
674	Q9NS62	THSD1_HUMAN	THSD1
675	P25101	EDNRA_HUMAN	EDNRA
676	Q03167	TGBR3_HUMAN	TGFBR3
677	Q9UKY0	PRND_HUMAN	PRND
678	Q8N6Y2	LRC17_HUMAN	LRRC17
679	P10721	KIT_HUMAN	KIT
680	P78423	X3CL1_HUMAN	CX3CL1
681	P13598	ICAM2_HUMAN	ICAM2
682	O14625	CXL11_HUMAN	CXCL11
683	Q86VB7	C163A_HUMAN	CD163
684	P09601	HMOX1_HUMAN	HMOX1
685	Q6UWP8	SBSN_HUMAN	SBSN
686	P49913	CAMP_HUMAN	CAMP
687	Q14624	ITIH4_HUMAN	ITIH4
688	P19827	ITIH1_HUMAN	ITIH1
689	Q8NI99	ANGL6_HUMAN	ANGPTL6
690	Q13508	NAR3_HUMAN	ART3
691	P48740	MASP1_HUMAN	MASP1
692	Q99784	NOE1_HUMAN	OLFM1
693	P20851	C4BPB_HUMAN	C4BPB
694	Q9Y6Z7	COL10_HUMAN	COLEC10
695	P20742	PZP_HUMAN	PZP
696	Q9UBP4	DKK3_HUMAN	DKK3
697	P37837	TALDO_HUMAN	TALDO1
698	Q9UGM3	DMBT1_HUMAN	DMBT1
699	Q8IZF2	AGRF5_HUMAN	ADGRF5
700	P24592	IBP6_HUMAN	IGFBP6
701	P16278	BGAL_HUMAN	GLB1
702	P13473	LAMP2_HUMAN	LAMP2
703	P08709	FA7_HUMAN	F7
704	P07225	PROS_HUMAN	PROS1
705	P05556	ITB1_HUMAN	ITGB1
706	P05090	APOD_HUMAN	APOD
707	P05062	ALDOB_HUMAN	ALDOB
708	P04070	PROC_HUMAN	PROC
709	P00739	HPTR_HUMAN	HPR
710	O95497	VNN1_HUMAN	VNN1
711	O60279	SUSD5_HUMAN	SUSD5
712	P01344	IGF2_HUMAN	IGF2
713	P09668	CATH_HUMAN	CTSH
714	O75022	LIRB3_HUMAN	LILRB3
715	A0A0J9YXX1	HV5X1_HUMAN	IGHV5101
716	A0A0B4J1Y8	LV949_HUMAN	IGLV949
717	A0A075B6I0	LV861_HUMAN	IGLV861

## Sheet: Legend
Dataset EV7: The list of IA-related Serum Protein Candidate Biomarker Bank (SPCBB)
