# Supplementary material for: Circulating proteomic panels for risk stratification of intracranial aneurysm and its rupture
Source: EMBO Mol Med. 2022 Jan 3;14(2):e14713. doi: 10.15252/emmm.202114713 (PMC8819334; doi:10.15252/emmm.202114713)
Supplement: Supplementary file 9 — Dataset EV8 [file EMMM-14-e14713-s005.xlsx]

## Sheet: Legend
Dataset EV8: The number of suggested peptides of serum dataset by Picky/DeepPRM method and peptides detected by PRM/DDA analysis.
1	Picky_suggested peptides_1 run	The number of suggested peptides of serum dataset by Picky method and peptides detected by PRM analysis.
2	DeepPRM_suggested peptides	The number of suggested peptides of serum dataset by DeepPRM method and peptides detected by PRM or DDA analysis.
3	Picky_suggested peptides_5 run	The number of suggested peptides of serum dataset by Picky method and peptides detected by DDA analysis.

## Sheet: Picky_suggested peptides_1 run
Dataset EV8: The number of suggested peptides by Picky method and peptides detected by PRM analysis.
Mass [m/z]	CS [z]	Polarity	Start [min]	End [min]	(N)CE	(N)CE type	Peptides	Detected by PRM
530.971	4	Positive	10.2589	18.0827	28	NCE	GEQHGSSSGSSSSYGQHGSGSR
536.268	2	Positive	10.2589	18.0827	23	NCE	AAAGGGGGGAAAAGR
429.187	3	Positive	10.2589	18.0827	23	NCE	GALHDENTCNR
439.704	2	Positive	10.2589	18.0827	28	NCE	EENPYAR
501.293	2	Positive	10.5972	18.6172	20	NCE	PVPPAQPPAK
488.748	2	Positive	10.9189	19.1223	20	NCE	INGNCTGIK
758.336	2	Positive	14.3797	24.3766	28	NCE	HPGDFGADAQGAMNK
765.371	2	Positive	16.9147	28.0334	28	NCE	VGAHAGEYGAEALER	Yes
416.721	2	Positive	20.4148	32.8465	25	NCE	DVAVLCR	Yes
1099.45	2	Positive	21.2243	33.9239	23	NCE	NCAGICTCTNNGTCNPIDR
703.385	2	Positive	21.2481	33.9554	23	NCE	LCQIPVHGASVPK
715.363	2	Positive	21.6756	34.5189	23	NCE	AFGPGLQGGSAGSPAR
514.903	3	Positive	23.7892	37.2552	28	NCE	FSEPDPSHTLEER
361.208	2	Positive	26.9097	41.1493	25	NCE	SSLVTSK
683.311	2	Positive	28.3974	42.9478	20	NCE	NCELDVTCNIK	Yes
637.796	2	Positive	33.8869	49.2681	28	NCE	NWGLGGHAFCR	Yes
809.9	2	Positive	34.1547	49.5635	28	NCE	TPCTVSCNIPVVSGK	Yes
437.238	2	Positive	34.8538	50.3282	28	NCE	ELEDLVR
539.283	2	Positive	38.0152	53.668	20	NCE	NAVLEADFAK
435.74	2	Positive	38.1976	53.8544	23	NCE	FNVSYLK
569.275	2	Positive	40.6588	56.321	23	NCE	SLDDEVNAFK
414.769	2	Positive	45.3859	60.9787	28	NCE	LLNLTVR
388.227	2	Positive	45.5393	61.1281	25	NCE	GFPSVLR
985.954	2	Positive	50.5207	66.001	30	NCE	PHSDFCLGCAAAPPAPFR
402.235	2	Positive	52.8891	68.3382	30	NCE	SVIELSR
674.332	2	Positive	53.652	69.1085	20	NCE	MLDAEDIVNTAR
561.322	3	Positive	58.6229	74.0958	28	NCE	IHLISTQSAIPYALR	Yes
713.881	2	Positive	61.1407	76.6264	23	NCE	EDSLEAGLPLQVR
626.306	2	Positive	64.513	80.0005	20	NCE	YGFDQFALYK
619.333	2	Positive	65.6429	81.1323	20	NCE	ATNSSWVVVFK
600.851	2	Positive	66.6013	82.1064	25	NCE	LPNLSSLTLSR
786.899	2	Positive	66.803	82.3122	20	NCE	DSVTISVDGVVYYR
550.34	2	Positive	71.1424	86.7978	28	NCE	LSGLLDLALGK
624.833	2	Positive	78.2541	94.4073	20	NCE	DIQFLQDITR
1019.98	2	Positive	78.3488	94.5071	20	NCE	DYVCSQFPTPEAVLEGAR
489.329	2	Positive	78.8171	94.9998	28	NCE	LLPLPLGVR
997.499	2	Positive	80.3149	96.569	20	NCE	NTFAEVTGLSPGVTYYFK
1190.6	2	Positive	83.3563	99.7253	20	NCE	GDVNLPCTYDPLQGYTQVLVK
782.052	3	Positive	84.1716	100.565	28	NCE	LSVLVDEFCSEFHPNPDVLK
865.496	2	Positive	90.9067	107.417	28	NCE	SPLFNQILTLQQSIK
448.268	2	Positive	94.9656	111.484	28	NCE	DLIFLFK
1229.58	2	Positive	95.6092	112.125	28	NCE	TPYPDAFQCAVVDNLIYCVGR
809.377	3	Positive	96.1058	112.618	28	NCE	VLIFDDSFEHEVWQDASSFR
931.441	3	Positive	96.3805	112.891	25	NCE	AIHYALNCCGLAGGVEQFISDICPK
865.47	2	Positive	96.7695	113.277	20	NCE	DNSQVNAVTVLTLLDK
821.436	2	Positive	102.6	119.007	23	NCE	ITPNLAEFAFSLYR	Yes
1163.05	2	Positive	106.658	122.922	28	NCE	PCSNMVQEFLLQCLCQGLK

## Sheet: DeepPRM_suggested peptides
Dataset EV8: The number of suggested peptides by DeepPRM method and peptides detected by PRM or DDA analysis.
StrippedSequence	iRT	Accession	protein name	PrecursorMz	PrecursorCharge	Detected by PRM	Detected by DDA
YAYWYQQK	20.4041	A0A075B6K4	LV310_HUMAN	575.272	2	Yes	Yes
FSGSGSGTDFTLK	27.6785	A0A075B6P5	KV228_HUMAN	652.312	2	Yes	Yes
LLIYDASNR	27.2799	A0A0A0MRZ8	KVD11_HUMAN	532.791	2	Yes	Yes
NTAYLQMNSLK	30.2416	A0A0B4J1V6	HV373_HUMAN	641.827	2	Yes	Yes
NTLYLQMNSLR	51.2939	A0A0B4J1X5	HV374_HUMAN	676.854	2	Yes	Yes
GVWGSVCDDNWGEK	45.9708	O43866	CD5L_HUMAN	804.842	2	Yes	Yes
EATLQDCPSGPWGK	30.2098	O43866	CD5L_HUMAN	773.354	2	Yes	Yes
GQWGTVCDDGWDIK	55.8689	O43866	CD5L_HUMAN	818.857	2	Yes	Yes
LVGGDNLCSGR	1.18548	O43866	CD5L_HUMAN	574.28	2	Yes	Yes
HQNQWYTVCQTGWSLR	48.9484	O43866	CD5L_HUMAN	1032.48	2	Yes	Yes
STVLTIPEIIIK	97.1494	P00488	F13A_HUMAN	663.916	2	Yes	Yes
VTSIQDWVQK	40.7551	P00738	HPT_HUMAN	602.323	2	Yes	Yes
VVLHPNYSQVDIGLIK	54.6891	P00738	HPT_HUMAN	898.01	2	Yes	Yes
VGYVSGWGR	20.4907	P00738	HPT_HUMAN	490.752	2	Yes	Yes
TEGDGVYTLNNEK	7.27328	P00738	HPT_HUMAN	720.337	2	Yes	Yes
SCAVAEYGVYVK	30.5315	P00738	HPT_HUMAN	673.327	2	Yes	Yes
VMPICLPSK	41.1164	P00738	HPT_HUMAN	522.783	2	Yes	Yes
DIAPTLTLYVGK	82.0176	P00738	HPT_HUMAN	645.869	2	Yes	Yes
TEGDGVYTLNDK	9.73644	P00738	HPT_HUMAN	656.307	2	Yes	Yes
SPVGVQPILNEHTFCAGMSK	49.3207	P00738	HPT_HUMAN	1086.53	2	Yes	Yes
GSFPWQAK	26.5585	P00738	HPT_HUMAN	460.735	2	Yes	Yes
ILGGHLDAK	-16.5959	P00738	HPT_HUMAN	462.27	2	Yes	Yes
NPANPVQR	-26.4268	P00738	HPT_HUMAN	448.241	2	Yes	Yes
FGSGYVSGWGR	32.2896	P00740	FA9_HUMAN	586.778	2	Yes	Yes
VDAFCGGSIVNEK	30.5555	P00740	FA9_HUMAN	698.333	2	Yes	Yes
ITVVAGEHNIEETEHTEQK	-0.826115	P00740	FA9_HUMAN	1082.53	2	Yes	Yes
SCEPAVPFPCGR	35.908	P00740	FA9_HUMAN	688.808	2	Yes	Yes
WIVTAAHCVETGVK	26.0358	P00740	FA9_HUMAN	785.907	2	Yes	Yes
IIPHHNYNAAINK	-24.2046	P00740	FA9_HUMAN	752.905	2	Yes	Yes
LHEAFSPVSYQHDLALLR	56.4258	P00748	FA12_HUMAN	1048.55	2	Yes	Yes
NWGLGGHAFCR	20.1049	P00748	FA12_HUMAN	637.797	2	Yes	Yes
LQHLENELTHDIITK	30.1526	P01009	A1AT_HUMAN	902.484	2	Yes	Yes
LSITGTYDLK	40.0573	P01009	A1AT_HUMAN	555.806	2	Yes	Yes
LGMFNIQHCK	16.0692	P01009	A1AT_HUMAN	624.305	2	Yes	Yes
VFSNGADLSGVTEEAPLK	55.4602	P01009	A1AT_HUMAN	917.466	2	Yes	Yes
DTEEEDFHVDQVTTVK	35.382	P01009	A1AT_HUMAN	946.432	2	Yes	Yes
AVLTIDEK	9.80852	P01009	A1AT_HUMAN	444.756	2	Yes	Yes
SVLGQLGITK	39.5644	P01009	A1AT_HUMAN	508.311	2	Yes	Yes
AVLDVFEEGTEASAATAVK	73.8625	P01011	AACT_HUMAN	954.484	2	Yes	Yes
ITLLSALVETR	87.5492	P01011	AACT_HUMAN	608.37	2	Yes	Yes
EIGELYLPK	47.1518	P01011	AACT_HUMAN	531.298	2	Yes	Yes
NLAVSQVVHK	-5.53658	P01011	AACT_HUMAN	547.82	2	Yes	Yes
MVETALTPDACYPD	65.6537	P01591	IGJ_HUMAN	791.842	2	Yes	Yes
FVYHLSDLCK	28.6457	P01591	IGJ_HUMAN	641.319	2	Yes	Yes
SSEDPNEDIVER	3.00688	P01591	IGJ_HUMAN	695.311	2	Yes	Yes
IIVPLNNR	24.6054	P01591	IGJ_HUMAN	469.793	2	Yes	Yes
LLIYGASSR	22.6107	P01619	KV320_HUMAN	490.283	2	Yes	Yes
NSLYLQMNSLR	49.4451	P01780	HV307_HUMAN	669.846	2	Yes	Yes
GLEWVANIK	52.0162	P01780	HV307_HUMAN	515.291	2	Yes	Yes
NSLYLQMNSLR	49.4451	P01782	HV309_HUMAN	669.846	2	Yes	Yes
LSSVTAADTAVYYCAR	38.065	P01825	HV459_HUMAN	874.42	2	Yes	Yes
STSGGTAALGCLVK	31.9562	P01860	IGHG3_HUMAN	661.343	2	Yes	Yes
GPSVFPLAPCSR	50.8889	P01860	IGHG3_HUMAN	644.33	2	Yes	Yes
WQQGNIFSCSVMHEALHNR	41.1703	P01860	IGHG3_HUMAN	1157.53	2	Yes	Yes
NQVSLTCLVK	37.6631	P01860	IGHG3_HUMAN	581.319	2	Yes	Yes
WYVDGVEVHNAK	18.3657	P01860	IGHG3_HUMAN	708.85	2	Yes	Yes
YVTSAPMPEPQAPGR	28.9077	P01871	IGHM_HUMAN	800.894	2	Yes	Yes
YAATSQVLLPSK	30.5458	P01871	IGHM_HUMAN	639.359	2	Yes	Yes
ESDWLGQSMFTCR	67.2146	P01871	IGHM_HUMAN	808.846	2	Yes	Yes
YFAHSILTVSEEEWNTGETYTCVVAHEALPNR	81.5076	P01871	IGHM_HUMAN	1862.37	2	Yes	Yes
DVMQGTDEHVVCK	-2.84831	P01871	IGHM_HUMAN	759.34	2	Yes	Yes
VSVFVPPR	28.6314	P01871	IGHM_HUMAN	450.769	2	Yes	Yes
DGFFGNPR	29.1168	P01871	IGHM_HUMAN	455.215	2	Yes	Yes
LLVVYPWTQR	73.2833	P02042	HBD_HUMAN	637.867	2	Yes	Yes
GLIDEVNQDFTNR	60.2384	P02671	FIBA_HUMAN	760.871	2	Yes	Yes
NSLFEYQK	19.3206	P02671	FIBA_HUMAN	514.757	2	Yes	Yes
HPDEAAFFDTASTGK	20.7541	P02671	FIBA_HUMAN	797.363	2	Yes	Yes
GSESGIFTNTK	4.73503	P02671	FIBA_HUMAN	570.781	2	Yes	Yes
VQHIQLLQK	-0.364918	P02671	FIBA_HUMAN	553.838	2	Yes	Yes
YYWGGQYTWDMAK	69.3909	P02675	FIBB_HUMAN	834.862	2	Yes	Yes
AHYGGFTVQNEANK	-7.68286	P02675	FIBB_HUMAN	768.366	2	Yes	Yes
DNENVVNEYSSELEK	48.3532	P02675	FIBB_HUMAN	884.898	2	Yes	Yes
LESDVSAQMEYCR	24.5989	P02675	FIBB_HUMAN	794.343	2	Yes	Yes
EDGGGWWYNR	40.1718	P02675	FIBB_HUMAN	620.263	2	Yes	Yes
QGFGNVATNTDGK	1.64334	P02675	FIBB_HUMAN	654.813	2	Yes	Yes
TPCTVSCNIPVVSGK	31.1128	P02675	FIBB_HUMAN	809.901	2	Yes	Yes
LTIGEGQQHHLGGAK	-18.8659	P02679	FIBG_HUMAN	773.411	2	Yes	Yes
YEASILTHDSSIR	19.8874	P02679	FIBG_HUMAN	746.376	2	Yes	Yes
IHLISTQSAIPYALR	55.0005	P02679	FIBG_HUMAN	841.984	2	Yes	Yes
YLQEIYNSNNQK	12.8864	P02679	FIBG_HUMAN	757.368	2	Yes	Yes
EGFGHLSPTGTTEFWLGNEK	67.5076	P02679	FIBG_HUMAN	1104.02	2	Yes	Yes
DLLLPQPDLR	76.8387	P02750	A2GL_HUMAN	590.341	2	Yes	Yes
ALGHLDLSGNR	6.44782	P02750	A2GL_HUMAN	576.81	2	Yes	Yes
DLQFVEVTDVK	65.5802	P02751	FINC_HUMAN	646.841	2	Yes	Yes
IYLYTLNDNAR	45.7545	P02751	FINC_HUMAN	678.352	2	Yes	Yes
IAWESPQGQVSR	20.3001	P02751	FINC_HUMAN	679.347	2	Yes	Yes
YSFCTDHTVLVQTR	30.413	P02751	FINC_HUMAN	863.915	2	Yes	Yes
SYTITGLQPGTDYK	43.18	P02751	FINC_HUMAN	772.386	2	Yes	Yes
FTQVTPTSLSAQWTPPNVQLTGYR	95.8006	P02751	FINC_HUMAN	1346.69	2	Yes	Yes
EATIPGHLNSYTIK	24.6227	P02751	FINC_HUMAN	772.41	2	Yes	Yes
GLAFTDVDVDSIK	65.7614	P02751	FINC_HUMAN	690.357	2	Yes	Yes
HYQINQQWER	-0.0443726	P02751	FINC_HUMAN	701.337	2	Yes	Yes
TYHVGEQWQK	-11.8932	P02751	FINC_HUMAN	638.31	2	Yes	Yes
WLPSSSPVTGYR	40.9132	P02751	FINC_HUMAN	675.347	2	Yes	Yes
HTSVQTTSSGSGPFTDVR	5.95433	P02751	FINC_HUMAN	932.446	2	Yes	Yes
TYLGNALVCTCYGGSR	50.0233	P02751	FINC_HUMAN	896.412	2	Yes	Yes
FGFCPMAAHEEICTTNEGVMYR	58.549	P02751	FINC_HUMAN	1310.56	2	Yes	Yes
GEWTCIAYSQLR	52.8951	P02751	FINC_HUMAN	742.354	2	Yes	Yes
WCGTTQNYDADQK	-5.25019	P02751	FINC_HUMAN	793.831	2	Yes	Yes
GTHCNQVEVIATLK	18.7433	P02775	CXCL7_HUMAN	785.407	2	Yes	Yes
EESLDSDLYAELR	64.5352	P02775	CXCL7_HUMAN	770.363	2	Yes	Yes
MYLGYEYVTAIR	69.6815	P02787	TRFE_HUMAN	739.872	2	Yes	Yes
DCHLAQVPSHTVVAR	2.61233	P02787	TRFE_HUMAN	845.429	2	Yes	Yes
SASDLTWDNLK	40.0131	P02787	TRFE_HUMAN	625.307	2	Yes	Yes
HSTIFENLANK	15.597	P02787	TRFE_HUMAN	637.331	2	Yes	Yes
TAGWNIPMGLLYNK	95.379	P02787	TRFE_HUMAN	789.411	2	Yes	Yes
DSGFQMNQLR	31.5055	P02787	TRFE_HUMAN	598.28	2	Yes	Yes
DYELLCLDGTR	69.7323	P02787	TRFE_HUMAN	677.82	2	Yes	Yes
EGYYGYTGAFR	37.2431	P02787	TRFE_HUMAN	642.289	2	Yes	Yes
CGLVPVLAENYNK	56.737	P02787	TRFE_HUMAN	738.88	2	Yes	Yes
FDEFFSEGCAPGSK	47.4797	P02787	TRFE_HUMAN	789.333	2	Yes	Yes
SVIPSDGPSVACVK	31.3134	P02787	TRFE_HUMAN	708.364	2	Yes	Yes
YYGYTGAFR	26.7153	P02788	TRFL_HUMAN	549.257	2	Yes	Yes
SGYLLHGSNEITCNR	8.79556	P05160	F13B_HUMAN	860.908	2	Yes	Yes
VLHGDLIDFVCK	55.7274	P05160	F13B_HUMAN	708.372	2	Yes	Yes
WSSPPVCLEPCTVNVDYMNR	78.9574	P05160	F13B_HUMAN	1212.54	2	Yes	Yes
GMCTSPPLIK	22.6325	P05160	F13B_HUMAN	552.284	2	Yes	Yes
LLIYWASTR	63.6598	P06312	KV401_HUMAN	561.819	2	Yes	Yes
LVPFATELHER	30.9925	P06727	APOA4_HUMAN	656.357	2	Yes	Yes
SELTQQLNALFQDK	81.1099	P06727	APOA4_HUMAN	817.923	2	Yes	Yes
LNHQLEGLTFQMK	38.0788	P06727	APOA4_HUMAN	779.907	2	Yes	Yes
LGEVNTYAGDLQK	26.3278	P06727	APOA4_HUMAN	704.36	2	Yes	Yes
VNSFFSTFK	50.1995	P06727	APOA4_HUMAN	538.775	2	Yes	Yes
LAPLAEDVR	20.2464	P06727	APOA4_HUMAN	492.28	2	Yes	Yes
SLAPYAQDTQEK	6.8465	P06727	APOA4_HUMAN	675.831	2	Yes	Yes
IDQNVEELK	4.09709	P06727	APOA4_HUMAN	544.286	2	Yes	Yes
VEPYGENFNK	4.89718	P06727	APOA4_HUMAN	598.783	2	Yes	Yes
GGVNDNFQGVLQNVR	54.6622	P07996	TSP1_HUMAN	808.911	2	Yes	Yes
FVFGTTPEDILR	84.4157	P07996	TSP1_HUMAN	697.87	2	Yes	Yes
FQMIPLDPK	59.6511	P07996	TSP1_HUMAN	544.795	2	Yes	Yes
LCNNPTPQFGGK	6.6031	P07996	TSP1_HUMAN	666.822	2	Yes	Yes
TIVTTLQDSIR	46.8861	P07996	TSP1_HUMAN	623.854	2	Yes	Yes
IMADSGPIYDK	17.0247	P07996	TSP1_HUMAN	605.295	2	Yes	Yes
VILGAHQEVNLESHVQEIEVSR	41.6997	P08519	APOA_HUMAN	1243.65	2	Yes	Yes
SPVVQDCYHGDGR	-14.215	P08519	APOA_HUMAN	745.329	2	Yes	Yes
TPENYPNAGLTENYCR	26.5545	P08519	APOA_HUMAN	949.921	2	Yes	Yes
NPDAVAAPYCYTR	24.9066	P08519	APOA_HUMAN	749.344	2	Yes	Yes
TPENYPNDGLTMNYCR	37.0235	P08519	APOA_HUMAN	972.915	2	Yes	Yes
TPEYYPNAGLIMNYCR	68.1257	P08519	APOA_HUMAN	981.448	2	Yes	Yes
TPENYPNAGLTR	5.93017	P08519	APOA_HUMAN	666.831	2	Yes	Yes
GTLSTTITGR	3.78716	P08519	APOA_HUMAN	503.781	2	Yes	Yes
GTFSTTVTGR	-0.435974	P08519	APOA_HUMAN	513.765	2	Yes	Yes
LFLEPTQADIALLK	96.3813	P08519	APOA_HUMAN	786.456	2	Yes	Yes
EANYIGSDK	-15.2795	P0DJI8	SAA1_HUMAN	498.736	2	Yes	Yes
GPGGAWAAEVISNAR	52.2419	P0DJI9	SAA2_HUMAN	728.371	2	Yes	Yes
NVPLPVIAELPPK	85.5863	P0DOX6	IGM_HUMAN	693.922	2	Yes	Yes
LICQATGFSPR	23.1641	P0DOX6	IGM_HUMAN	625.322	2	Yes	Yes
VYACEVTHQGLSSPVTK	12.542	P0DOX7	IGK_HUMAN	938.468	2	Yes	Yes
DSTYSLSSTLTLSK	58.6641	P0DOX7	IGK_HUMAN	751.883	2	Yes	Yes
VDNALQSGNSQESVTEQDSK	2.26203	P0DOX7	IGK_HUMAN	1068.49	2	Yes	Yes
SGTASVVCLLNNFYPR	95.052	P0DOX7	IGK_HUMAN	899.452	2	Yes	Yes
NTLYLQMNSLR	51.2939	P0DP03	HVC05_HUMAN	676.854	2	Yes	Yes
AGPHCPTAQLIATLK	31.7549	P10720	PF4V_HUMAN	789.428	2	Yes	Yes
SYELPDGQVITIGNER	61.7109	P63267	ACTH_HUMAN	895.95	2	Yes	Yes
AGFAGDDAPR	-6.61835	P63267	ACTH_HUMAN	488.728	2	Yes	Yes
HQGVMVGMGQK	-17.1763	P63267	ACTH_HUMAN	586.29	2	Yes	Yes
VLGAFSDGLAHLDNLK	65.1221	P68871	HBB_HUMAN	835.45	2	Yes	Yes
EFTPPVQAAYQK	31.0939	P68871	HBB_HUMAN	689.854	2	Yes	Yes
GTFATLSELHCDK	25.3004	P68871	HBB_HUMAN	739.851	2	Yes	Yes
SAVTALWGK	32.6438	P68871	HBB_HUMAN	466.764	2	Yes	Yes
VNVDEVGGEALGR	28.5475	P68871	HBB_HUMAN	657.837	2	Yes	Yes
LLVVYPWTQR	73.2833	P69892	HBG2_HUMAN	637.867	2	Yes	Yes
VGAHAGEYGAEALER	-1.79316	P69905	HBA_HUMAN	765.371	2	Yes	Yes
MFLSFPTTK	64.5306	P69905	HBA_HUMAN	536.281	2	Yes	Yes
IDLADFEK	49.0506	Q08830	FGL1_HUMAN	475.746	2	Yes	Yes
EWTCSSSPSLPR	23.2607	Q8WWA0	ITLN1_HUMAN	703.823	2	Yes	Yes
YAYWYQQK	20.4041	A0A075B6K4	LV310_HUMAN	235.1	3	Yes	Yes
FSGSGSGTDFTLK	27.6785	A0A075B6P5	KV228_HUMAN	235.1	3	Yes	Yes
LLIYDASNR	27.2799	A0A0A0MRZ8	KVD11_HUMAN	227.168	3	Yes	Yes
NTAYLQMNSLK	30.2416	A0A0B4J1V6	HV373_HUMAN	216.091	3	Yes	Yes
NTLYLQMNSLR	51.2939	A0A0B4J1X5	HV374_HUMAN	216.091	3	Yes	Yes
GVWGSVCDDNWGEK	45.9708	O43866	CD5L_HUMAN	157.09	3	Yes	Yes
EATLQDCPSGPWGK	30.2098	O43866	CD5L_HUMAN	201.08	3	Yes	Yes
GQWGTVCDDGWDIK	55.8689	O43866	CD5L_HUMAN	186.08	3	Yes	Yes
LVGGDNLCSGR	1.18548	O43866	CD5L_HUMAN	213.152	3	Yes	Yes
HQNQWYTVCQTGWSLR	48.9484	O43866	CD5L_HUMAN	266.117	3	Yes	Yes
STVLTIPEIIIK	97.1494	P00488	F13A_HUMAN	189.08	3	Yes	Yes
VTSIQDWVQK	40.7551	P00738	HPT_HUMAN	201.116	3	Yes	Yes
VVLHPNYSQVDIGLIK	54.6891	P00738	HPT_HUMAN	199.137	3	Yes	Yes
VGYVSGWGR	20.4907	P00738	HPT_HUMAN	157.09	3	Yes	Yes
TEGDGVYTLNNEK	7.27328	P00738	HPT_HUMAN	231.09	3	Yes	Yes
SCAVAEYGVYVK	30.5315	P00738	HPT_HUMAN	248.063	3	Yes	Yes
VMPICLPSK	41.1164	P00738	HPT_HUMAN	231.109	3	Yes	Yes
DIAPTLTLYVGK	82.0176	P00738	HPT_HUMAN	229.111	3	Yes	Yes
TEGDGVYTLNDK	9.73644	P00738	HPT_HUMAN	231.09	3	Yes	Yes
SPVGVQPILNEHTFCAGMSK	49.3207	P00738	HPT_HUMAN	185.085	3	Yes	Yes
GSFPWQAK	26.5585	P00738	HPT_HUMAN	145.053	3	Yes	Yes
ILGGHLDAK	-16.5959	P00738	HPT_HUMAN	227.168	3	Yes	Yes
NPANPVQR	-26.4268	P00738	HPT_HUMAN	212.096	3	Yes	Yes
FGSGYVSGWGR	32.2896	P00740	FA9_HUMAN	205.09	3	Yes	Yes
VDAFCGGSIVNEK	30.5555	P00740	FA9_HUMAN	215.095	3	Yes	Yes
ITVVAGEHNIEETEHTEQK	-0.826115	P00740	FA9_HUMAN	215.132	3	Yes	Yes
SCEPAVPFPCGR	35.908	P00740	FA9_HUMAN	248.063	3	Yes	Yes
WIVTAAHCVETGVK	26.0358	P00740	FA9_HUMAN	300.163	3	Yes	Yes
IIPHHNYNAAINK	-24.2046	P00740	FA9_HUMAN	227.168	3	Yes	Yes
LHEAFSPVSYQHDLALLR	56.4258	P00748	FA12_HUMAN	251.143	3	Yes	Yes
NWGLGGHAFCR	20.1049	P00748	FA12_HUMAN	301.122	3	Yes	Yes
LQHLENELTHDIITK	30.1526	P01009	A1AT_HUMAN	242.143	3	Yes	Yes
LSITGTYDLK	40.0573	P01009	A1AT_HUMAN	201.116	3	Yes	Yes
LGMFNIQHCK	16.0692	P01009	A1AT_HUMAN	171.106	3	Yes	Yes
VFSNGADLSGVTEEAPLK	55.4602	P01009	A1AT_HUMAN	247.137	3	Yes	Yes
DTEEEDFHVDQVTTVK	35.382	P01009	A1AT_HUMAN	217.075	3	Yes	Yes
AVLTIDEK	9.80852	P01009	A1AT_HUMAN	72.0371	3	Yes	Yes
SVLGQLGITK	39.5644	P01009	A1AT_HUMAN	187.1	3	Yes	Yes
AVLDVFEEGTEASAATAVK	73.8625	P01011	AACT_HUMAN	171.106	3	Yes	Yes
ITLLSALVETR	87.5492	P01011	AACT_HUMAN	215.132	3	Yes	Yes
EIGELYLPK	47.1518	P01011	AACT_HUMAN	243.127	3	Yes	Yes
NLAVSQVVHK	-5.53658	P01011	AACT_HUMAN	228.127	3	Yes	Yes
MVETALTPDACYPD	65.6537	P01591	IGJ_HUMAN	231.109	3	Yes	Yes
FVYHLSDLCK	28.6457	P01591	IGJ_HUMAN	247.137	3	Yes	Yes
SSEDPNEDIVER	3.00688	P01591	IGJ_HUMAN	175.064	3	Yes	Yes
IIVPLNNR	24.6054	P01591	IGJ_HUMAN	227.168	3	Yes	Yes
LLIYGASSR	22.6107	P01619	KV320_HUMAN	227.168	3	Yes	Yes
NSLYLQMNSLR	49.4451	P01780	HV307_HUMAN	202.075	3	Yes	Yes
GLEWVANIK	52.0162	P01780	HV307_HUMAN	171.106	3	Yes	Yes
NSLYLQMNSLR	49.4451	P01782	HV309_HUMAN	202.075	3	Yes	Yes
LSSVTAADTAVYYCAR	38.065	P01825	HV459_HUMAN	201.116	3	Yes	Yes
STSGGTAALGCLVK	31.9562	P01860	IGHG3_HUMAN	189.08	3	Yes	Yes
GPSVFPLAPCSR	50.8889	P01860	IGHG3_HUMAN	155.074	3	Yes	Yes
WQQGNIFSCSVMHEALHNR	41.1703	P01860	IGHG3_HUMAN	315.138	3	Yes	Yes
NQVSLTCLVK	37.6631	P01860	IGHG3_HUMAN	243.102	3	Yes	Yes
WYVDGVEVHNAK	18.3657	P01860	IGHG3_HUMAN	350.143	3	Yes	Yes
YVTSAPMPEPQAPGR	28.9077	P01871	IGHM_HUMAN	263.132	3	Yes	Yes
YAATSQVLLPSK	30.5458	P01871	IGHM_HUMAN	235.1	3	Yes	Yes
ESDWLGQSMFTCR	67.2146	P01871	IGHM_HUMAN	217.075	3	Yes	Yes
YFAHSILTVSEEEWNTGETYTCVVAHEALPNR	81.5076	P01871	IGHM_HUMAN	311.132	3	Yes	Yes
DVMQGTDEHVVCK	-2.84831	P01871	IGHM_HUMAN	215.095	3	Yes	Yes
VSVFVPPR	28.6314	P01871	IGHM_HUMAN	187.1	3	Yes	Yes
DGFFGNPR	29.1168	P01871	IGHM_HUMAN	173.048	3	Yes	Yes
LLVVYPWTQR	73.2833	P02042	HBD_HUMAN	227.168	3	Yes	Yes
GLIDEVNQDFTNR	60.2384	P02671	FIBA_HUMAN	171.106	3	Yes	Yes
NSLFEYQK	19.3206	P02671	FIBA_HUMAN	202.075	3	Yes	Yes
HPDEAAFFDTASTGK	20.7541	P02671	FIBA_HUMAN	235.112	3	Yes	Yes
GSESGIFTNTK	4.73503	P02671	FIBA_HUMAN	145.053	3	Yes	Yes
VQHIQLLQK	-0.364918	P02671	FIBA_HUMAN	228.127	3	Yes	Yes
YYWGGQYTWDMAK	69.3909	P02675	FIBB_HUMAN	327.127	3	Yes	Yes
AHYGGFTVQNEANK	-7.68286	P02675	FIBB_HUMAN	209.096	3	Yes	Yes
DNENVVNEYSSELEK	48.3532	P02675	FIBB_HUMAN	230.07	3	Yes	Yes
LESDVSAQMEYCR	24.5989	P02675	FIBB_HUMAN	243.127	3	Yes	Yes
EDGGGWWYNR	40.1718	P02675	FIBB_HUMAN	245.07	3	Yes	Yes
QGFGNVATNTDGK	1.64334	P02675	FIBB_HUMAN	186.08	3	Yes	Yes
TPCTVSCNIPVVSGK	31.1128	P02675	FIBB_HUMAN	199.1	3	Yes	Yes
LTIGEGQQHHLGGAK	-18.8659	P02679	FIBG_HUMAN	215.132	3	Yes	Yes
YEASILTHDSSIR	19.8874	P02679	FIBG_HUMAN	293.106	3	Yes	Yes
IHLISTQSAIPYALR	55.0005	P02679	FIBG_HUMAN	251.143	3	Yes	Yes
YLQEIYNSNNQK	12.8864	P02679	FIBG_HUMAN	277.147	3	Yes	Yes
EGFGHLSPTGTTEFWLGNEK	67.5076	P02679	FIBG_HUMAN	187.064	3	Yes	Yes
DLLLPQPDLR	76.8387	P02750	A2GL_HUMAN	229.111	3	Yes	Yes
ALGHLDLSGNR	6.44782	P02750	A2GL_HUMAN	185.121	3	Yes	Yes
DLQFVEVTDVK	65.5802	P02751	FINC_HUMAN	229.111	3	Yes	Yes
IYLYTLNDNAR	45.7545	P02751	FINC_HUMAN	277.147	3	Yes	Yes
IAWESPQGQVSR	20.3001	P02751	FINC_HUMAN	185.121	3	Yes	Yes
YSFCTDHTVLVQTR	30.413	P02751	FINC_HUMAN	251.095	3	Yes	Yes
SYTITGLQPGTDYK	43.18	P02751	FINC_HUMAN	251.095	3	Yes	Yes
FTQVTPTSLSAQWTPPNVQLTGYR	95.8006	P02751	FINC_HUMAN	249.116	3	Yes	Yes
EATIPGHLNSYTIK	24.6227	P02751	FINC_HUMAN	201.08	3	Yes	Yes
GLAFTDVDVDSIK	65.7614	P02751	FINC_HUMAN	171.106	3	Yes	Yes
HYQINQQWER	-0.0443726	P02751	FINC_HUMAN	301.122	3	Yes	Yes
TYHVGEQWQK	-11.8932	P02751	FINC_HUMAN	265.111	3	Yes	Yes
WLPSSSPVTGYR	40.9132	P02751	FINC_HUMAN	300.163	3	Yes	Yes
HTSVQTTSSGSGPFTDVR	5.95433	P02751	FINC_HUMAN	239.107	3	Yes	Yes
TYLGNALVCTCYGGSR	50.0233	P02751	FINC_HUMAN	265.111	3	Yes	Yes
FGFCPMAAHEEICTTNEGVMYR	58.549	P02751	FINC_HUMAN	205.09	3	Yes	Yes
GEWTCIAYSQLR	52.8951	P02751	FINC_HUMAN	187.064	3	Yes	Yes
WCGTTQNYDADQK	-5.25019	P02751	FINC_HUMAN	347.11	3	Yes	Yes
GTHCNQVEVIATLK	18.7433	P02775	CXCL7_HUMAN	159.069	3	Yes	Yes
EESLDSDLYAELR	64.5352	P02775	CXCL7_HUMAN	259.085	3	Yes	Yes
MYLGYEYVTAIR	69.6815	P02787	TRFE_HUMAN	295.104	3	Yes	Yes
DCHLAQVPSHTVVAR	2.61233	P02787	TRFE_HUMAN	276.058	3	Yes	Yes
SASDLTWDNLK	40.0131	P02787	TRFE_HUMAN	159.069	3	Yes	Yes
HSTIFENLANK	15.597	P02787	TRFE_HUMAN	225.091	3	Yes	Yes
TAGWNIPMGLLYNK	95.379	P02787	TRFE_HUMAN	173.085	3	Yes	Yes
DSGFQMNQLR	31.5055	P02787	TRFE_HUMAN	203.059	3	Yes	Yes
DYELLCLDGTR	69.7323	P02787	TRFE_HUMAN	279.09	3	Yes	Yes
EGYYGYTGAFR	37.2431	P02787	TRFE_HUMAN	187.064	3	Yes	Yes
CGLVPVLAENYNK	56.737	P02787	TRFE_HUMAN	218.052	3	Yes	Yes
FDEFFSEGCAPGSK	47.4797	P02787	TRFE_HUMAN	263.095	3	Yes	Yes
SVIPSDGPSVACVK	31.3134	P02787	TRFE_HUMAN	187.1	3	Yes	Yes
YYGYTGAFR	26.7153	P02788	TRFL_HUMAN	327.127	3	Yes	Yes
SGYLLHGSNEITCNR	8.79556	P05160	F13B_HUMAN	145.053	3	Yes	Yes
VLHGDLIDFVCK	55.7274	P05160	F13B_HUMAN	213.152	3	Yes	Yes
WSSPPVCLEPCTVNVDYMNR	78.9574	P05160	F13B_HUMAN	274.111	3	Yes	Yes
GMCTSPPLIK	22.6325	P05160	F13B_HUMAN	189.062	3	Yes	Yes
LLIYWASTR	63.6598	P06312	KV401_HUMAN	227.168	3	Yes	Yes
LVPFATELHER	30.9925	P06727	APOA4_HUMAN	213.152	3	Yes	Yes
SELTQQLNALFQDK	81.1099	P06727	APOA4_HUMAN	217.075	3	Yes	Yes
LNHQLEGLTFQMK	38.0788	P06727	APOA4_HUMAN	228.127	3	Yes	Yes
LGEVNTYAGDLQK	26.3278	P06727	APOA4_HUMAN	171.106	3	Yes	Yes
VNSFFSTFK	50.1995	P06727	APOA4_HUMAN	214.111	3	Yes	Yes
LAPLAEDVR	20.2464	P06727	APOA4_HUMAN	185.121	3	Yes	Yes
SLAPYAQDTQEK	6.8465	P06727	APOA4_HUMAN	201.116	3	Yes	Yes
IDQNVEELK	4.09709	P06727	APOA4_HUMAN	229.111	3	Yes	Yes
VEPYGENFNK	4.89718	P06727	APOA4_HUMAN	229.111	3	Yes	Yes
GGVNDNFQGVLQNVR	54.6622	P07996	TSP1_HUMAN	115.043	3	Yes	Yes
FVFGTTPEDILR	84.4157	P07996	TSP1_HUMAN	247.137	3	Yes	Yes
FQMIPLDPK	59.6511	P07996	TSP1_HUMAN	276.127	3	Yes	Yes
LCNNPTPQFGGK	6.6031	P07996	TSP1_HUMAN	274.115	3	Yes	Yes
TIVTTLQDSIR	46.8861	P07996	TSP1_HUMAN	215.132	3	Yes	Yes
IMADSGPIYDK	17.0247	P07996	TSP1_HUMAN	245.125	3	Yes	Yes
VILGAHQEVNLESHVQEIEVSR	41.6997	P08519	APOA_HUMAN	213.152	3	Yes	Yes
SPVVQDCYHGDGR	-14.215	P08519	APOA_HUMAN	185.085	3	Yes	Yes
TPENYPNAGLTENYCR	26.5545	P08519	APOA_HUMAN	199.1	3	Yes	Yes
NPDAVAAPYCYTR	24.9066	P08519	APOA_HUMAN	212.096	3	Yes	Yes
TPENYPNDGLTMNYCR	37.0235	P08519	APOA_HUMAN	199.1	3	Yes	Yes
TPEYYPNAGLIMNYCR	68.1257	P08519	APOA_HUMAN	199.1	3	Yes	Yes
TPENYPNAGLTR	5.93017	P08519	APOA_HUMAN	199.1	3	Yes	Yes
GTLSTTITGR	3.78716	P08519	APOA_HUMAN	159.069	3	Yes	Yes
GTFSTTVTGR	-0.435974	P08519	APOA_HUMAN	159.069	3	Yes	Yes
LFLEPTQADIALLK	96.3813	P08519	APOA_HUMAN	261.152	3	Yes	Yes
EANYIGSDK	-15.2795	P0DJI8	SAA1_HUMAN	201.08	3	Yes	Yes
GPGGAWAAEVISNAR	52.2419	P0DJI9	SAA2_HUMAN	155.074	3	Yes	Yes
NVPLPVIAELPPK	85.5863	P0DOX6	IGM_HUMAN	214.111	3	Yes	Yes
LICQATGFSPR	23.1641	P0DOX6	IGM_HUMAN	227.168	3	Yes	Yes
VYACEVTHQGLSSPVTK	12.542	P0DOX7	IGK_HUMAN	263.132	3	Yes	Yes
DSTYSLSSTLTLSK	58.6641	P0DOX7	IGK_HUMAN	203.059	3	Yes	Yes
VDNALQSGNSQESVTEQDSK	2.26203	P0DOX7	IGK_HUMAN	215.095	3	Yes	Yes
SGTASVVCLLNNFYPR	95.052	P0DOX7	IGK_HUMAN	145.053	3	Yes	Yes
NTLYLQMNSLR	51.2939	P0DP03	HVC05_HUMAN	216.091	3	Yes	Yes
AGPHCPTAQLIATLK	31.7549	P10720	PF4V_HUMAN	129.059	3	Yes	Yes
SYELPDGQVITIGNER	61.7109	P63267	ACTH_HUMAN	251.095	3	Yes	Yes
AGFAGDDAPR	-6.61835	P63267	ACTH_HUMAN	129.059	3	Yes	Yes
HQGVMVGMGQK	-17.1763	P63267	ACTH_HUMAN	266.117	3	Yes	Yes
VLGAFSDGLAHLDNLK	65.1221	P68871	HBB_HUMAN	213.152	3	Yes	Yes
EFTPPVQAAYQK	31.0939	P68871	HBB_HUMAN	277.111	3	Yes	Yes
GTFATLSELHCDK	25.3004	P68871	HBB_HUMAN	159.069	3	Yes	Yes
SAVTALWGK	32.6438	P68871	HBB_HUMAN	159.069	3	Yes	Yes
VNVDEVGGEALGR	28.5475	P68871	HBB_HUMAN	214.111	3	Yes	Yes
LLVVYPWTQR	73.2833	P69892	HBG2_HUMAN	227.168	3	Yes	Yes
VGAHAGEYGAEALER	-1.79316	P69905	HBA_HUMAN	157.09	3	Yes	Yes
MFLSFPTTK	64.5306	P69905	HBA_HUMAN	279.109	3	Yes	Yes
IDLADFEK	49.0506	Q08830	FGL1_HUMAN	229.111	3	Yes	Yes
EWTCSSSPSLPR	23.2607	Q8WWA0	ITLN1_HUMAN	316.122	3	Yes	Yes
YASQSISGVPSR	3.69589	A0A0A0MT36	KVD21_HUMAN	626.321	2	Yes
FSGSGSGTDFTLTISR	54.554	A0A0C4DH25	KVD20_HUMAN	816.897	2	Yes
GCTDNLTLTVAR	32.6438	O00151	PDLI1_HUMAN	660.833	2	Yes
GTYIPVPIVSELQSGK	90.1892	P00488	F13A_HUMAN	844.467	2	Yes
HVYGELDVQIQR	27.1871	P00488	F13A_HUMAN	728.881	2	Yes
LALETALMYGAK	65.5763	P00488	F13A_HUMAN	640.85	2	Yes
DGTHVVENVDATHIGK	4.33223	P00488	F13A_HUMAN	846.422	2	Yes
SALVLQYLR	59.5202	P00740	FA9_HUMAN	531.819	2	Yes
EQLSLLDR	34.1897	P01011	AACT_HUMAN	487.27	2	Yes
FSGSGSGTDFTLTISR	54.554	P01619	KV320_HUMAN	816.897	2	Yes
TAVNALWGK	26.6524	P02042	HBD_HUMAN	480.27	2	Yes
ALTDMPQMR	25.3734	P02671	FIBA_HUMAN	531.758	2	Yes
FEGNCAEQDGSGWWMNK	48.9318	P02679	FIBG_HUMAN	1008.4	2	Yes
NLQPASEYTVSLVAIK	70.2864	P02751	FINC_HUMAN	866.978	2	Yes
VTDATETTITISWR	54.809	P02751	FINC_HUMAN	797.41	2	Yes
VPGTSTSATLTGLTR	30.3639	P02751	FINC_HUMAN	731.4	2	Yes
YEVSVYALK	37.9191	P02751	FINC_HUMAN	536.29	2	Yes
IAQYYYTFK	35.8049	P05160	F13B_HUMAN	598.803	2	Yes
AGTLDLSLTVQGK	53.479	P07996	TSP1_HUMAN	651.867	2	Yes
GFLLLASLR	84.5615	P07996	TSP1_HUMAN	495.311	2	Yes
MENAELDVPIQSVFTR	89.3838	P07996	TSP1_HUMAN	924.962	2	Yes
SITLFVQEDR	47.5517	P07996	TSP1_HUMAN	604.32	2	Yes
GTLLALER	31.5676	P07996	TSP1_HUMAN	436.764	2	Yes
DHSGQVFSVVSNGK	17.5518	P07996	TSP1_HUMAN	730.861	2	Yes
FTGSQPFGQGVEHATANK	9.89685	P07996	TSP1_HUMAN	938.453	2	Yes
TPAYYPNAGLIK	39.2206	P08519	APOA_HUMAN	654.354	2	Yes
NPDPVAAPYCYTR	27.8737	P08519	APOA_HUMAN	762.352	2	Yes
GSFSTTVTGR	-4.20873	P08519	APOA_HUMAN	506.757	2	Yes
AGNNMLLVGVHGPR	25.3199	P21333	FLNA_HUMAN	717.886	2	Yes
FLASVSTVLTSK	56.4918	P69905	HBA_HUMAN	626.862	2	Yes
EGIVEYPR	13.4428	Q02985	FHR3_HUMAN	481.751	2	Yes
MTCVDVNECDELNNR	24.9575	Q14766	LTBP1_HUMAN	934.883	2	Yes
LCQIPVHGASVPK	8.21306	Q14766	LTBP1_HUMAN	703.385	2	Yes
DADECLLFGQEICK	74.0819	Q14766	LTBP1_HUMAN	849.38	2	Yes
ASGLGDHCEDINECLEDK	17.4037	Q14766	LTBP1_HUMAN	1031.43	2	Yes
GFVPAGESSSEAGGENYK	13.6911	Q14766	LTBP1_HUMAN	893.4	2	Yes
DLGIWHVPNK	43.0044	Q8WWA0	ITLN1_HUMAN	589.82	2	Yes
YASQSISGVPSR	3.69589	A0A0A0MT36	KVD21_HUMAN	235.1	3	Yes
FSGSGSGTDFTLTISR	54.554	A0A0C4DH25	KVD20_HUMAN	235.1	3	Yes
GCTDNLTLTVAR	32.6438	O00151	PDLI1_HUMAN	218.052	3	Yes
GTYIPVPIVSELQSGK	90.1892	P00488	F13A_HUMAN	159.069	3	Yes
HVYGELDVQIQR	27.1871	P00488	F13A_HUMAN	237.127	3	Yes
LALETALMYGAK	65.5763	P00488	F13A_HUMAN	185.121	3	Yes
DGTHVVENVDATHIGK	4.33223	P00488	F13A_HUMAN	173.048	3	Yes
SALVLQYLR	59.5202	P00740	FA9_HUMAN	159.069	3	Yes
EQLSLLDR	34.1897	P01011	AACT_HUMAN	258.101	3	Yes
FSGSGSGTDFTLTISR	54.554	P01619	KV320_HUMAN	235.1	3	Yes
TAVNALWGK	26.6524	P02042	HBD_HUMAN	173.085	3	Yes
ALTDMPQMR	25.3734	P02671	FIBA_HUMAN	185.121	3	Yes
FEGNCAEQDGSGWWMNK	48.9318	P02679	FIBG_HUMAN	277.111	3	Yes
NLQPASEYTVSLVAIK	70.2864	P02751	FINC_HUMAN	228.127	3	Yes
VTDATETTITISWR	54.809	P02751	FINC_HUMAN	201.116	3	Yes
VPGTSTSATLTGLTR	30.3639	P02751	FINC_HUMAN	197.121	3	Yes
YEVSVYALK	37.9191	P02751	FINC_HUMAN	293.106	3	Yes
IAQYYYTFK	35.8049	P05160	F13B_HUMAN	185.121	3	Yes
AGTLDLSLTVQGK	53.479	P07996	TSP1_HUMAN	129.059	3	Yes
GFLLLASLR	84.5615	P07996	TSP1_HUMAN	205.09	3	Yes
MENAELDVPIQSVFTR	89.3838	P07996	TSP1_HUMAN	261.083	3	Yes
SITLFVQEDR	47.5517	P07996	TSP1_HUMAN	201.116	3	Yes
GTLLALER	31.5676	P07996	TSP1_HUMAN	159.069	3	Yes
DHSGQVFSVVSNGK	17.5518	P07996	TSP1_HUMAN	253.086	3	Yes
FTGSQPFGQGVEHATANK	9.89685	P07996	TSP1_HUMAN	249.116	3	Yes
TPAYYPNAGLIK	39.2206	P08519	APOA_HUMAN	199.1	3	Yes
NPDPVAAPYCYTR	27.8737	P08519	APOA_HUMAN	212.096	3	Yes
GSFSTTVTGR	-4.20873	P08519	APOA_HUMAN	145.053	3	Yes
AGNNMLLVGVHGPR	25.3199	P21333	FLNA_HUMAN	129.059	3	Yes
FLASVSTVLTSK	56.4918	P69905	HBA_HUMAN	261.152	3	Yes
EGIVEYPR	13.4428	Q02985	FHR3_HUMAN	187.064	3	Yes
MTCVDVNECDELNNR	24.9575	Q14766	LTBP1_HUMAN	233.088	3	Yes
LCQIPVHGASVPK	8.21306	Q14766	LTBP1_HUMAN	274.115	3	Yes
DADECLLFGQEICK	74.0819	Q14766	LTBP1_HUMAN	187.064	3	Yes
ASGLGDHCEDINECLEDK	17.4037	Q14766	LTBP1_HUMAN	159.069	3	Yes
GFVPAGESSSEAGGENYK	13.6911	Q14766	LTBP1_HUMAN	205.09	3	Yes
DLGIWHVPNK	43.0044	Q8WWA0	ITLN1_HUMAN	229.111	3	Yes
LLIYDASSR	27.5258	A0A0C4DH25	KVD20_HUMAN	519.285	2		Yes
ELGCGAASGTPSGILYEPPAEK	54.9229	O43866	CD5L_HUMAN	1102.53	2		Yes
LYHSEAFTVNFGDTEEAK	41.8943	P01009	A1AT_HUMAN	1029.48	2		Yes
LSSWVLLMK	75.2077	P01009	A1AT_HUMAN	538.813	2		Yes
LSCAASGFTFDDYAMHWVR	77.5455	P01782	HV309_HUMAN	1117.49	2		Yes
TPEVTCVVVDVSHEDPEVQFK	68.0031	P01860	IGHG3_HUMAN	1207.58	2		Yes
NYCGLPGEYWLGNDK	66.4474	P02675	FIBB_HUMAN	893.399	2		Yes
HQLYIDETVNSNIPTNLR	47.6875	P02675	FIBB_HUMAN	1064.05	2		Yes
DNCCILDER	16.9362	P02679	FIBG_HUMAN	597.748	2		Yes
TSTADYAMFK	22.1548	P02679	FIBG_HUMAN	567.761	2		Yes
FGSYCPTTCGIADFLSTYQTK	95.2781	P02679	FIBG_HUMAN	1209.04	2		Yes
TETITGFQVDAVPANGQTPIQR	63.5871	P02751	FINC_HUMAN	1172.1	2		Yes
VQYECATGYYTAGGK	19.2239	P05160	F13B_HUMAN	834.373	2		Yes
ALVQQMEQLR	31.5741	P06727	APOA4_HUMAN	608.33	2		Yes
LGPHAGDVEGHLSFLEK	34.5454	P06727	APOA4_HUMAN	903.463	2		Yes
SLAELGGHLDQQVEEFR	52.2839	P06727	APOA4_HUMAN	964.48	2		Yes
LTPYADEFK	28.6708	P06727	APOA4_HUMAN	542.272	2		Yes
NNEEWTVDSCTECHCQNSVTICK	25.4453	P07996	TSP1_HUMAN	1436.08	2		Yes
VSSFLPWIR	86.3953	P08311	CATG_HUMAN	552.814	2		Yes
VMPACLPSPDYMVTAR	67.0508	P08519	APOA_HUMAN	904.431	2		Yes
IPLYYPNAGLTR	52.0997	P08519	APOA_HUMAN	689.38	2		Yes
EAQLLVIENEVCNHYK	52.8047	P08519	APOA_HUMAN	979.986	2		Yes
FFGHGAEDSLADQAANEWGR	51.7053	P0DJI8	SAA1_HUMAN	1089.49	2		Yes
EITALAPSTMK	27.0586	P63267	ACTH_HUMAN	581.313	2		Yes
VVAGVANALAHK	-0.266819	P68871	HBB_HUMAN	575.341	2		Yes
FFESFGDLSTPDAVMGNPK	90.2212	P68871	HBB_HUMAN	1029.98	2		Yes
TYFPHFDLSHGSAQVK	36.1833	P69905	HBA_HUMAN	917.45	2		Yes
VADALTNAVAHVDDMPNALSALSDLHAHK	82.3895	P69905	HBA_HUMAN	1498.75	2		Yes
DSDDYAQLCNIPVTGR	58.0621	Q14766	LTBP1_HUMAN	912.416	2		Yes
LLIYDASSR	27.5258	A0A0C4DH25	KVD20_HUMAN	227.168	3		Yes
ELGCGAASGTPSGILYEPPAEK	54.9229	O43866	CD5L_HUMAN	243.127	3		Yes
LYHSEAFTVNFGDTEEAK	41.8943	P01009	A1AT_HUMAN	277.147	3		Yes
LSSWVLLMK	75.2077	P01009	A1AT_HUMAN	201.116	3		Yes
LSCAASGFTFDDYAMHWVR	77.5455	P01782	HV309_HUMAN	201.116	3		Yes
TPEVTCVVVDVSHEDPEVQFK	68.0031	P01860	IGHG3_HUMAN	199.1	3		Yes
NYCGLPGEYWLGNDK	66.4474	P02675	FIBB_HUMAN	278.106	3		Yes
HQLYIDETVNSNIPTNLR	47.6875	P02675	FIBB_HUMAN	266.117	3		Yes
DNCCILDER	16.9362	P02679	FIBG_HUMAN	230.07	3		Yes
TSTADYAMFK	22.1548	P02679	FIBG_HUMAN	189.08	3		Yes
FGSYCPTTCGIADFLSTYQTK	95.2781	P02679	FIBG_HUMAN	205.09	3		Yes
TETITGFQVDAVPANGQTPIQR	63.5871	P02751	FINC_HUMAN	231.09	3		Yes
VQYECATGYYTAGGK	19.2239	P05160	F13B_HUMAN	228.127	3		Yes
ALVQQMEQLR	31.5741	P06727	APOA4_HUMAN	185.121	3		Yes
LGPHAGDVEGHLSFLEK	34.5454	P06727	APOA4_HUMAN	171.106	3		Yes
SLAELGGHLDQQVEEFR	52.2839	P06727	APOA4_HUMAN	201.116	3		Yes
LTPYADEFK	28.6708	P06727	APOA4_HUMAN	215.132	3		Yes
NNEEWTVDSCTECHCQNSVTICK	25.4453	P07996	TSP1_HUMAN	229.086	3		Yes
VSSFLPWIR	86.3953	P08311	CATG_HUMAN	187.1	3		Yes
VMPACLPSPDYMVTAR	67.0508	P08519	APOA_HUMAN	231.109	3		Yes
IPLYYPNAGLTR	52.0997	P08519	APOA_HUMAN	211.137	3		Yes
EAQLLVIENEVCNHYK	52.8047	P08519	APOA_HUMAN	201.08	3		Yes
FFGHGAEDSLADQAANEWGR	51.7053	P0DJI8	SAA1_HUMAN	295.137	3		Yes
EITALAPSTMK	27.0586	P63267	ACTH_HUMAN	243.127	3		Yes
VVAGVANALAHK	-0.266819	P68871	HBB_HUMAN	199.137	3		Yes
FFESFGDLSTPDAVMGNPK	90.2212	P68871	HBB_HUMAN	295.137	3		Yes
TYFPHFDLSHGSAQVK	36.1833	P69905	HBA_HUMAN	265.111	3		Yes
VADALTNAVAHVDDMPNALSALSDLHAHK	82.3895	P69905	HBA_HUMAN	171.106	3		Yes
DSDDYAQLCNIPVTGR	58.0621	Q14766	LTBP1_HUMAN	203.059	3		Yes
SGQAPVLVIYEDSK	51.2945	A0A075B6K4	LV310_HUMAN	753.396	2
GLEWIGEIYHSGSTNYNPSLK	73.8924	A0A075B6R2	HV404_HUMAN	1183.08	2
GEIVLTQSPDFQSVTPK	60.5531	A0A0A0MT36	KVD21_HUMAN	923.484	2
GVQCEVQLVESGGGLVQPGGSLK	65.29	A0A0B4J1V6	HV373_HUMAN	1149.59	2
GVQCEVQLVESGGGLVQPGGSLR	67.1412	A0A0B4J1X5	HV374_HUMAN	1163.6	2
VLSVYEAPK	15.9372	A2RTY3	HEAT9_HUMAN	503.285	2
FVMEALQQVAQTGPEK	70.6717	A2RTY3	HEAT9_HUMAN	888.454	2
AILDQLCSSSVLEDR	73.0719	A2RTY3	HEAT9_HUMAN	853.425	2
AMAPVHLPLSCYQMPK	53.8694	A2RTY3	HEAT9_HUMAN	921.957	2
LVPVLQTLIK	78.6396	A2RTY3	HEAT9_HUMAN	562.377	2
EPENPEELTIQDFR	56.8297	A2RTY3	HEAT9_HUMAN	858.908	2
MALNSWAAVSK	40.3705	A2RTY3	HEAT9_HUMAN	589.306	2
SMFLYPWLEYPDK	112.912	A2RTY3	HEAT9_HUMAN	844.906	2
TIGLEQIQAQGLEELTFNLLR	143.128	A2RTY3	HEAT9_HUMAN	1193.65	2
EDEQFYAAQALGCLR	69.4391	A2RTY3	HEAT9_HUMAN	885.91	2
LNPLFIAK	50.1653	A2RTY3	HEAT9_HUMAN	458.287	2
VWSPLVTEEGK	43.4495	O00151	PDLI1_HUMAN	622.83	2
MNLASEPQEVLHIGSAHNR	34.7056	O00151	PDLI1_HUMAN	1052.02	2
VTPPEGYEVVTVFPK	71.1547	O00151	PDLI1_HUMAN	831.443	2
DFEQPLAISR	48.5484	O00151	PDLI1_HUMAN	588.307	2
SAMPFTASPASSTTAR	29.3481	O00151	PDLI1_HUMAN	791.881	2
GHFFVEDQIYCEK	35.2115	O00151	PDLI1_HUMAN	836.378	2
VITNQYNNPAGLYSSENISNFNNALESK	74.1946	O00151	PDLI1_HUMAN	1551.24	2
AALANLCIGDVITAIDGENTSNMTHLEAQNR	99.8098	O00151	PDLI1_HUMAN	1656.8	2
VDLVDFEGNHQFAK	44.2788	O00602	FCN1_HUMAN	809.897	2
LVLGAFVGGSAGNSLTGHNNNFFSTK	75.7348	O00602	FCN1_HUMAN	1305.16	2
NLPAQAADTCPEVK	8.74142	O00602	FCN1_HUMAN	757.37	2
MDGSVDFYR	27.8014	O00602	FCN1_HUMAN	545.238	2
TINEVENQILTR	39.7353	O43707	ACTN4_HUMAN	715.386	2
NVNVQNFHISWK	43.623	O43707	ACTN4_HUMAN	743.384	2
FAIQDISVEETSAK	52.7741	O43707	ACTN4_HUMAN	769.391	2
GYEEWLLNEIR	84.4702	O43707	ACTN4_HUMAN	711.357	2
DGLAFNALIHR	58.1524	O43707	ACTN4_HUMAN	613.836	2
DYETATLSDIK	36.4354	O43707	ACTN4_HUMAN	628.307	2
LMLLLEVISGER	122.423	O43707	ACTN4_HUMAN	686.898	2
VGWEQLLTTIAR	108.149	O43707	ACTN4_HUMAN	693.891	2
LVSIGAEEIVDGNAK	50.9093	O43707	ACTN4_HUMAN	757.907	2
LSGSNPYTTVTPQIINSK	49.0495	O43707	ACTN4_HUMAN	960.508	2
ICDQWDALGSLTHSR	52.2102	O43707	ACTN4_HUMAN	879.916	2
ETTDTDTADQVIASFK	59.3931	O43707	ACTN4_HUMAN	871.411	2
AGTQIENIDEDFR	36.8913	O43707	ACTN4_HUMAN	754.355	2
DDPVTNLNNAFEVAEK	76.2804	O43707	ACTN4_HUMAN	888.427	2
AIMTYVSSFYHAFSGAQK	77.46	O43707	ACTN4_HUMAN	1004.49	2
VEQIAAIAQELNELDYYDSHNVNTR	99.8525	O43707	ACTN4_HUMAN	1453.2	2
NFITAEELR	34.2009	O43707	ACTN4_HUMAN	546.788	2
LASDLLEWIR	95.4783	O43707	ACTN4_HUMAN	608.341	2
QLEAIDQLHLEYAK	49.0224	O43707	ACTN4_HUMAN	835.942	2
SFSTALYGESDL	75.9774	O43707	ACTN4_HUMAN	645.299	2
GISQEQMQEFR	18.8349	O43707	ACTN4_HUMAN	676.817	2
VLAVNQENEHLMEDYEK	30.47	O43707	ACTN4_HUMAN	1030.98	2
TIPWLEDR	53.1047	O43707	ACTN4_HUMAN	515.272	2
MAPYQGPDAVPGALDYK	54.9419	O43707	ACTN4_HUMAN	896.933	2
EGLLLWCQR	66.7168	O43707	ACTN4_HUMAN	587.806	2
ELPPDQAEYCIAR	33.2795	O43707	ACTN4_HUMAN	781.37	2
ACLISLGYDVENDR	64.0206	O43707	ACTN4_HUMAN	812.886	2
DLLLDPAWEK	80.2784	O43707	ACTN4_HUMAN	600.32	2
QFASQANVVGPWIQTK	61.2117	O43707	ACTN4_HUMAN	887.468	2
ASIHEAWTDGK	-15.4445	O43707	ACTN4_HUMAN	607.794	2
MVSDINNGWQHLEQAEK	34.6017	O43707	ACTN4_HUMAN	999.971	2
NLVTGDHIPTPQDLPQR	41.4008	O43768	ENSA_HUMAN	950.998	2
YFDSGDYNMAK	21.5606	O43768	ENSA_HUMAN	655.772	2
TFDQLTPEESK	19.4873	O43852	CALU_HUMAN	647.812	2
DWILPSDYDHAEAEAR	54.7603	O43852	CALU_HUMAN	944.43	2
DIVVQETMEDIDK	60.5549	O43852	CALU_HUMAN	767.869	2
YDLFVGSQATDFGEALVR	104.717	O43852	CALU_HUMAN	994.492	2
GHDLNEDGLVSWEEYK	49.736	O43852	CALU_HUMAN	945.929	2
EEFTAFLHPEEYDYMK	74.1835	O43852	CALU_HUMAN	1024.95	2
VHNDAQSFDYDHDAFLGAEEAK	30.6371	O43852	CALU_HUMAN	1240.04	2
NTLFNLSNFLDK	101.81	O60641	AP180_HUMAN	713.373	2
SGSHGYDMSTFIR	25.7981	O60641	AP180_HUMAN	729.328	2
IAAAQYSVTGSAVAR	20.7311	O60641	AP180_HUMAN	732.894	2
LFACYNDGVINLLEK	93.5818	O60641	AP180_HUMAN	884.951	2
HLDYLIQATNETNVNIPQMADTLFER	114.335	O60641	AP180_HUMAN	1523.75	2
ATNSSWVVVFK	57.3721	O60641	AP180_HUMAN	619.333	2
FIQYLASR	29.395	O60641	AP180_HUMAN	499.277	2
ALVTTHHLMVHGNER	-18.7707	O60641	AP180_HUMAN	857.944	2
LTGGANWQPK	2.60799	O60641	AP180_HUMAN	536.283	2
PPFGAAAVPGTQLSPSPTPASQSPK	53.6409	O60641	AP180_HUMAN	1195.62	2
DPLADLNIK	52.5975	O60641	AP180_HUMAN	499.78	2
GDLQWNAGEK	9.61087	O60641	AP180_HUMAN	559.268	2
ALGSDLDSSLASLVGNLGISGTTTK	128.84	O60641	AP180_HUMAN	1189.13	2
DGFGFADSTVLQLTK	98.8674	O75356	ENTP5_HUMAN	799.907	2
GSFYAFSYYYDR	65.5983	O75356	ENTP5_HUMAN	769.834	2
LATLGALETEGTDGHTFR	41.5712	O75356	ENTP5_HUMAN	944.974	2
LYTHSYLGFGLK	44.7428	O75356	ENTP5_HUMAN	699.875	2
AVDTDMIDYEK	30.0082	O75356	ENTP5_HUMAN	650.293	2
WLEAEWIFGGVK	116.026	O75356	ENTP5_HUMAN	717.875	2
GYLTSFEMFNSTYK	76.6988	O75356	ENTP5_HUMAN	844.388	2
YQYGGNQEGEVGFEPCYAEVLR	71.0148	O75356	ENTP5_HUMAN	1283.07	2
TYAAIEDEYVQQK	25.1216	O95236	APOL3_HUMAN	779.376	2
VSPVHLQILLTNNEAWK	70.5143	O95236	APOL3_HUMAN	981.545	2
FVTAAELPR	27.9402	O95236	APOL3_HUMAN	502.283	2
ALANGIEEVHR	-1.9976	O95236	APOL3_HUMAN	604.823	2
DEADALYEALK	65.1118	O95236	APOL3_HUMAN	619.302	2
YEGSYALTSEEAER	17.1368	O95810	CAVN2_HUMAN	802.858	2
LVNMLDAVQENQHK	31.8671	O95810	CAVN2_HUMAN	819.918	2
SDGDPVQPAVLQVHQTS	39.1262	O95810	CAVN2_HUMAN	889.44	2
DNSQVNAVTVLTLLDK	107.302	O95810	CAVN2_HUMAN	865.471	2
SLEETLHTVDLSSDDDLPHDEEALEDSAEEK	65.6308	O95810	CAVN2_HUMAN	1734.77	2
VSPLTFGR	28.2294	O95810	CAVN2_HUMAN	438.751	2
VLIFQEENEIPASVFVK	103.922	O95810	CAVN2_HUMAN	981.533	2
WVWAPSFPACK	73.9519	O95866	G6B_HUMAN	674.83	2
MYVAVWTPYGVLR	96.1039	P00488	F13A_HUMAN	777.911	2
SNVDMDFEVENAVLGK	77.6637	P00488	F13A_HUMAN	883.917	2
GTQVVGSDMTVTVQFTNPLK	82.7575	P00488	F13A_HUMAN	1061.55	2
ETFDVTLEPLSFK	97.2518	P00488	F13A_HUMAN	763.393	2
GVNLQEFLNVTSVHLFK	105.42	P00488	F13A_HUMAN	973.031	2
AVPPNNSNAAEDDLPTVELQGVVPR	77.2104	P00488	F13A_HUMAN	1301.66	2
NLFLNHSENATAK	-2.27536	P00738	HPT_HUMAN	729.871	2
LEEFVQGNLER	33.6992	P00740	FA9_HUMAN	667.342	2
AETVFPDVDYVNSTEAETILDNITQSTQSFNDFTR	154.069	P00740	FA9_HUMAN	1984.42	2
FTIYNNMFCAGFHEGGR	62.6567	P00740	FA9_HUMAN	1010.94	2
TTLSGAPCQPWASEATYR	46.4173	P00748	FA12_HUMAN	998.466	2
LSWEYCDLAQCQTPTQAAPPTPVSPR	74.1411	P00748	FA12_HUMAN	1487.2	2
AEEHTVVLTVTGEPCHFPFQYHR	45.123	P00748	FA12_HUMAN	1377.66	2
LCHCPVGYTGAFCDVDTK	30.7217	P00748	FA12_HUMAN	1050.45	2
EIINVGHSFHVNFEDNDNR	45.1428	P00915	CAH1_HUMAN	1128.53	2
VLDALQAIK	43.5833	P00915	CAH1_HUMAN	485.801	2
ESISVSSEQLAQFR	50.9828	P00915	CAH1_HUMAN	790.9	2
YSAELHVAHWNSAK	1.63606	P00915	CAH1_HUMAN	806.898	2
ADGLAVIGVLMK	93.1343	P00915	CAH1_HUMAN	593.847	2
LYPIANGNNQSPVDIK	46.0607	P00915	CAH1_HUMAN	871.958	2
LFQFHFHWGSTNEHGSEHTVDGVK	34.1087	P00915	CAH1_HUMAN	1398.65	2
GGPFSDSYR	8.73032	P00915	CAH1_HUMAN	493.223	2
YAAELHLVHWNTK	24.3831	P00918	CAH2_HUMAN	791.413	2
SADFTNFDPR	35.8734	P00918	CAH2_HUMAN	585.265	2
VVDVLDSIK	48.236	P00918	CAH2_HUMAN	494.29	2
ILNNGHAFNVEFDDSQDK	36.9885	P00918	CAH2_HUMAN	1031.98	2
QSPVDIDTHTAK	-11.4423	P00918	CAH2_HUMAN	656.331	2
GGPLDGTYR	-1.62334	P00918	CAH2_HUMAN	468.233	2
EPISVSSEQVLK	30.3977	P00918	CAH2_HUMAN	658.359	2
LIQFHFHWGSLDGQGSEHTVDK	47.0405	P00918	CAH2_HUMAN	1269.61	2
ITPNLAEFAFSLYR	112.263	P01009	A1AT_HUMAN	821.436	2
MEEVEAMLLPETLK	86.3512	P01011	AACT_HUMAN	816.915	2
DEELSCTVVELK	52.3929	P01011	AACT_HUMAN	711.346	2
LYGSEAFATDFQDSAAAK	56.0062	P01011	AACT_HUMAN	946.44	2
FNLTETSEAEIHQSFQHLLR	60.1951	P01011	AACT_HUMAN	1200.6	2
WEMPFDPQDTHQSR	45.761	P01011	AACT_HUMAN	887.387	2
ENISDPTSPLR	21.4106	P01591	IGJ_HUMAN	614.813	2
VTISCSGSSSNIGNNYVSWYQQLPGTAPK	81.0167	P01701	LV151_HUMAN	1558.24	2
GVQCEVQLVESGGGLVQPGR	55.193	P01782	HV309_HUMAN	1035.03	2
GLEWIGYIYYSGSTNYNPSLK	108.634	P01825	HV459_HUMAN	1213.09	2
EPQVYTLPPSR	29.1969	P01860	IGHG3_HUMAN	643.841	2
FTCTVTHTDLPSPLK	33.1044	P01871	IGHM_HUMAN	858.935	2
VFAIPPSFASIFLTK	140.62	P01871	IGHM_HUMAN	819.469	2
LLGNVLVCVLAR	95.4715	P02042	HBD_HUMAN	663.9	2
EFTPQMQAAYQK	23.0002	P02042	HBD_HUMAN	721.343	2
GTFSQLSELHCDK	16.8601	P02042	HBD_HUMAN	761.354	2
VNVDAVGGEALGR	28.8272	P02042	HBD_HUMAN	628.834	2
FFESFGDLSSPDAVMGNPK	88.3032	P02042	HBD_HUMAN	1022.97	2
VEADIPGHGQEVLIR	31.4003	P02144	MYG_HUMAN	816.939	2
HGATVLTALGGILK	69.0376	P02144	MYG_HUMAN	675.909	2
HPGDFGADAQGAMNK	-9.93921	P02144	MYG_HUMAN	758.336	2
VELEDWAGNEAYAEYHFR	65.8403	P02671	FIBA_HUMAN	1099.99	2
DSHSLTTNIMEILR	76.8382	P02671	FIBA_HUMAN	815.417	2
DCDDVLQTHPSGTQSGIFNIK	55.0761	P02671	FIBA_HUMAN	1166.55	2
GFGSLNDEGEGEFWLGNDYLHLLTQR	125.247	P02671	FIBA_HUMAN	1484.2	2
NPGSSGTGGTATWK	-15.2923	P02671	FIBA_HUMAN	660.813	2
NNSPYEIENGVVWVSFR	92.8032	P02671	FIBA_HUMAN	1005.49	2
DNDGWLTSDPR	33.7976	P02675	FIBB_HUMAN	638.284	2
GTAGNALMDGASQLMGENR	66.9678	P02675	FIBB_HUMAN	946.934	2
MGPTELLIEMEDWK	112.406	P02675	FIBB_HUMAN	846.405	2
TMTIHNGMFFSTYDR	45.7986	P02675	FIBB_HUMAN	910.909	2
GYSIFSYATK	46.8937	P02741	CRP_HUMAN	568.785	2
TLDLGENQLETLPPDLLR	104.139	P02750	A2GL_HUMAN	1019.05	2
DGFDISGNPWICDQNLSDLYR	125.683	P02750	A2GL_HUMAN	1243.06	2
GATYNVIVEALK	61.6196	P02751	FINC_HUMAN	639.359	2
VDVIPVNLPGEHGQR	40.9504	P02751	FINC_HUMAN	815.44	2
NTFAEVTGLSPGVTYYFK	90.2294	P02751	FINC_HUMAN	997.499	2
TGLDSPTGIDFSDITANSFTVHWIAPR	115.441	P02751	FINC_HUMAN	1459.72	2
VTWAPPPSIDLTNFLVR	135.257	P02751	FINC_HUMAN	963.528	2
SSPVVIDASTAIDAPSNLR	66.2458	P02751	FINC_HUMAN	957.003	2
ITYGETGGNSPVQEFTVPGSK	55.8346	P02751	FINC_HUMAN	1084.53	2
DQCIVDDITYNVNDTFHK	68.28	P02751	FINC_HUMAN	1099	2
VTIMWTPPESAVTGYR	77.8676	P02751	FINC_HUMAN	904.457	2
EESPLLIGQQSTVSDVPR	59.5573	P02751	FINC_HUMAN	978.008	2
WTPLNSSTIIGYR	66.2614	P02751	FINC_HUMAN	754.399	2
LDAPTNLQFVNETDSTVLVR	82.9201	P02751	FINC_HUMAN	1116.58	2
VVTPLSPPTNLHLEANPDTGVLTVSWER	94.1677	P02751	FINC_HUMAN	1521.8	2
FLATTPNSLLVSWQPPR	99.7146	P02751	FINC_HUMAN	964.026	2
FTNIGPDTMR	23.1506	P02751	FINC_HUMAN	576.28	2
TDELPQLVTLPHPNLHGPEILDVPSTVQK	84.986	P02751	FINC_HUMAN	1594.35	2
TNTNVNCPIECFMPLDVQADR	86.1006	P02751	FINC_HUMAN	1247.56	2
DLEVVAATPTSLLISWDAPAVTVR	147.153	P02751	FINC_HUMAN	1262.69	2
ICLDPDAPR	21.3642	P02775	CXCL7_HUMAN	528.761	2
DQYELLCLDNTR	65.7089	P02787	TRFE_HUMAN	770.36	2
NLLFNDNTECLAR	53.1626	P02788	TRFL_HUMAN	790.381	2
ESTVFEDLSDEAER	52.7947	P02788	TRFL_HUMAN	813.861	2
VVWCAVGEQELR	45.3653	P02788	TRFL_HUMAN	723.364	2
YLGPQYVAGITNLK	63.7869	P02788	TRFL_HUMAN	768.925	2
GGSFQLNELQGLK	56.2127	P02788	TRFL_HUMAN	695.87	2
DSPIQCIQAIAENR	70.9478	P02788	TRFL_HUMAN	807.899	2
DVTVLQNTDGNNNEAWAK	44.8022	P02788	TRFL_HUMAN	994.97	2
SVQWCAVSQPEATK	24.4576	P02788	TRFL_HUMAN	795.883	2
FDEYFSQSCAPGSDPR	37.608	P02788	TRFL_HUMAN	931.887	2
SNLCALCIGDEQGENK	30.8088	P02788	TRFL_HUMAN	904.402	2
IDSGLYLGSGYFTAIQNLR	108.159	P02788	TRFL_HUMAN	1044.54	2
SDTSLTWNSVK	27.7325	P02788	TRFL_HUMAN	619.307	2
EDAIWNLLR	85.6471	P02788	TRFL_HUMAN	565.304	2
FQLFGSPSGQK	41.386	P02788	TRFL_HUMAN	598.309	2
DGAGDVAFIR	41.4091	P02788	TRFL_HUMAN	510.76	2
GEADAMSLDGGYVYTAGK	51.878	P02788	TRFL_HUMAN	902.907	2
ADAVTLDGGFIYEAGLAPYK	100.757	P02788	TRFL_HUMAN	1036.02	2
DEYELLCPDNTR	48.8308	P02788	TRFL_HUMAN	762.836	2
SLIYAASSLQSGVPSK	48.1058	P04430	KV116_HUMAN	804.436	2
EVTINPDTTCGNDWVCEHR	36.836	P04745	AMY1_HUMAN	1151.99	2
DFPAVPYSGWDFNDGK	100.597	P04745	AMY1_HUMAN	907.905	2
LSGLLDLALGK	88.0149	P04745	AMY1_HUMAN	550.34	2
AHFSISNSAEDPFIAIHAESK	44.6401	P04745	AMY1_HUMAN	1136.06	2
GHGAGGASILTFWDAR	61.2139	P04745	AMY1_HUMAN	808.403	2
DVNDWVGPPNDNGVTK	43.4696	P04745	AMY1_HUMAN	863.906	2
NWGEGWGFMPSDR	71.8137	P04745	AMY1_HUMAN	769.828	2
MAVGFMLAHPYGFTR	70.8576	P04745	AMY1_HUMAN	849.419	2
WVDIALECER	54.4405	P04745	AMY1_HUMAN	645.812	2
TGSGDIENYNDATQVR	12.1226	P04746	AMYP_HUMAN	870.396	2
ALVFVDNHDNQR	8.55145	P04746	AMYP_HUMAN	714.355	2
LTGLLDLALEK	86.3786	P04746	AMYP_HUMAN	593.359	2
NWGEGWGFVPSDR	69.4393	P04746	AMYP_HUMAN	753.842	2
TSIVHLFEWR	60.6394	P04746	AMYP_HUMAN	644.346	2
NVVDGQPFTNWYDNGSNQVAFGR	83.0513	P04746	AMYP_HUMAN	1293.09	2
DDLWSIQNLGTK	77.731	P05106	ITB3_HUMAN	695.355	2
NDASHLLVFTTDAK	41.0429	P05106	ITB3_HUMAN	766.392	2
DNCAPESIEFPVSEAR	61.582	P05106	ITB3_HUMAN	910.91	2
SILYVVEEPECPK	57.2116	P05106	ITB3_HUMAN	781.893	2
LAGIVQPNDGQCHVGSDNHYSASTTMDYPSLGLMTEK	62.2351	P05106	ITB3_HUMAN	1997.41	2
HVLTLTDQVTR	12.0432	P05106	ITB3_HUMAN	641.86	2
IGDTVSFSIEAK	43.4989	P05106	ITB3_HUMAN	633.833	2
EATSTFTNITYR	31.3821	P05106	ITB3_HUMAN	702.344	2
GSGDSSQVTQVSPQR	-13.0515	P05106	ITB3_HUMAN	766.869	2
WDTANNPLYK	23.32	P05106	ITB3_HUMAN	611.299	2
GALHDENTCNR	-29.8871	P05106	ITB3_HUMAN	643.781	2
DAPEGGFDAIMQATVCDEK	81.5594	P05106	ITB3_HUMAN	1027.45	2
YCECDDFSCVR	19.2361	P05106	ITB3_HUMAN	755.774	2
LLITIHDR	14.4494	P05106	ITB3_HUMAN	490.799	2
GECLCGQCVCHSSDFGK	3.79969	P05106	ITB3_HUMAN	1000.89	2
GTQEQDFYVTSETVVR	44.9548	P05154	IPSP_HUMAN	929.945	2
GFQQLLQELNQPR	78.7913	P05154	IPSP_HUMAN	785.921	2
TLYLADTFPTNFR	80.688	P05154	IPSP_HUMAN	779.899	2
VLPSLGISNVFTSHADLSGISNHSNIQVSEMVHK	81.7228	P05154	IPSP_HUMAN	1809.42	2
AAAATGTIFTFR	52.5331	P05154	IPSP_HUMAN	613.831	2
MQILEGLGLNLQK	86.2969	P05154	IPSP_HUMAN	728.914	2
FSIEGSYQLEK	43.0242	P05154	IPSP_HUMAN	650.825	2
VEDLHVGATVAPSSR	11.3937	P05154	IPSP_HUMAN	769.403	2
DFTFDLYR	77.6329	P05154	IPSP_HUMAN	538.757	2
EDQYHYLLDR	24.2636	P05154	IPSP_HUMAN	676.318	2
LSFFCLAGYTTESGR	88.9384	P05160	F13B_HUMAN	854.904	2
LIENGYFHPVK	18.7977	P05160	F13B_HUMAN	658.854	2
AEVSADQVATVMWDYFSQLSNNAK	127.006	P06727	APOA4_HUMAN	1337.63	2
TLSLPELEQQQEQQQEQQQEQVQMLAPLES	120.048	P06727	APOA4_HUMAN	1769.35	2
ELFDPIISDR	71.24	P06732	KCRM_HUMAN	602.815	2
LSVEALNSLTGEFK	85.1424	P06732	KCRM_HUMAN	754.404	2
LGSSEVEQVQLVVDGVK	65.8953	P06732	KCRM_HUMAN	893.484	2
SFLVWVNEEDHLR	64.9157	P06732	KCRM_HUMAN	822.413	2
GGDDLDPNYVLSSR	47.82	P06732	KCRM_HUMAN	754.355	2
GTGGVDTAAVGSVFDVSNADR	62.5124	P06732	KCRM_HUMAN	997.975	2
VLTLELYK	50.084	P06732	KCRM_HUMAN	489.798	2
GQSIDDMIPAQK	35.157	P06732	KCRM_HUMAN	651.822	2
TIDDLEDELYAQK	56.9069	P06753	TPM3_HUMAN	776.873	2
AISEELDHALNDMTSI	93.9467	P06753	TPM3_HUMAN	879.915	2
AADAEAEVASLNR	14.9074	P06753	TPM3_HUMAN	658.826	2
IQLVEEELDR	38.7275	P06753	TPM3_HUMAN	622.331	2
LVIIEGDLER	48.7683	P06753	TPM3_HUMAN	578.833	2
YAAELHLVHWNPK	27.1187	P07451	CAH3_HUMAN	789.415	2
VVFDDTYDR	21.6907	P07451	CAH3_HUMAN	565.262	2
GENQSPVELHTK	-17.1341	P07451	CAH3_HUMAN	669.837	2
HDPSLQPWSVSYDGGSAK	40.5711	P07451	CAH3_HUMAN	965.951	2
IEDANLIPPVPDDK	59.0087	P07996	TSP1_HUMAN	768.402	2
DNCQYVYNVDQR	21.7257	P07996	TSP1_HUMAN	787.339	2
DNCPFHYNPAQYDYDR	36.189	P07996	TSP1_HUMAN	1037.92	2
IPESGGDNSVFDIFELTGAAR	123.117	P07996	TSP1_HUMAN	1098.03	2
DTDMDGVGDQCDNCPLEHNPDQLDSDSDR	34.234	P07996	TSP1_HUMAN	1660.64	2
VVNSTTGPGEHLR	-22.0778	P07996	TSP1_HUMAN	683.858	2
VSCPIMPCSNATVPDGECCPR	40.0947	P07996	TSP1_HUMAN	1204	2
GDSGGPLLCNNVAHGIVSYGK	44.7861	P08311	CATG_HUMAN	1058.02	2
LLDQMETPL	89.4223	P08311	CATG_HUMAN	530.274	2
EDFVLTAAHCWGSNINVTLGAHNIQR	71.4113	P08311	CATG_HUMAN	1462.22	2
TIQNDIMLLQLSR	82.7697	P08311	CATG_HUMAN	772.927	2
NVNPVALPR	18.4886	P08311	CATG_HUMAN	490.288	2
LSLNAELQLDR	55.0889	P08514	ITA2B_HUMAN	636.352	2
TPVGSCFLAQPESGR	36.6332	P08514	ITA2B_HUMAN	803.389	2
IYVENDFSWDK	55.7424	P08514	ITA2B_HUMAN	708.328	2
VDWGLPIPSPSPIHPAHHK	47.2372	P08514	ITA2B_HUMAN	1043.06	2
FGSAIAPLGDLDR	62.0004	P08514	ITA2B_HUMAN	666.352	2
ASVQLLVQDSLNPAVK	70.2012	P08514	ITA2B_HUMAN	841.478	2
HDLLVGAPLYMESR	57.265	P08514	ITA2B_HUMAN	800.912	2
GNSFPASLVVAAEEGER	67.2962	P08514	ITA2B_HUMAN	866.929	2
ALSNVEGFER	15.9319	P08514	ITA2B_HUMAN	561.283	2
GQVLVFLGQSEGLR	73.3779	P08514	ITA2B_HUMAN	751.92	2
VVLCELGNPMK	42.7616	P08514	ITA2B_HUMAN	630.329	2
IVLLDVPVR	68.5126	P08514	ITA2B_HUMAN	512.332	2
VLLLGSQQAGTTLNLDLGGK	88.185	P08514	ITA2B_HUMAN	999.566	2
GEAQVWTQLLR	67.0721	P08514	ITA2B_HUMAN	650.855	2
NVGSQTLQTFK	14.59	P08514	ITA2B_HUMAN	611.826	2
TLGPSQEETGGVFLCPWR	82.3169	P08514	ITA2B_HUMAN	1017.49	2
VYLFLQPR	62.9258	P08514	ITA2B_HUMAN	518.303	2
DGYNDIAVAAPYGGPSGR	53.3023	P08514	ITA2B_HUMAN	890.419	2
HSPICHTTMAFLR	20.0302	P08514	ITA2B_HUMAN	785.885	2
QIFLPEPEQPSR	51.1382	P08514	ITA2B_HUMAN	720.878	2
VAIVVGAPR	19.5389	P08514	ITA2B_HUMAN	441.283	2
AEGGQCPSLLFDLR	73.9163	P08514	ITA2B_HUMAN	781.886	2
SCVLPQTK	-10.406	P08514	ITA2B_HUMAN	466.748	2
NPDPVAAPWCYTTDPSVR	60.4702	P08519	APOA_HUMAN	1023.47	2
TTENYPNAGLIMNYCR	56.0787	P08519	APOA_HUMAN	958.936	2
FVTWIEGMMR	83.5326	P08519	APOA_HUMAN	635.31	2
ATTVTGTPCQEWAAQEPHR	15.0237	P08519	APOA_HUMAN	1070.5	2
SAAPEQSHVVQDCYHGDGQSYR	-4.58593	P08519	APOA_HUMAN	1246.04	2
NPDAEISPWCYTMDPNVR	74.8658	P08519	APOA_HUMAN	1082.98	2
GSVFNTWK	24.9415	P08567	PLEK_HUMAN	469.741	2
GSTLTSPCQDFGK	15.4065	P08567	PLEK_HUMAN	699.322	2
EDPAYLHYYDPAGAEDPLGAIHLR	75.9718	P08567	PLEK_HUMAN	1342.14	2
IFNHCFTGNCVIDWLVSNQSVR	91.5304	P08567	PLEK_HUMAN	1333.63	2
LWGDSGIQECFNR	51.3995	P09471	GNAO_HUMAN	791.36	2
IGAADYQPTEQDILR	47.4054	P09471	GNAO_HUMAN	845.426	2
AMDTLGIEYGDK	36.0609	P09471	GNAO_HUMAN	656.809	2
IIHEDGFSGEDVK	4.0063	P09471	GNAO_HUMAN	723.35	2
TTGIVETHFTFK	31.3785	P09471	GNAO_HUMAN	690.862	2
LLLLGAGESGK	41.925	P09471	GNAO_HUMAN	529.317	2
YYLDSLDR	34.2201	P09471	GNAO_HUMAN	522.754	2
LFDVGGQR	19.1039	P09471	GNAO_HUMAN	446.238	2
GPGGVWAAEAISDAR	51.1405	P0DJI8	SAA1_HUMAN	728.863	2
SFFSFLGEAFDGAR	125.849	P0DJI8	SAA1_HUMAN	775.868	2
GAEDSLADQAANK	-5.88702	P0DJI9	SAA2_HUMAN	645.303	2
ESDWLGESMFTCR	71.2257	P0DOX6	IGM_HUMAN	809.338	2
YFAHSILTVSEEEWNTGQTYTCVVAHEALPNR	77.8475	P0DOX6	IGM_HUMAN	1861.88	2
FYWSTSLR	47.3528	P0DOX6	IGM_HUMAN	530.267	2
DVMQGTDEHVCK	-18.2929	P0DOX6	IGM_HUMAN	709.806	2
LTCLVTDLTTYDSVTISWTR	110.067	P0DOX6	IGM_HUMAN	1173.09	2
GTVAAPSVFIFPPSDEQLK	91.5395	P0DOX7	IGK_HUMAN	1002.03	2
GLEWVAVISYDGSNK	88.7957	P0DP03	HVC05_HUMAN	819.413	2
GVQCQVQLVESGGGVVQPGR	41.9412	P0DP03	HVC05_HUMAN	1027.53	2
ELQDLALQGAK	32.6438	P10645	CMGA_HUMAN	593.328	2
HSGFEDELSEVLENQSSQAELK	77.9929	P10645	CMGA_HUMAN	1238.58	2
SGELEQEEER	-23.4348	P10645	CMGA_HUMAN	603.268	2
YPGPQAEGDSEGLSQGLVDR	44.1629	P10645	CMGA_HUMAN	1037.99	2
EDSLEAGLPLQVR	65.1916	P10645	CMGA_HUMAN	713.881	2
EEEEEMAVVPQGLFR	78.7304	P10645	CMGA_HUMAN	881.92	2
GLSAEPGWQAK	15.9008	P10645	CMGA_HUMAN	572.294	2
LSLTDPLVAER	58.8789	P13224	GP1BB_HUMAN	607.344	2
LLPYLAEDELR	68.0423	P13224	GP1BB_HUMAN	666.364	2
VTVLFAGQHIAK	24.6142	P21333	FLNA_HUMAN	642.378	2
YTPVQQGPVGVNVTYGGDPIPK	62.5695	P21333	FLNA_HUMAN	1143.59	2
YGGDEIPFSPYR	53.7197	P21333	FLNA_HUMAN	700.828	2
AYGPGIEPTGNMVK	29.8012	P21333	FLNA_HUMAN	717.359	2
TFSVWYVPEVTGTHK	62.3883	P21333	FLNA_HUMAN	875.944	2
GAGTGGLGLAVEGPSEAK	36.8649	P21333	FLNA_HUMAN	785.908	2
DAGYGGLSLSIEGPSK	63.6995	P21333	FLNA_HUMAN	775.889	2
VTAQGPGLEPSGNIANK	17.6116	P21333	FLNA_HUMAN	826.934	2
YGGPYHIGGSPFK	22.5952	P21333	FLNA_HUMAN	690.341	2
YNEQHVPGSPFTAR	10.7249	P21333	FLNA_HUMAN	801.887	2
SAGQGEVLVYVEDPAGHQEEAK	37.0952	P21333	FLNA_HUMAN	1157.05	2
AWGPGLEGGVVGK	40.2814	P21333	FLNA_HUMAN	613.831	2
GLVEPVDVVDNADGTQTVNYVPSR	73.2391	P21333	FLNA_HUMAN	1272.63	2
DGSCGVAYVVQEPGDYEVSVK	66.6171	P21333	FLNA_HUMAN	1129.52	2
FADQHVPGSPFSVK	31.6651	P21333	FLNA_HUMAN	758.384	2
SPYTVTVGQACNPSACR	20.9769	P21333	FLNA_HUMAN	934.425	2
DAGEGGLSLAIEGPSK	55.885	P21333	FLNA_HUMAN	750.881	2
YAPSEAGLHEMDIR	26.8653	P21333	FLNA_HUMAN	794.875	2
FNEEHIPDSPFVVPVASPSGDAR	66.5122	P21333	FLNA_HUMAN	1234.1	2
AFGPGLQGGSAGSPAR	16.65	P21333	FLNA_HUMAN	715.363	2
LDVQFSGLTK	48.5876	P21333	FLNA_HUMAN	554.306	2
VTYCPTEPGNYIINIK	64.5836	P21333	FLNA_HUMAN	941.475	2
VTYTPMAPGSYLISIK	82.5145	P21333	FLNA_HUMAN	870.966	2
SPFSVAVSPSLDLSK	74.4824	P21333	FLNA_HUMAN	767.412	2
LIALLEVLSQK	105.372	P21333	FLNA_HUMAN	613.89	2
GTVEPQLEAR	1.61861	P21333	FLNA_HUMAN	550.291	2
HTAMVSWGGVSIPNSPFR	68.9238	P21333	FLNA_HUMAN	971.984	2
LYSVSYLLK	59.9758	P21333	FLNA_HUMAN	543.316	2
IANLQTDLSDGLR	48.0271	P21333	FLNA_HUMAN	708.379	2
EGPYSISVLYGDEEVPR	74.9275	P21333	FLNA_HUMAN	955.463	2
LTVSSLQESGLK	31.1762	P21333	FLNA_HUMAN	631.354	2
VANPSGNLTETYVQDR	26.234	P21333	FLNA_HUMAN	882.432	2
GQHVPGSPFQFTVGPLGEGGAHK	49.6637	P21333	FLNA_HUMAN	1152.58	2
LPQLPITNFSR	68.7311	P21333	FLNA_HUMAN	643.367	2
ANLPQSFQVDTSK	30.3733	P21333	FLNA_HUMAN	717.865	2
DVDIIDHHDNTYTVK	22.9137	P21333	FLNA_HUMAN	892.927	2
IPEISIQDMTAQVTSPSGK	76.0928	P21333	FLNA_HUMAN	1001.51	2
GAGSYTIMVLFADQATPTSPIR	114.17	P21333	FLNA_HUMAN	1148.59	2
VEPGLGADNSVVR	19.5101	P21333	FLNA_HUMAN	656.847	2
LVSNHSLHETSSVFVDSLTK	32.5284	P21333	FLNA_HUMAN	1100.57	2
EATTEFSVDAR	15.9829	P21333	FLNA_HUMAN	613.289	2
VDINTEDLEDGTCR	30.8169	P21333	FLNA_HUMAN	818.86	2
VAQPTITDNK	-14.7021	P21333	FLNA_HUMAN	543.794	2
FVPAEMGTHTVSVK	17.9093	P21333	FLNA_HUMAN	751.888	2
YGGQPVPNFPSK	27.732	P21333	FLNA_HUMAN	645.828	2
LQVEPAVDTSGVQCYGPGIEGQGVFR	81.2407	P21333	FLNA_HUMAN	1382.17	2
WGDEHIPGSPYR	19.5332	P21333	FLNA_HUMAN	707.331	2
AHEPTYFTVDCAEAGQGDVSIGIK	54.5794	P21333	FLNA_HUMAN	1283.1	2
YWPQEAGEYAVHVLCNSEDIR	79.648	P21333	FLNA_HUMAN	1268.58	2
THEAEIVEGENHTYCIR	4.2849	P21333	FLNA_HUMAN	1029.47	2
AEAGVPAEFSIWTR	76.9218	P21333	FLNA_HUMAN	767.389	2
VEYTPYEEGLHSVDVTYDGSPVPSSPFQVPVTEGCDPSR	94.3827	P21333	FLNA_HUMAN	2148.98	2
VQVQDNEGCPVEALVK	47.0578	P21333	FLNA_HUMAN	892.947	2
VSGQGLHEGHTFEPAEFIIDTR	52.0189	P21333	FLNA_HUMAN	1220.6	2
LSPFMADIR	53.6581	P21333	FLNA_HUMAN	525.277	2
EAGAGGLAIAVEGPSK	41.5961	P21333	FLNA_HUMAN	713.881	2
SPFEVYVDK	37.3571	P21333	FLNA_HUMAN	542.272	2
NGHVGISFVPK	15.2944	P21333	FLNA_HUMAN	577.82	2
LLGWIQNK	43.2268	P21333	FLNA_HUMAN	486.288	2
VHSPSGALEECYVTEIDQDK	37.3298	P21333	FLNA_HUMAN	1139.02	2
AHVVPCFDASK	0.142574	P21333	FLNA_HUMAN	615.801	2
FGGEHVPNSPFQVTALAGDQPSVQPPLR	77.5498	P21333	FLNA_HUMAN	1473.25	2
DAPQDFHPDR	-11.4764	P21333	FLNA_HUMAN	599.268	2
ASGPGLNTTGVPASLPVEFTIDAK	97.0393	P21333	FLNA_HUMAN	1171.62	2
APSVANVGSHCDLSLK	18.3779	P21333	FLNA_HUMAN	827.915	2
AGVAPLQVK	11.8602	P21333	FLNA_HUMAN	441.775	2
SADFVVEAIGDDVGTLGFSVEGPSQAK	120.183	P21333	FLNA_HUMAN	1348.16	2
IVGPSGAAVPCK	7.02344	P21333	FLNA_HUMAN	578.314	2
NGQHVASSPIPVVISQSEIGDASR	51.577	P21333	FLNA_HUMAN	1224.63	2
EAMQQADDWLGIPQVITPEEIVDPNVDEHSVMTYLSQFPK	142.29	P21333	FLNA_HUMAN	2285.59	2
DGSCSVEYIPYEAGTYSLNVTYGGHQVPGSPFK	89.525	P21333	FLNA_HUMAN	1790.32	2
DVLETFTVK	53.9116	P21926	CD9_HUMAN	526.288	2
NYTPQLSEAEVER	26.4123	P22894	MMP8_HUMAN	768.371	2
YYAFDLIAQR	70.6515	P22894	MMP8_HUMAN	630.325	2
FYQLPSNQYQSTR	30.8087	P22894	MMP8_HUMAN	816.395	2
TYFFVNDQFWR	93.6918	P22894	MMP8_HUMAN	761.86	2
VDAVFQQEHFFHVFSGPR	60.3862	P22894	MMP8_HUMAN	1074.03	2
ISQGEADINIAFYQR	57.7405	P22894	MMP8_HUMAN	862.934	2
SISGAFPGIESK	35.7309	P22894	MMP8_HUMAN	596.815	2
GNQYWALSGYDILQGYPK	96.3916	P22894	MMP8_HUMAN	1037.01	2
DAFELWSVASPLIFTR	152.526	P22894	MMP8_HUMAN	926.486	2
DTSISTAYMELSR	59.75	P23083	HV102_HUMAN	737.349	2
ASGYTFTGYYMHWVR	60.0636	P23083	HV102_HUMAN	919.92	2
FQGWVTMTR	40.5439	P23083	HV102_HUMAN	563.28	2
LTSALDELLQATR	87.9843	P26022	PTX3_HUMAN	715.897	2
MLLQATDDVLR	58.0757	P26022	PTX3_HUMAN	637.843	2
LTGFNIWDSVLSNEEIR	118.324	P26022	PTX3_HUMAN	997.005	2
ADLHAVQGWAAR	17.9724	P26022	PTX3_HUMAN	647.837	2
ALAAVLEELR	64.6225	P26022	PTX3_HUMAN	542.822	2
LFIMLENSQMR	71.3264	P26022	PTX3_HUMAN	691.353	2
SWLPAGCETAILFPMR	113.161	P26022	PTX3_HUMAN	924.961	2
TILFSYGTK	39.9371	P26022	PTX3_HUMAN	515.285	2
LVAEAMVSLGR	49.1646	P26022	PTX3_HUMAN	573.322	2
TISFDIPPQEILTK	86.5967	P27105	STOM_HUMAN	801.443	2
DSVTISVDGVVYYR	74.2942	P27105	STOM_HUMAN	786.899	2
YLQTLTTIAAEK	44.9677	P27105	STOM_HUMAN	676.378	2
EASMVITESPAALQLR	66.8856	P27105	STOM_HUMAN	858.454	2
VIAAEGEMNASR	-3.04076	P27105	STOM_HUMAN	624.307	2
VQNATLAVANITNADSATR	43.3085	P27105	STOM_HUMAN	965.504	2
EEIAHNMQSTLDDATDAWGIK	67.1277	P27105	STOM_HUMAN	1173.04	2
LLAQTTLR	9.99346	P27105	STOM_HUMAN	458.285	2
NLSQILSDR	33.557	P27105	STOM_HUMAN	523.286	2
GPGLFFILPCTDSFIK	136.288	P27105	STOM_HUMAN	906.474	2
LTEVLLGHNSWR	34.8479	P40197	GPV_HUMAN	712.886	2
LLDLSGNNLTHLPK	49.7051	P40197	GPV_HUMAN	767.934	2
LMISDSHISAVAPGTFSDLIK	82.6072	P40197	GPV_HUMAN	1101.58	2
ITHLPGALLDK	28.6339	P40197	GPV_HUMAN	589.351	2
MVLLEQLFLDHNALR	101.516	P40197	GPV_HUMAN	906.496	2
GVLQSQSFSGMTVLQR	62.0616	P40197	GPV_HUMAN	869.452	2
GIDQNMFQK	16.6236	P40197	GPV_HUMAN	540.761	2
GTLLCAVLGLLR	131.074	P40197	GPV_HUMAN	643.387	2
YLGVTLSPR	37.4948	P40197	GPV_HUMAN	503.291	2
SIAPGAFDR	13.215	P40197	GPV_HUMAN	467.244	2
AQPFPCPPACK	15.9713	P40197	GPV_HUMAN	636.797	2
LPNLSSLTLSR	65.6287	P40197	GPV_HUMAN	600.852	2
GPPAPAPEVEELAR	36.8342	P48681	NEST_HUMAN	716.876	2
SLGAWNLENLR	62.1026	P48681	NEST_HUMAN	636.839	2
DNLAEELEGVAGR	68.5846	P48681	NEST_HUMAN	686.839	2
EIQEPLESVEVNQETFR	63.3959	P48681	NEST_HUMAN	1024	2
AQDAPLSLLQTQGGR	52.5428	P48681	NEST_HUMAN	777.916	2
SPETQAPLWTPEEINQGAMNPLEK	86.4698	P48681	NEST_HUMAN	1340.65	2
EGWDPAVLASEGLEAPPSEK	86.8516	P48681	NEST_HUMAN	1041.51	2
TPTLASTPIPPTPQAPSPAVDAEIR	74.6362	P48681	NEST_HUMAN	1264.17	2
AWLSSQVAELER	54.9605	P48681	NEST_HUMAN	694.863	2
SAGQENLETLK	2.68139	P48681	NEST_HUMAN	595.307	2
ALEEQNELLSAELGGLR	79.3143	P48681	NEST_HUMAN	921.484	2
FQLAVEALEQEK	61.9852	P48681	NEST_HUMAN	702.873	2
LELQQLQAER	29.9579	P48681	NEST_HUMAN	614.339	2
VAIPASVLPGPEEPGGQR	60.5469	P48681	NEST_HUMAN	887.479	2
WGPGSSVGSLQALSSSQR	52.1308	P48681	NEST_HUMAN	902.453	2
VAHMETSLGQAR	-14.492	P48681	NEST_HUMAN	650.328	2
EEVMEPPLEEESLEAK	56.0961	P48681	NEST_HUMAN	929.936	2
TSWAGAPVHLGQGQFLK	50.7026	P48681	NEST_HUMAN	898.976	2
SLETEILESLK	87.5909	P48681	NEST_HUMAN	631.348	2
SLEEEGQELPQSADVQR	27.26	P48681	NEST_HUMAN	957.956	2
GEGEGQIWGLVEK	56.7041	P48681	NEST_HUMAN	701.355	2
SLEEDLETLK	45.6263	P48681	NEST_HUMAN	588.804	2
LLEEENQESLR	10.2705	P48681	NEST_HUMAN	680.342	2
VVSSLQQEIWEEEDLNR	69.0701	P48681	NEST_HUMAN	1037.51	2
SLGEEIQESLK	40.6537	P48681	NEST_HUMAN	616.823	2
GSPFQEEEGSALK	20.7437	P48681	NEST_HUMAN	689.828	2
DLEEAGGLGTEFSELPGK	77.8671	P48681	NEST_HUMAN	924.947	2
TALETESQDSAEPSGSEEESDPVSLER	34.4984	P48681	NEST_HUMAN	1440.13	2
TSLSFQDPK	11.2323	P48681	NEST_HUMAN	511.762	2
VESEQEELGSGEIPEGPQEEGEESR	34.1779	P48681	NEST_HUMAN	1365.6	2
TLLEAENSR	-5.91592	P48681	NEST_HUMAN	516.77	2
TLENQSHETLER	-20.5068	P48681	NEST_HUMAN	728.856	2
DGESDGFADEEESGEEGEEDQEEGR	23.6236	P48681	NEST_HUMAN	1366	2
EDTQTLQSLQK	9.25824	P48681	NEST_HUMAN	645.831	2
GEFLESDSVSVSVPWDDSLR	101.016	P48681	NEST_HUMAN	1112.52	2
NQEFLQAR	1.18959	P48681	NEST_HUMAN	503.26	2
SLEEQDQETLR	-0.45018	P48681	NEST_HUMAN	674.324	2
DQELAQESPPGMAGVENEDEAELNLR	70.8078	P48681	NEST_HUMAN	1421.15	2
MSLSLEVATYR	57.8169	P48681	NEST_HUMAN	635.33	2
ELDLQVLDTR	58.8502	P51124	GRAM_HUMAN	601.325	2
WVLTAAHCLAQR	27.8564	P51124	GRAM_HUMAN	713.375	2
LVLGLHTLDSPGLTFHIK	69.6376	P51124	GRAM_HUMAN	981.065	2
NVSCLWCNTNK	19.2192	P53801	PTTG_HUMAN	698.311	2
ACLDYPVTSVLPPASLCK	87.1707	P53801	PTTG_HUMAN	996.003	2
SALTVQFVQGIFVEK	101.918	P61224	RAP1B_HUMAN	833.465	2
YDPTIEDSYR	18.454	P61224	RAP1B_HUMAN	629.783	2
INVNEIFYDLVR	113.938	P61224	RAP1B_HUMAN	747.902	2
DTDDVPMILVGNK	71.5967	P61224	RAP1B_HUMAN	708.856	2
LVVLGSGGVGK	27.2359	P61224	RAP1B_HUMAN	493.306	2
GAVGALLVYDIAK	77.2544	P62491	RB11A_HUMAN	645.377	2
DHADSNIVIMLVGNK	70.8662	P62491	RB11A_HUMAN	813.42	2
STIGVEFATR	32.6438	P62491	RB11A_HUMAN	540.788	2
VVLIGDSGVGK	29.1936	P62491	RB11A_HUMAN	522.309	2
AQIWDTAGQER	13.0451	P62491	RB11A_HUMAN	637.81	2
DDEYDYLFK	67.1489	P62491	RB11A_HUMAN	604.262	2
HLTYENVER	-18.2055	P62491	RB11A_HUMAN	580.789	2
GYSFVTTAER	17.1383	P63267	ACTH_HUMAN	565.778	2
DLYANNVLSGGTTMYPGIADR	87.8549	P63267	ACTH_HUMAN	1114.54	2
TTGIVLDSGDGVTHNVPIYEGYALPHAIMR	77.0466	P63267	ACTH_HUMAN	1598.81	2
IWHHSFYNELR	10.3343	P63267	ACTH_HUMAN	751.371	2
VAPEEHPTLLTEAPLNPK	41.8382	P63267	ACTH_HUMAN	978.526	2
DSYVGDEAQSK	-15.5704	P63267	ACTH_HUMAN	599.765	2
YPIEHGIITNWDDMEK	55.0979	P63267	ACTH_HUMAN	980.96	2
LCYVALDFENEMATAASSSSLEK	96.5773	P63267	ACTH_HUMAN	1268.58	2
GTFAQLSELHCDK	22.0017	P69892	HBG2_HUMAN	753.357	2
EFTPEVQASWQK	39.6953	P69892	HBG2_HUMAN	725.355	2
VLTSLGDAIK	34.5067	P69892	HBG2_HUMAN	508.804	2
MVTGVASALSSR	24.2636	P69892	HBG2_HUMAN	589.814	2
VNVEDAGGETLGR	9.38407	P69892	HBG2_HUMAN	658.826	2
ATITSLWGK	45.7124	P69892	HBG2_HUMAN	488.777	2
LGYNANTSILSFQAVCR	72.2437	Q02985	FHR3_HUMAN	957.481	2
TGDTIEFMCK	31.4748	Q02985	FHR3_HUMAN	601.266	2
ALEFHLQANHPDAQYLFPK	54.6029	Q03181	PPARD_HUMAN	1120.07	2
LVAGLTANEGSQYNPQVADLK	54.5355	Q03181	PPARD_HUMAN	1094.57	2
EISVHVFYR	27.4949	Q03181	PPARD_HUMAN	575.307	2
ASHTAPFVIHDIETLWQAEK	83.207	Q03181	PPARD_HUMAN	1147.08	2
VEAIQDTILR	39.5458	Q03181	PPARD_HUMAN	579.33	2
DGLLVANGSGFVTR	62.8043	Q03181	PPARD_HUMAN	703.376	2
TETETSLHPLLQEIYK	60.7528	Q03181	PPARD_HUMAN	951.497	2
HIYNAYLK	-6.79007	Q03181	PPARD_HUMAN	511.277	2
YGVHEAIFAMLASIVNK	115.91	Q03181	PPARD_HUMAN	931.996	2
SIPSFSSLFLNDQVTLLK	134.685	Q03181	PPARD_HUMAN	1005.05	2
AYGSHCYALFLSPK	38.0434	Q06141	REG3A_HUMAN	807.393	2
NPSTISSPGHCASLSR	-14.2646	Q06141	REG3A_HUMAN	835.9	2
NLHFLTTQEDYTLK	43.4508	Q08830	FGL1_HUMAN	861.939	2
GDENTVIDLGSK	28.3438	Q08830	FGL1_HUMAN	624.31	2
NFYELNIGEYSGTAGDSLAGNFHPEVQWWASHQR	91.8706	Q08830	FGL1_HUMAN	1940.89	2
EISALEDCAQEQMR	30.6502	Q08830	FGL1_HUMAN	840.372	2
DYENGFGNFVQK	50.1754	Q08830	FGL1_HUMAN	709.323	2
QLLQENEVQFLDK	59.4476	Q08830	FGL1_HUMAN	802.42	2
DHDNYEGNCAEEDQSGWWFNR	53.1248	Q08830	FGL1_HUMAN	1315.01	2
FYFHLGDAMQR	48.2117	Q12797	ASPH_HUMAN	692.828	2
GDWSQFTLWQQGR	83.0237	Q12797	ASPH_HUMAN	804.882	2
GLFLPEDENLR	58.9267	Q12797	ASPH_HUMAN	651.839	2
MHLGLVIPK	35.119	Q12797	ASPH_HUMAN	504.308	2
NDLGVGYLLIGDNDNAK	80.1072	Q12797	ASPH_HUMAN	895.95	2
STSEPAVPPEEAEPHTEPEEQVPVEAEPQNIEDEAK	49.0947	Q12797	ASPH_HUMAN	1969.9	2
GAIETYQEVASLPDVPADLLK	105.174	Q12797	ASPH_HUMAN	1115.09	2
LIFIVDVWHPELTPQQR	102.416	Q12797	ASPH_HUMAN	1046.07	2
LGIYDADGDGDFDVDDAK	58.8034	Q12797	ASPH_HUMAN	950.908	2
VYEEVLSVTPNDGFAK	59.334	Q12797	ASPH_HUMAN	884.444	2
GSLLTLQR	26.5087	Q12797	ASPH_HUMAN	444.27	2
GHFASVWQR	0.744293	Q12797	ASPH_HUMAN	544.276	2
LVQLFPNDTSLK	62.3826	Q12797	ASPH_HUMAN	687.886	2
VLIFDDSFEHEVWQDASSFR	108.344	Q12797	ASPH_HUMAN	1214.07	2
YSIMHPGTHVWPHTGPTNCR	13.9428	Q12797	ASPH_HUMAN	1174.54	2
VHYGFILK	24.0661	Q12797	ASPH_HUMAN	488.785	2
IAESIPYLK	38.4863	Q12797	ASPH_HUMAN	517.301	2
GDIDSNVAIDLSNK	44.8678	Q13093	PAFA_HUMAN	730.866	2
YPLVVFSHGLGAFR	69.7018	Q13093	PAFA_HUMAN	781.928	2
GSVHQNFADFTFATGK	41.9212	Q13093	PAFA_HUMAN	863.913	2
LDTLWIPNK	58.4793	Q13093	PAFA_HUMAN	550.311	2
IPQPLFFINSEYFQYPANIIK	145.756	Q13093	PAFA_HUMAN	1271.67	2
LYYPSQDNDR	2.59637	Q13093	PAFA_HUMAN	635.789	2
IAVIGHSFGGATVIQTLSEDQR	66.7644	Q13093	PAFA_HUMAN	1150.11	2
IQVLMAAASFGQTK	64.2332	Q13093	PAFA_HUMAN	732.898	2
SASATYYFK	10.6289	Q13093	PAFA_HUMAN	519.251	2
LTIVSTVGFGDQINK	66.6973	Q14141	SEPT6_HUMAN	796.439	2
STLMDTLFNTK	76.4758	Q14141	SEPT6_HUMAN	635.822	2
FEGEPATHTQPGVQLQSNTYDLQESNVR	42.2952	Q14141	SEPT6_HUMAN	1573.25	2
TAAELLQSQGSQAGGSQTLK	21.5168	Q14141	SEPT6_HUMAN	988.009	2
TVPLAGHVGFDSLPDQLVNK	69.3812	Q14141	SEPT6_HUMAN	1054.06	2
VNIIPIIAK	65.2324	Q14141	SEPT6_HUMAN	490.829	2
SLDDEVNAFK	32.8315	Q14141	SEPT6_HUMAN	569.275	2
NEFLGELQK	30.9155	Q14141	SEPT6_HUMAN	539.283	2
YVQDQVAAPFQLSNHTGR	36.7971	Q14766	LTBP1_HUMAN	1016.01	2
EICPGGMGYTVSGVHR	24.6673	Q14766	LTBP1_HUMAN	860.401	2
GISGEQSTEGSFPLR	34.8658	Q14766	LTBP1_HUMAN	782.884	2
ALGTHVIHSTHTLPLTVTSQQGVK	23.2115	Q14766	LTBP1_HUMAN	1263.2	2
VVFTPSICK	30.9962	Q14766	LTBP1_HUMAN	525.787	2
EHGPGVAEPEVATAPPEK	7.54529	Q14766	LTBP1_HUMAN	907.95	2
FPPNIVNIHVK	37.9161	Q14766	LTBP1_HUMAN	639.372	2
EAQPGQSQVSYQGLPVQK	28.7219	Q14766	LTBP1_HUMAN	972.495	2
ACETIAAQDTSSPVFGGQSPGAASSWGPPEQAAK	65.4491	Q14766	LTBP1_HUMAN	1680.78	2
NTEGSFQCVCDQGYR	16.4142	Q14766	LTBP1_HUMAN	910.871	2
ITYVVHPGPGLAAGALPLSGPPR	65.7609	Q14766	LTBP1_HUMAN	1120.63	2
GNTTTLISENGHAADTLTATNFR	43.5906	Q14766	LTBP1_HUMAN	1203.09	2
LEPGQPQLSPGISTIHLHPQFPVVIEK	75.652	Q14766	LTBP1_HUMAN	1481.31	2
DALVDFSEQYTPEADPYFIQDR	112.441	Q14766	LTBP1_HUMAN	1310.1	2
EEPVEALTFSR	49.3943	Q14766	LTBP1_HUMAN	639.323	2
GDCINTAGSYDCTCPDGFQLDDNK	53.1091	Q14766	LTBP1_HUMAN	1362.04	2
TQTIHSTYSHQQVIPHVYPVAAK	16.561	Q14766	LTBP1_HUMAN	1303.18	2
YTCICYEGYR	18.2747	Q14766	LTBP1_HUMAN	692.787	2
IGFGPDPTFSSCVPDPPVISEEK	93.4519	Q14766	LTBP1_HUMAN	1238.09	2
TSTDLDVDVDQPK	23.5482	Q14766	LTBP1_HUMAN	716.844	2
TFNVALNAR	25.729	Q14766	LTBP1_HUMAN	503.278	2
LTVLPPELGNLDLTGQK	98.1121	Q15404	RSU1_HUMAN	904.512	2
LTMVPPNIAELK	67.6124	Q15404	RSU1_HUMAN	663.379	2
AENNPWVTPIADQFQLGVSHVFEYIR	130.582	Q15404	RSU1_HUMAN	1515.76	2
DNDLISLPK	51.505	Q15404	RSU1_HUMAN	507.777	2
NLEVLNFFNNQIEELPTQISSLQK	136.317	Q15404	RSU1_HUMAN	1409.74	2
ALYLSDNDFEILPPDIGK	107.513	Q15404	RSU1_HUMAN	1010.52	2
EIGELTQLK	28.9125	Q15404	RSU1_HUMAN	515.793	2
HMQANPEPPK	-26.5567	Q15404	RSU1_HUMAN	574.78	2
VDLVDFEDNYQFAK	80.5279	Q15485	FCN2_HUMAN	851.902	2
LGEFWLGNDNIHALTAQGTSELR	83.3226	Q15485	FCN2_HUMAN	1271.64	2
AGPPGPNGAPGEPQPCLTGPR	32.5592	Q15485	FCN2_HUMAN	1013.99	2
GTHGSFANGINWK	9.77613	Q15485	FCN2_HUMAN	694.839	2
NIELICQENEGENDPVLQR	55.012	Q15691	MARE1_HUMAN	1135.54	2
LEHEYIQNFK	6.3053	Q15691	MARE1_HUMAN	660.833	2
FFDANYDGK	20.0883	Q15691	MARE1_HUMAN	538.738	2
FQDNFEFVQWFK	108.999	Q15691	MARE1_HUMAN	817.886	2
NPGVGNGDDEAAELMQQVNVLK	88.6161	Q15691	MARE1_HUMAN	1149.56	2
SISNSHLSWSTDSTANK	5.33716	Q5D862	FILA2_HUMAN	917.932	2
SSSGQYSGFGQHGSGSGQSSGFGQHGTGSGQYSGFGQHESR	22.4491	Q5D862	FILA2_HUMAN	2025.85	2
SSSGQYSGFGQHGSGSDQSSGFGQHGTGSGQSSGFGQYESR	5.65562	Q5D862	FILA2_HUMAN	2029.84	2
ESGEEYESGSGSNSWER	2.9856	Q5D862	FILA2_HUMAN	945.375	2
SGSGQSSGFGQHGSGSGQSSGFGQHESGSGK	-25.3651	Q5D862	FILA2_HUMAN	1427.6	2
SVVTVIDVFYK	84.4124	Q5D862	FILA2_HUMAN	635.359	2
SSGFAQHEYR	-25.6882	Q5D862	FILA2_HUMAN	591.271	2
ETSGFGQHGLGSGQSTGFGQYGSGSGQSSGFGQHGSGSGQSSGFGQHESR	39.7597	Q5D862	FILA2_HUMAN	2411.03	2
FGGQGNQFSYIQSGCQSGIK	43.7698	Q5D862	FILA2_HUMAN	1082	2
HGSYGPAEYDYGHTGYGPSGGSR	3.3056	Q5D862	FILA2_HUMAN	1186.5	2
NPDDPDTVDVIMHMLDR	97.5064	Q5D862	FILA2_HUMAN	991.952	2
VMSENYLQVLR	56.3347	Q5VTJ3	KLD7A_HUMAN	676.356	2
LDLGNCYEVLTLAK	88.8469	Q5VTJ3	KLD7A_HUMAN	804.919	2
VYDYYVESTSQAIFQGR	68.335	Q5VTJ3	KLD7A_HUMAN	1013.48	2
GPYVLVTGATSTDR	33.6043	Q5VTJ3	KLD7A_HUMAN	718.873	2
STLCFLADSVSPR	63.2538	Q5VTJ3	KLD7A_HUMAN	726.862	2
SPDIYGCLSGAER	35.794	Q5VTJ3	KLD7A_HUMAN	712.828	2
LPAPPCPDPGALPGLGR	67.8908	Q5VTJ3	KLD7A_HUMAN	842.946	2
LVALDGHLYAIGGECLNSVER	66.3436	Q5VTJ3	KLD7A_HUMAN	1143.58	2
EEAEGSGQPAVQEASPGVLLR	47.556	Q5VTJ3	KLD7A_HUMAN	1062.53	2
AASPQTGPWPSTR	17.2107	Q5VTJ3	KLD7A_HUMAN	678.339	2
GAEAQDWHLDMQLTGK	50.0966	Q5VTJ3	KLD7A_HUMAN	900.423	2
SFPAPQGTLLPTVLTLPTPDLPQTR	132.153	Q5VTJ3	KLD7A_HUMAN	1330.74	2
EPHVQPVAGTNFFHIPLTPASAPQVR	72.7605	Q5VTJ3	KLD7A_HUMAN	1405.74	2
LWYECATYR	30.4319	Q5VTJ3	KLD7A_HUMAN	631.288	2
TAVGSNPDPPHFPR	12.9051	Q5VTJ3	KLD7A_HUMAN	746.371	2
GGQGSDSEQVPPCCPSQETR	0.112576	Q5VTJ3	KLD7A_HUMAN	1088.46	2
ESLLQIAENPELQLQPDGFR	111.868	Q5VTJ3	KLD7A_HUMAN	1149.09	2
IAMETYYEEVHR	25.6522	Q6IPM2	IQCE_HUMAN	770.859	2
SVQELTEENQSLK	9.41565	Q6IPM2	IQCE_HUMAN	752.879	2
TALQEQLLQR	29.4571	Q6IPM2	IQCE_HUMAN	600.341	2
MGSALLSLSR	44.3359	Q6IPM2	IQCE_HUMAN	517.787	2
EDMYDEIIELK	79.3494	Q6IPM2	IQCE_HUMAN	699.329	2
AHGSEPPSVPGLPDQSSPVPR	33.8939	Q6IPM2	IQCE_HUMAN	1056.03	2
VPSPIAQATGSPVQEEAIVIIQSALR	126.353	Q6IPM2	IQCE_HUMAN	1337.74	2
LQTLLASSETTGK	18.4571	Q6IPM2	IQCE_HUMAN	674.87	2
SHPPACLASSSALHR	-16.5826	Q6IPM2	IQCE_HUMAN	795.894	2
AVLDEAAVVLQAAFR	125.353	Q6IPM2	IQCE_HUMAN	786.941	2
AQELPAPTPSSR	4.39875	Q6IPM2	IQCE_HUMAN	627.328	2
VNLTTNTIAVTQTLPNAAYNNR	64.5686	Q6UX06	OLFM4_HUMAN	1195.13	2
GLYWVAPLNTDGR	75.3795	Q6UX06	OLFM4_HUMAN	731.378	2
DTISYTELDFELIK	110.016	Q6UX06	OLFM4_HUMAN	843.928	2
TEEIFYYYDTNTGK	52.2031	Q6UX06	OLFM4_HUMAN	872.392	2
LEFTAHVLSQK	26.1604	Q6UX06	OLFM4_HUMAN	636.852	2
LNDTTLQVLNTWYTK	83.4056	Q6UX06	OLFM4_HUMAN	905.473	2
EYVQLISVYEK	57.6217	Q6UX06	OLFM4_HUMAN	685.864	2
ITYGQGSGTAVYNNNMYVNMYNTGNIAR	65.8212	Q6UX06	OLFM4_HUMAN	1543.71	2
GFSYLYGAWGR	67.6636	Q6UX06	OLFM4_HUMAN	638.81	2
SLGSGGSVSQLFSNFTGSVDDR	94.7156	Q6UX06	OLFM4_HUMAN	1109.03	2
VQSINYNPFDQK	41.4087	Q6UX06	OLFM4_HUMAN	726.86	2
NMTLLVEK	30.3049	Q6UX06	OLFM4_HUMAN	474.266	2
ESFGGSSEIVDQLEVEIR	92.9376	Q6UX06	OLFM4_HUMAN	997.49	2
GTCQCSVSLPDTTFPVDR	60.65	Q6UX06	OLFM4_HUMAN	1020.46	2
DTYYDFDAEAADHK	25.1944	Q7KZ85	SPT6H_HUMAN	830.842	2
DYVCSQFPTPEAVLEGAR	94.7086	Q7KZ85	SPT6H_HUMAN	1019.98	2
GAEDDELEEEADWIYR	77.6473	Q7KZ85	SPT6H_HUMAN	970.414	2
SPNTEEIFNMLTK	76.0805	Q7KZ85	SPT6H_HUMAN	762.375	2
VSDGIYQHVDVR	7.32508	Q7KZ85	SPT6H_HUMAN	694.352	2
DLDLDAFAEELER	114.65	Q7KZ85	SPT6H_HUMAN	768.365	2
DVYNHFLLYYGR	68.5458	Q7KZ85	SPT6H_HUMAN	780.386	2
FGLTPEQFGENLR	63.6747	Q7KZ85	SPT6H_HUMAN	754.381	2
IEYVTVTPEGFR	54.7618	Q7KZ85	SPT6H_HUMAN	705.867	2
HETEQFPAEPLELAK	41.1473	Q7KZ85	SPT6H_HUMAN	869.937	2
ALQQFLYVQMAK	68.4823	Q7KZ85	SPT6H_HUMAN	720.39	2
YMVALQIAR	48.8069	Q7KZ85	SPT6H_HUMAN	532.8	2
DEFSHQVQEWNR	21.4071	Q7KZ85	SPT6H_HUMAN	787.853	2
GVEGYGNDQTYFEEIK	50.5082	Q7KZ85	SPT6H_HUMAN	924.919	2
MAVDALEYDESAEDANPAGALEEILENPER	128.405	Q7KZ85	SPT6H_HUMAN	1631.24	2
DAQMLIEDVK	43.3753	Q7KZ85	SPT6H_HUMAN	581.295	2
HITLYDIR	20.8645	Q7KZ85	SPT6H_HUMAN	515.788	2
LIICNVTGIAHR	32.6438	Q7KZ85	SPT6H_HUMAN	683.885	2
VLGIAFSSAR	47.0911	Q7KZ85	SPT6H_HUMAN	510.796	2
SIFEMYEPSELESSHLTDQDNEIR	76.9198	Q7KZ85	SPT6H_HUMAN	1435.15	2
GENHLTVTWK	7.60258	Q7KZ85	SPT6H_HUMAN	592.807	2
YVQPMASFAR	30.8542	Q7KZ85	SPT6H_HUMAN	585.293	2
EELLNALYCEFINR	120.212	Q7KZ85	SPT6H_HUMAN	892.438	2
NQHFEVPFIAFYR	78.9246	Q7KZ85	SPT6H_HUMAN	834.421	2
DVDEAHYAYSFK	24.4719	Q7KZ85	SPT6H_HUMAN	722.823	2
DMYTICQSAGLDGLAK	68.331	Q7KZ85	SPT6H_HUMAN	871.909	2
VIAHPSFHNINFK	17.0942	Q7KZ85	SPT6H_HUMAN	762.41	2
DHYQDPVPGITPSSSSR	24.163	Q7KZ85	SPT6H_HUMAN	921.935	2
NAFATPTISLQESCDYLDR	78.5297	Q7KZ85	SPT6H_HUMAN	1101.01	2
EYVEPELHINDLWR	69.2395	Q7KZ85	SPT6H_HUMAN	906.95	2
IDTASLGDSTDSYIEVLDGSR	90.6049	Q7KZ85	SPT6H_HUMAN	1107.52	2
AIAHPYSQALIQYVCGLGPR	80.93	Q7KZ85	SPT6H_HUMAN	1107.58	2
ETPETFYIGK	33.6344	Q7KZ85	SPT6H_HUMAN	592.796	2
LDNGVTGFIPTK	47.7733	Q7KZ85	SPT6H_HUMAN	631.344	2
VFMNCAGFLK	52.4363	Q7KZ85	SPT6H_HUMAN	593.792	2
MAEQWLQEK	25.2342	Q7KZ85	SPT6H_HUMAN	581.782	2
FLLGYQPR	45.3488	Q7KZ85	SPT6H_HUMAN	497.28	2
FHPLQEHVVK	-18.4093	Q7KZ85	SPT6H_HUMAN	617.341	2
ALDTTDMER	-6.351	Q7KZ85	SPT6H_HUMAN	526.24	2
TPASINATPANINLADLTR	72.881	Q7KZ85	SPT6H_HUMAN	977.024	2
GLGDDTALNDAR	13.3441	Q7Z5L0	VMO1_HUMAN	609.292	2
VEAPTTLGDNTAANNVR	17.17	Q7Z5L0	VMO1_HUMAN	871.938	2
ATGFTCAQTDGR	-9.84418	Q7Z5L0	VMO1_HUMAN	642.786	2
VEPPQGIPGDDTALNGIR	54.6255	Q7Z5L0	VMO1_HUMAN	924.977	2
GNVLGNTHVVESQSGSWGEWSEPLWCR	79.1704	Q7Z5L0	VMO1_HUMAN	1536.21	2
SQDEAPGDPIQQLNLK	51.7364	Q86UX7	URP2_HUMAN	876.942	2
VFVGEEDPEAESVTLR	52.0468	Q86UX7	URP2_HUMAN	888.937	2
ILEAHQNVAQLSLAEAQLR	51.9242	Q86UX7	URP2_HUMAN	1052.58	2
VVLAGGVAPALFR	73.3462	Q86UX7	URP2_HUMAN	635.388	2
LLVPSPEGMSEIYLR	88.3763	Q86UX7	URP2_HUMAN	852.456	2
YYSFFDLDPK	83.2646	Q86UX7	URP2_HUMAN	647.804	2
VTGESHIGGVLLK	19.303	Q86UX7	URP2_HUMAN	655.378	2
IDLAVGDVVK	49.4219	Q86UX7	URP2_HUMAN	514.804	2
LTQLYEQAR	4.66012	Q86UX7	URP2_HUMAN	561.302	2
YGILADAR	16.4532	Q86UX7	URP2_HUMAN	439.741	2
LEGSAPTDVLDSLTTIPELK	120.274	Q86UX7	URP2_HUMAN	1050.06	2
TASGDYIDSSWELR	54.9331	Q86UX7	URP2_HUMAN	800.368	2
GCEVVPDVNVSGQK	26.8254	Q86UX7	URP2_HUMAN	744.362	2
DEILGIANNR	37.4916	Q86UX7	URP2_HUMAN	557.797	2
EPEEELYDLSK	38.9687	Q86UX7	URP2_HUMAN	676.317	2
IGSLAENAFSDPAGSANPLEPSQDEK	63.012	Q86YW5	TRML1_HUMAN	1322.62	2
VSLNILPPEEEEETHK	43.6812	Q86YW5	TRML1_HUMAN	932.471	2
FLPEGCQPLVSSAVDR	53.8273	Q86YW5	TRML1_HUMAN	887.944	2
ELLENEFHQILK	58.8228	Q86YZ3	HORN_HUMAN	756.907	2
NPNDPDTVDIILQSLDR	94.3257	Q86YZ3	HORN_HUMAN	962.985	2
GHYESGSGQTSGFGQHESGSGQSSGYSK	-24.3478	Q86YZ3	HORN_HUMAN	1395.59	2
GPYESGSGHSSGLGHQESR	-33.0821	Q86YZ3	HORN_HUMAN	964.928	2
GPYESGSGHSSGLGHR	-31.7614	Q86YZ3	HORN_HUMAN	792.862	2
SSSSGPYVSGSGYSSGFGHHESSSEHSSGYTQHGSGSGHSSGHGQHGSR	22.4491	Q86YZ3	HORN_HUMAN	2417	2
HGSGSGQSSGFGHHESSSWQSSGYTQHGSGSGHSSSYEQHGSR	22.4491	Q86YZ3	HORN_HUMAN	2202.41	2
HGSGSGQSSGFGHK	-50	Q86YZ3	HORN_HUMAN	665.301	2
GNLAAVYTVGHNLIK	43.6211	Q86Z14	KLOTB_HUMAN	785.442	2
NFLSQVLQAIR	108.931	Q86Z14	KLOTB_HUMAN	644.873	2
GPSIWDHFIHTHLK	42.1269	Q86Z14	KLOTB_HUMAN	844.439	2
LFSVLPIFSEAEK	115.476	Q86Z14	KLOTB_HUMAN	740.409	2
LFPDGIVTVANAK	64.9865	Q86Z14	KLOTB_HUMAN	672.88	2
YWITIHNPYLVAWHGYGTGMHAPGEK	68.0199	Q86Z14	KLOTB_HUMAN	1499.73	2
GTVDFCALNHFTTR	47.499	Q86Z14	KLOTB_HUMAN	819.889	2
FVMHEQLAGSR	0.098175	Q86Z14	KLOTB_HUMAN	637.82	2
FALDWASVLPTGNLSAVNR	122.625	Q86Z14	KLOTB_HUMAN	1016.04	2
GAVSLSLHADWAEPANPYADSHWR	60.4023	Q86Z14	KLOTB_HUMAN	1325.63	2
LWITINEPNR	53.6333	Q86Z14	KLOTB_HUMAN	628.344	2
DIQFLQDITR	75.0271	Q86Z14	KLOTB_HUMAN	624.833	2
MGQNVSLNLR	25.9073	Q86Z14	KLOTB_HUMAN	566.301	2
FGFFTSDFK	71.8462	Q86Z14	KLOTB_HUMAN	548.261	2
NLQHIPLK	-2.61009	Q86Z14	KLOTB_HUMAN	481.793	2
SENTMDIFK	33.8287	Q86Z14	KLOTB_HUMAN	542.753	2
GWLSITLGSHWIEPNR	85.0857	Q86Z14	KLOTB_HUMAN	933.487	2
NPNFTPVNESQLFLYDTFPK	109.25	Q86Z14	KLOTB_HUMAN	1186.08	2
SGNDTYGAAHNLLVAHALAWR	66.6227	Q86Z14	KLOTB_HUMAN	1119.06	2
ILIAENGWFTDSR	72.3806	Q86Z14	KLOTB_HUMAN	761.389	2
NYGDMDIYITASGIDDQALEDDR	92.0386	Q86Z14	KLOTB_HUMAN	1295.57	2
NIMDSVNLAAEDK	47.3741	Q8IWA4	MFN1_HUMAN	710.343	2
VLLGLSEPIFQLPR	115.965	Q8IWA4	MFN1_HUMAN	791.472	2
IATEDDLVEMQGYK	47.1146	Q8IWA4	MFN1_HUMAN	806.383	2
FSLGWSSLVHR	56.7328	Q8IWA4	MFN1_HUMAN	644.844	2
LSIIGEVLSR	71.3983	Q8IWA4	MFN1_HUMAN	543.83	2
SSVINAMLWDK	67.7261	Q8IWA4	MFN1_HUMAN	632.324	2
AVQLENELENFTK	61.0034	Q8IWA4	MFN1_HUMAN	767.892	2
NQMNLLTLDVK	64.2079	Q8IWA4	MFN1_HUMAN	644.851	2
FDLSYNLNYHK	38.392	Q8IWA4	MFN1_HUMAN	707.344	2
WDASASEPEYMEDVR	44.1138	Q8IWA4	MFN1_HUMAN	892.876	2
AQGMPESGVALAEGFHAR	43.3868	Q8IWA4	MFN1_HUMAN	914.445	2
AYLMTEGSDEK	5.70718	Q8IWA4	MFN1_HUMAN	622.28	2
VVNALEAQNR	-7.53699	Q8IWA4	MFN1_HUMAN	557.305	2
LCQQVDITQK	2.36792	Q8IWA4	MFN1_HUMAN	616.819	2
LCSDFQEDIVFR	65.4683	Q8IWA4	MFN1_HUMAN	764.859	2
LSVLVDEFCSEFHPNPDVLK	90.1316	Q8IWA4	MFN1_HUMAN	1173.08	2
SPSTGLYDNLEK	26.0114	Q8IXJ6	SIR2_HUMAN	662.326	2
LLDELTLEGVAR	72.3209	Q8IXJ6	SIR2_HUMAN	664.875	2
NLFSQTLSLGSQK	65.8085	Q8IXJ6	SIR2_HUMAN	711.884	2
YHLPYPEAIFEISYFK	105.301	Q8IXJ6	SIR2_HUMAN	1009.01	2
VICLVGAGISTSAGIPDFR	93.224	Q8IXJ6	SIR2_HUMAN	967.015	2
IAGLEQEDLVEAHGTFYTSHCVSASCR	46.2009	Q8IXJ6	SIR2_HUMAN	1519.19	2
FFSCMQSDFLK	67.7698	Q8IXJ6	SIR2_HUMAN	705.316	2
EHASIDAQSGAGVPNPSTSASPK	5.99269	Q8IXJ6	SIR2_HUMAN	1104.53	2
LHTVNVLVPPTIK	41.8453	Q8NDA2	HMCN2_HUMAN	715.941	2
YQCLAENEMGVAK	20.2092	Q8NDA2	HMCN2_HUMAN	756.845	2
LTAFSEVGVPANR	43.3652	Q8NDA2	HMCN2_HUMAN	680.865	2
ASAISSAFDPEAEALR	58.0972	Q8NDA2	HMCN2_HUMAN	817.905	2
VGDFSAAFEILSR	91.4648	Q8NDA2	HMCN2_HUMAN	706.365	2
NYHVEVLIPPSISK	53.3115	Q8NDA2	HMCN2_HUMAN	798.444	2
YVLGVQVPPQVQPGPR	61.0145	Q8NDA2	HMCN2_HUMAN	867.489	2
LLDEGQSLHFPR	38.3724	Q8NDA2	HMCN2_HUMAN	706.371	2
DGIVLQEDAHTQFPER	40.8338	Q8NDA2	HMCN2_HUMAN	927.953	2
TLPDGSLWLENVETGDAGTYDCVAHNLLGSATAR	114.23	Q8NDA2	HMCN2_HUMAN	1802.36	2
LAQVQVGDSGHYECTASNPAGSASHR	9.49293	Q8NDA2	HMCN2_HUMAN	1350.12	2
HYNLNVWVAPVFPLR	101.018	Q8NDA2	HMCN2_HUMAN	913	2
LEIQEAQVSDK	9.62036	Q8NDA2	HMCN2_HUMAN	630.328	2
LVQLSVLVPPAFR	101.867	Q8NDA2	HMCN2_HUMAN	719.943	2
VSGVSYSGVAPGAPLVSMAPR	69.3386	Q8NDA2	HMCN2_HUMAN	1001.53	2
VSPSGALEIGQALPIHAGR	57.8357	Q8NDA2	HMCN2_HUMAN	937.019	2
AQIVVTDPPPQLVPAPNVTVSPGETAVLSCR	107.068	Q8NDA2	HMCN2_HUMAN	1606.85	2
EGLNVATGVSTQVLPGGQLR	70.8787	Q8NDA2	HMCN2_HUMAN	998.545	2
DVELVVQVPPR	61.4228	Q8NDA2	HMCN2_HUMAN	625.859	2
IEQAQLSDAGSYR	10.8592	Q8NDA2	HMCN2_HUMAN	719.353	2
VLVPPNIEPGPVNK	50.2602	Q8NDA2	HMCN2_HUMAN	736.928	2
LVVYVPPSIR	55.9473	Q8NDA2	HMCN2_HUMAN	571.851	2
LLQIQPTQVSDSGR	36.4963	Q8NDA2	HMCN2_HUMAN	771.418	2
GGLEMILAPEGSSSGK	59.5782	Q8NDA2	HMCN2_HUMAN	766.885	2
DEGIYTCAATNLAGESK	46.6618	Q8NDA2	HMCN2_HUMAN	900.41	2
ITGVSNIDFR	36.2599	Q8NDA2	HMCN2_HUMAN	561.302	2
DFVVAVLVAPR	98.7014	Q8NDA2	HMCN2_HUMAN	593.354	2
YSCVAVSAVGEDR	15.6722	Q8NDA2	HMCN2_HUMAN	706.828	2
LSDSGMYTCEALNAAGR	37.1335	Q8NDA2	HMCN2_HUMAN	908.404	2
YQCVAFSPAGQQAR	22.7691	Q8NDA2	HMCN2_HUMAN	791.876	2
FLQLQALSTADSGDYSCTAR	70.1523	Q8NDA2	HMCN2_HUMAN	1102.52	2
LIVTGHAPPQIASSAPTVR	30.3826	Q8NDA2	HMCN2_HUMAN	958.042	2
VLDGQTAHLMCNVTGHPQPK	13.1493	Q8NDA2	HMCN2_HUMAN	1102.04	2
VEIHTVPTIR	11.2365	Q8NDA2	HMCN2_HUMAN	582.841	2
GSLVELPCEAR	36.6764	Q8NDA2	HMCN2_HUMAN	615.812	2
FTIQPSGELLVK	62.6164	Q8NDA2	HMCN2_HUMAN	666.383	2
EDQPLSAGDEVSVLQGGR	55.1842	Q8NDA2	HMCN2_HUMAN	928.953	2
NLEGQDAGTYTCTAENAVGR	27.8374	Q8NDA2	HMCN2_HUMAN	1063.97	2
LTCNATGAPSPTLMWLK	78.2913	Q8NDA2	HMCN2_HUMAN	930.972	2
FFQGGLPSFLR	84.6155	Q8NDA2	HMCN2_HUMAN	634.843	2
EDSGTYVCWAENR	33.5521	Q8NDA2	HMCN2_HUMAN	793.831	2
DGNPVSPAGTPGLQVFPGGR	76.1743	Q8NDA2	HMCN2_HUMAN	961.99	2
FGVATLNTSVMQEAHSGVSSIHSSIR	54.2122	Q8NDA2	HMCN2_HUMAN	1358.18	2
VLGEAPYNLTWVR	73.4445	Q8NDA2	HMCN2_HUMAN	759.41	2
MTQTQEQDSGLYSCLASNEAGEAR	43.7679	Q8NDA2	HMCN2_HUMAN	1323.57	2
DGQPLVLAQR	30.8662	Q8NDA2	HMCN2_HUMAN	548.81	2
ITLPPSLPGPVLVNTPVR	101.338	Q8NDA2	HMCN2_HUMAN	935.562	2
DGLPLPLSQR	61.6161	Q8NDA2	HMCN2_HUMAN	548.312	2
NIQLLPGTHGLQILNAQK	64.087	Q8NDA2	HMCN2_HUMAN	979.563	2
GSPPPLVTWTK	41.3008	Q8NDA2	HMCN2_HUMAN	591.83	2
VLEPPHWGADETSGLLER	58.0339	Q8NDA2	HMCN2_HUMAN	1003.5	2
GPQPQLVQHLR	2.06749	Q8NDA2	HMCN2_HUMAN	636.863	2
NADVPLQVTAK	22.3038	Q8NDA2	HMCN2_HUMAN	578.323	2
DGQPVGAELGLQLQNQGQSLHVER	61.0792	Q8NDA2	HMCN2_HUMAN	1287.16	2
AGLGAVYTR	6.80274	Q8NDA2	HMCN2_HUMAN	454.254	2
AAVEVANPGSFIYVFSDAR	103.552	Q8NDA2	HMCN2_HUMAN	1007.01	2
GVPTPNITWFK	68.7722	Q8NDA2	HMCN2_HUMAN	630.343	2
IAHASPEDAGNYLCIAK	25.8463	Q8NDA2	HMCN2_HUMAN	915.447	2
FYLDGGSLVLK	72.9514	Q8NDA2	HMCN2_HUMAN	606.338	2
TQAVSFVHVK	3.70753	Q8NDA2	HMCN2_HUMAN	558.315	2
VLQIPLVR	59.052	Q8NDA2	HMCN2_HUMAN	469.314	2
DGSPLGQDMGPHLR	27.6484	Q8NDA2	HMCN2_HUMAN	740.355	2
TETVSQVAGSPLVLTCDVSGVPAPTVTWLK	120.752	Q8NDA2	HMCN2_HUMAN	1556.82	2
GVPLPLVSWMK	100.263	Q8NDA2	HMCN2_HUMAN	613.852	2
NFTLQVQVPPVLEPVEFQNDVVVVR	135.088	Q8NDA2	HMCN2_HUMAN	1433.28	2
THPGYLAYEEIAATSSGQVFHLDK	68.8491	Q8NDA2	HMCN2_HUMAN	1317.65	2
EAPQVSIHTSSQHFSQGVEVK	17.9463	Q8NDA2	HMCN2_HUMAN	1148.07	2
LQPAQAGTYTCVAENTQAEAR	28.0612	Q8NDA2	HMCN2_HUMAN	1140.04	2
GDPVPDIHWIK	46.1157	Q8NDA2	HMCN2_HUMAN	638.838	2
YGLLPSGSLR	44.2773	Q8NDA2	HMCN2_HUMAN	531.801	2
YSCVATNTAGSQHR	-28.6378	Q8NDA2	HMCN2_HUMAN	776.353	2
AVLSCETDALPEPTVTWYK	78.4924	Q8NDA2	HMCN2_HUMAN	1090.53	2
ASVWLLVR	62.9569	Q8NDA2	HMCN2_HUMAN	472.29	2
GPQDAVLVR	8.65663	Q8NDA2	HMCN2_HUMAN	477.773	2
SGPPAVNVSVNQTALLPCQADGVPAPLVSWR	117.598	Q8NDA2	HMCN2_HUMAN	1600.83	2
DAGLYTCLAESPAGAIEK	69.2262	Q8NDA2	HMCN2_HUMAN	933.452	2
AEEGTYECTAVSR	-5.17708	Q8NDA2	HMCN2_HUMAN	736.82	2
TELSMLEPDPR	45.0851	Q8NDA2	HMCN2_HUMAN	644.317	2
HFQESGNSSWEILR	33.5358	Q8NDA2	HMCN2_HUMAN	845.403	2
TFTLTVQVPPTFENPK	83.9066	Q8NDA2	HMCN2_HUMAN	909.986	2
GEEPVSPGEDTYLLAGGWMLK	108.521	Q8NDA2	HMCN2_HUMAN	1125.04	2
GPQGSVHFAAIR	5.45539	Q8NDA2	HMCN2_HUMAN	620.334	2
FSCTCPTGFALAWDDR	77.5439	Q8NDA2	HMCN2_HUMAN	952.409	2
DGALLPTSTK	20.8742	Q8NDA2	HMCN2_HUMAN	501.777	2
QESHVEFATGELLTMTQVAR	77.0117	Q8NDA2	HMCN2_HUMAN	1124.06	2
FEILPEGSLR	59.1469	Q8NDA2	HMCN2_HUMAN	580.82	2
ADVWDAGHYTCEALNQAGHSEK	29.6932	Q8NDA2	HMCN2_HUMAN	1230.04	2
VSCSASGYPTPHISWSR	28.2062	Q8NDA2	HMCN2_HUMAN	946.442	2
LDCEADGQPPPDVAWLK	65.7552	Q8NDA2	HMCN2_HUMAN	955.952	2
VQAPPNIVGPR	19.8768	Q8NDA2	HMCN2_HUMAN	574.333	2
MPVESSAVHGVVSR	7.367	Q8NDA2	HMCN2_HUMAN	727.875	2
DGQPLPGEGAGLQHVSAVGR	35.3722	Q8NDA2	HMCN2_HUMAN	972.998	2
VQLADAGIFTCVAASPAGVADR	84.7382	Q8NDA2	HMCN2_HUMAN	1095.06	2
DVDECAWDAHLCR	30.3054	Q8NDA2	HMCN2_HUMAN	823.838	2
IQPVLAQDAGHYLCLASNSAGSDR	63.6489	Q8NDA2	HMCN2_HUMAN	1272.12	2
MQGPSLPCLDVNECLQLPK	90.1385	Q8NDA2	HMCN2_HUMAN	1100.03	2
IHGYLHQPLLVSCSVHSALPFR	53.6589	Q8NDA2	HMCN2_HUMAN	1266.17	2
DSQALSLGEEVFLLPGTHTLQLGR	116.514	Q8NDA2	HMCN2_HUMAN	1291.19	2
VLVVTIAPIYWALAR	139.495	Q8NDA2	HMCN2_HUMAN	843.012	2
GHPSPTLSWHHEGLPVAESNESR	15.5892	Q8NDA2	HMCN2_HUMAN	1262.6	2
HVPANVGPLMR	7.33194	Q8NDA2	HMCN2_HUMAN	595.827	2
TLLHGSGHTLR	-23.2559	Q8NDA2	HMCN2_HUMAN	596.334	2
NCQDINECEEESIECGPGQMCFNTR	48.4927	Q8NDA2	HMCN2_HUMAN	1539.09	2
GSYQCVDTPCPATYR	20.3543	Q8NDA2	HMCN2_HUMAN	887.88	2
AGEEVTLDCEAK	5.21923	Q8NDA2	HMCN2_HUMAN	661.301	2
FVVGLAPGQLVLECSVEAEPAPK	112.403	Q8NDA2	HMCN2_HUMAN	1205.64	2
LPFDPSLK	45.1958	Q8NDA2	HMCN2_HUMAN	458.761	2
LLPLPLGVR	74.8286	Q8NDA2	HMCN2_HUMAN	489.329	2
IHPTATHHITNEGVAASLPCVASGVPAPTITWTK	65.7299	Q8NDA2	HMCN2_HUMAN	1767.91	2
NFSVEVLVPPSIENEDLEEVIK	132.367	Q8NDA2	HMCN2_HUMAN	1250.15	2
ILQEDEGLNVLLNIPDSAK	107.451	Q8NDA2	HMCN2_HUMAN	1041.06	2
VHLLSTDHEEEGEHTWR	1.14282	Q8NDA2	HMCN2_HUMAN	1037.98	2
AQSSDAGVYTCK	-21.2684	Q8NDA2	HMCN2_HUMAN	643.788	2
TGLFSATQTQEVENLVR	74.6102	Q8NHQ9	DDX55_HUMAN	946.99	2
FNQLVHFLR	38.2216	Q8NHQ9	DDX55_HUMAN	587.331	2
AFVSYVQAYAK	40.6386	Q8NHQ9	DDX55_HUMAN	623.828	2
SLDVLVLDEADR	70.849	Q8NHQ9	DDX55_HUMAN	672.854	2
HFPEFSQILWIGGR	90.7805	Q8NHQ9	DDX55_HUMAN	843.942	2
SQVGAIIITPTR	42.5276	Q8NHQ9	DDX55_HUMAN	628.373	2
ELAIQIDEVLSHFTK	98.9391	Q8NHQ9	DDX55_HUMAN	871.97	2
ILEVSGVDLQNASHSEAVEAIK	53.1115	Q8NI35	INADL_HUMAN	1155.1	2
DTPLNAIVIHEVYEEGAAAR	97.4553	Q8NI35	INADL_HUMAN	1084.55	2
EAWEMHEFLTPR	53.3121	Q8NI35	INADL_HUMAN	773.362	2
FDDLENLNSLAK	59.199	Q8NI35	INADL_HUMAN	689.847	2
LGNEDFNSVIQQMAQGR	72.8404	Q8NI35	INADL_HUMAN	953.958	2
YADLPGELHIIELEK	73.1423	Q8NI35	INADL_HUMAN	870.465	2
LFDDEASVDEPR	30.9811	Q8NI35	INADL_HUMAN	696.818	2
IGGTNVQGMTSEQVAQVLR	59.5205	Q8NI35	INADL_HUMAN	994.516	2
IVAVDGVNIQGFANHDVVEVLR	87.1041	Q8NI35	INADL_HUMAN	1182.64	2
LQVLQVLDR	59.4893	Q8NI35	INADL_HUMAN	542.33	2
GPGSDSSLFETYNVELVR	81.707	Q8NI35	INADL_HUMAN	985.479	2
EELVDEPFLDLGK	88.8286	Q8NI35	INADL_HUMAN	752.383	2
IGDELLEINNQILYGR	93.6044	Q8NI35	INADL_HUMAN	930.497	2
IVGYVGTSHTGEASGIYVK	24.1346	Q8NI35	INADL_HUMAN	969.503	2
SLVADGVAER	5.38881	Q8NI35	INADL_HUMAN	508.773	2
NAGQVVHLTLVR	23.4221	Q8NI35	INADL_HUMAN	653.884	2
YATDTCELPER	4.2959	Q8NI35	INADL_HUMAN	677.801	2
NDNIQALEK	-0.0246544	Q8NI35	INADL_HUMAN	522.77	2
ASAYTGMLSSR	12.3702	Q8NI35	INADL_HUMAN	572.277	2
SGLGLSIVGGK	43.03	Q8NI35	INADL_HUMAN	494.296	2
ELSDALGISIAGGR	64.9862	Q8NI35	INADL_HUMAN	679.868	2
DEENLEIFPVDLQK	97.9099	Q8NI35	INADL_HUMAN	844.923	2
NAGNPVVFIVQSLSSTPR	106.759	Q8NI35	INADL_HUMAN	943.511	2
TVYSQEAQPYGYCPENVMK	44.2602	Q8NI35	INADL_HUMAN	1132.5	2
ALTDDSDENEEEDAFTDQK	28.7447	Q8NI35	INADL_HUMAN	1086.44	2
MSIFVVGINPEGPAAADGR	87.0742	Q8NI35	INADL_HUMAN	950.983	2
EQEDLPLYQHQATR	10.8281	Q8NI35	INADL_HUMAN	864.422	2
DPAGDISVTPPAPAALPVALPTVASK	117.51	Q8NI35	INADL_HUMAN	1228.18	2
LQTGDHILK	-10.8214	Q8NI35	INADL_HUMAN	512.793	2
IVSINGQPLDGLSHADVVNLLK	92.0766	Q8NI35	INADL_HUMAN	1151.64	2
LSMFYETLK	53.264	Q8NI35	INADL_HUMAN	566.292	2
GQLNHIPSDCSANFDFSR	37.8032	Q8NI35	INADL_HUMAN	1032.96	2
EEGEGEETPNFSHWGPPR	32.8083	Q8NI35	INADL_HUMAN	1027.95	2
NASQETVATILK	35.9936	Q8NI35	INADL_HUMAN	637.852	2
GLGFSILDYQDPLDPTR	114.686	Q8NI35	INADL_HUMAN	953.981	2
TEFSGTIHDINSSLILEAPK	67.4059	Q8NI35	INADL_HUMAN	1086.56	2
ENFVMESLPSVPSTEGNSQQGR	65.502	Q8NI35	INADL_HUMAN	1197.06	2
TIVPGGLADR	22.6289	Q8NI35	INADL_HUMAN	499.786	2
LLPIHTLR	10.7426	Q8NI35	INADL_HUMAN	481.811	2
NGSGVFISDIVK	57.4969	Q8NI35	INADL_HUMAN	618.336	2
NGLGLSLAGNK	30.78	Q8NI35	INADL_HUMAN	522.296	2
GLGLSIVGK	40.9341	Q8NI35	INADL_HUMAN	422.269	2
LVSVNEYCLDNTSLAEAVEILK	126.836	Q8NI35	INADL_HUMAN	1240.63	2
TILFIPELPK	95.9493	Q8WU03	GLYL2_HUMAN	585.861	2
SLQALNNLGFK	52.1025	Q8WU03	GLYL2_HUMAN	602.838	2
HQGNMLQIGYHLEK	18.1731	Q8WU03	GLYL2_HUMAN	834.42	2
VYGAIFNIK	51.7624	Q8WU03	GLYL2_HUMAN	512.795	2
EIPFYFHVADNNEK	55.845	Q8WU03	GLYL2_HUMAN	861.91	2
DDQDHYTNTYHIFTK	21.03	Q8WU03	GLYL2_HUMAN	949.422	2
MELFEVDDDNK	48.6491	Q8WU03	GLYL2_HUMAN	677.796	2
LISQAYEVLSDPK	51.7711	Q8WW22	DNJA4_HUMAN	731.894	2
ITDDMDQVELK	29.4133	Q8WW22	DNJA4_HUMAN	653.814	2
LPQLEALLPPR	81.1858	Q8WW22	DNJA4_HUMAN	623.88	2
DVYDQGGEQAIK	10.1077	Q8WW22	DNJA4_HUMAN	661.815	2
IQLSEALCGFK	60.6887	Q8WW22	DNJA4_HUMAN	633.332	2
NVVHQLSVTLEDLYNGVTK	79.1371	Q8WW22	DNJA4_HUMAN	1065.07	2
EFCPNEQNWR	18.8165	Q8WW22	DNJA4_HUMAN	690.294	2
EFTAGFVQFR	60.8962	Q8WWA0	ITLN1_HUMAN	601.304	2
GWSTDEANTYFK	37.5749	Q8WWA0	ITLN1_HUMAN	709.815	2
NPGYYDIQAK	10.6252	Q8WWA0	ITLN1_HUMAN	584.786	2
DECPSAFDGLYFLR	107.831	Q8WWA0	ITLN1_HUMAN	845.383	2
AVYPEGDGNWANYNTFGSAEAATSDDYK	69.3642	Q8WWA0	ITLN1_HUMAN	1507.14	2
TDTGFLQTLGHNLFGIYQK	103.285	Q8WWA0	ITLN1_HUMAN	1077.06	2
TASYYSPYGQR	6.05521	Q8WWA0	ITLN1_HUMAN	646.799	2
NFQLPEDLEDQEPR	58.1561	Q96CM4	NXNL1_HUMAN	865.406	2
NNSDQDELDTEAEVSR	11.4399	Q96CM4	NXNL1_HUMAN	911.391	2
LGTACFANWQEAAEVLDR	94.3027	Q96CM4	NXNL1_HUMAN	1025.99	2
LTDEFYVLR	57.5816	Q96CM4	NXNL1_HUMAN	578.306	2
ESSMPAVTYTPAMR	41.6103	Q96KG7	MEG10_HUMAN	770.861	2
NNQLFVNLK	38.3359	Q96KG7	MEG10_HUMAN	545.307	2
HGGYLNELGAFGLDR	59.1119	Q96KG7	MEG10_HUMAN	809.903	2
NSHIPCHYDLLPVR	25.7338	Q96KG7	MEG10_HUMAN	860.934	2
LCPEGLYGIK	41.7487	Q96KG7	MEG10_HUMAN	575.303	2
GPVGDCTGTLPADWK	40.0998	Q96KG7	MEG10_HUMAN	787.37	2
LSQDPYDLPK	24.162	Q96KG7	MEG10_HUMAN	588.301	2
DSPYAEINNSTSANR	12.6784	Q96KG7	MEG10_HUMAN	819.872	2
NVYEVEPTVSVVQGVFSNNGR	88.738	Q96KG7	MEG10_HUMAN	1147.57	2
AGWHGVDCSIR	3.00638	Q96KG7	MEG10_HUMAN	629.294	2
ICSPGFYGHR	-5.4035	Q96KG7	MEG10_HUMAN	597.28	2
AGLQFPVGR	38.1556	Q96KK5	H2A1H_HUMAN	472.77	2
VTIAQGGVLPNIQAVLLPK	108.706	Q96KK5	H2A1H_HUMAN	966.089	2
DGIVLGADTR	27.4325	Q99436	PSB7_HUMAN	508.773	2
NAVLEADFAK	28.9159	Q99436	PSB7_HUMAN	539.283	2
GTTAVLTEK	-14.4711	Q99436	PSB7_HUMAN	460.259	2
TGTTIAGVVYK	19.6037	Q99436	PSB7_HUMAN	555.314	2
ITPLEIEVLEETVQTMDTS	163.708	Q99436	PSB7_HUMAN	1074.54	2
ATEGMVVADK	-5.93157	Q99436	PSB7_HUMAN	510.756	2
FSEPDPSHTLEER	13.3614	Q9H4F8	SMOC1_HUMAN	772.355	2
VVHWYFSQLDSNSSNDINK	50.637	Q9H4F8	SMOC1_HUMAN	1127.03	2
YVMPSCESDAR	0.897957	Q9H4F8	SMOC1_HUMAN	657.777	2
SYESMCEYQR	1.51466	Q9H4F8	SMOC1_HUMAN	676.766	2
VISLPELK	49.0035	Q9H4F8	SMOC1_HUMAN	449.785	2
VLPGGDTYMHEGFER	30.9047	Q9H6X2	ANTR1_HUMAN	854.394	2
ASEQIYYENR	-1.43399	Q9H6X2	ANTR1_HUMAN	636.797	2
MPEQEYEFPEPR	39.2458	Q9H6X2	ANTR1_HUMAN	776.343	2
LDALWVLLR	109.7	Q9H6X2	ANTR1_HUMAN	549.838	2
DLGAIVYCVGVK	71.4868	Q9H6X2	ANTR1_HUMAN	647.348	2
EVPPPPAEESEEEDDDGLPK	33.1456	Q9H6X2	ANTR1_HUMAN	1089.98	2
SGSVLHHWNEIYYFVEQLAHK	77.6648	Q9H6X2	ANTR1_HUMAN	1279.14	2
WPTVDASYYGGR	47.6892	Q9H6X2	ANTR1_HUMAN	686.321	2
DFNETQLAR	17.3621	Q9H6X2	ANTR1_HUMAN	547.268	2
DHVFPVNDGFQALQGIIHSILK	122.077	Q9H6X2	ANTR1_HUMAN	1224.66	2
SLTELQELEAVYER	81.3171	Q9H9E3	COG4_HUMAN	840.429	2
MGPNLQLIEGDAK	51.1047	Q9H9E3	COG4_HUMAN	693.359	2
IVETHQPIVETYYGPGR	28.4245	Q9H9E3	COG4_HUMAN	980.003	2
IFPLLGLHEEGLR	73.3576	Q9H9E3	COG4_HUMAN	747.428	2
LSQMATILNLER	70.6074	Q9H9E3	COG4_HUMAN	694.882	2
ELDALLEQQNTIESK	57.8779	Q9H9E3	COG4_HUMAN	865.945	2
MGFPATTFQDIQR	61.4898	Q9H9E3	COG4_HUMAN	756.37	2
ISSDFEVGDSMASEEVK	46.4511	Q9H9E3	COG4_HUMAN	915.41	2
LSGVQQPSEGVGGGR	-0.452667	Q9H9E3	COG4_HUMAN	714.366	2
LFSQGIGGEQAQAK	15.6136	Q9H9E3	COG4_HUMAN	717.373	2
VTEILDYWGPNSGPLTWR	112.541	Q9H9E3	COG4_HUMAN	1052.53	2
LGGLQFDK	24.1228	Q9H9E3	COG4_HUMAN	439.243	2
FDSCLSDLAAVSNK	54.9023	Q9H9E3	COG4_HUMAN	763.862	2
AEENLLMVLGTDMSDR	97.9324	Q9H9E3	COG4_HUMAN	897.425	2
GVTSAVNIMHSSLQQGK	22.3177	Q9H9E3	COG4_HUMAN	878.955	2
EGDLPQVER	3.09737	Q9H9E3	COG4_HUMAN	521.762	2
AVALDTYEK	5.76872	Q9H9E3	COG4_HUMAN	505.264	2
SEDYEQAAAHTHR	-24.0363	Q9H9E3	COG4_HUMAN	757.835	2
YLQVECDR	-1.08854	Q9H9E3	COG4_HUMAN	541.751	2
FCMDGVQTALR	45.8751	Q9H9E3	COG4_HUMAN	649.306	2
DAFDTLFDHAPDK	64.5827	Q9HBI1	PARVB_HUMAN	746.342	2
LPEHVTVQVVVVR	37.6325	Q9HBI1	PARVB_HUMAN	737.941	2
LNVAEVTQSEIGQK	35.7754	Q9HBI1	PARVB_HUMAN	758.405	2
VLYNLFTK	53.1285	Q9HBI1	PARVB_HUMAN	499.29	2
VLLDWINDVLVEER	132.041	Q9HBI1	PARVB_HUMAN	856.965	2
NAINSPMSPALVDVHPEDTQLEENEER	55.4866	Q9HBI1	PARVB_HUMAN	1517.71	2
QLEEDLYDGQVLQK	49.5631	Q9HBI1	PARVB_HUMAN	839.421	2
YGFDQFALYK	69.1286	Q9HCN6	GPVI_HUMAN	626.306	2
ASFPIITVTAAHSGTYR	49.331	Q9HCN6	GPVI_HUMAN	896.474	2
YQDQAVLFIPAMK	79.6361	Q9HCN6	GPVI_HUMAN	762.401	2
GSSWSADLDK	12.8266	Q9NP84	TNR12_HUMAN	533.247	2
GVTTAVIPPK	14.5634	Q9NSC7	SIA7A_HUMAN	491.801	2
YLLLHPDFLR	65.4851	Q9NSC7	SIA7A_HUMAN	643.867	2
TTIYAEPVPENNALNTQTQPK	40.8527	Q9NSC7	SIA7A_HUMAN	1165.09	2
FSDHYYDTSWK	17.9629	Q9NSC7	SIA7A_HUMAN	724.81	2
YLHFLEGTR	22.3721	Q9NSC7	SIA7A_HUMAN	568.299	2
LIFYINHDFK	49.367	Q9NSC7	SIA7A_HUMAN	655.351	2
TMVNTLSPR	8.41585	Q9NSC7	SIA7A_HUMAN	509.772	2
YSFEIGGLQTTCPDSVK	63.6264	Q9NSC7	SIA7A_HUMAN	951.452	2
FPPVPQQQLLLASLPAGSLR	107.959	Q9NSC7	SIA7A_HUMAN	1066.62	2
EVPMVVVPPVGAK	62.7597	Q9P2E9	RRBP1_HUMAN	661.382	2
LTAEFEEAQTSACR	17.2329	Q9P2E9	RRBP1_HUMAN	806.868	2
TAGPLESSETEEASQLK	23.3214	Q9P2E9	RRBP1_HUMAN	888.929	2
DALNQATSQVESK	11.353	Q9P2E9	RRBP1_HUMAN	695.845	2
AGIIQDTWHK	9.2601	Q9P2E9	RRBP1_HUMAN	584.81	2
LLATEQEDAAVAK	10.2103	Q9P2E9	RRBP1_HUMAN	679.862	2
IPDHDPAPNVTVLLR	50.0761	Q9P2E9	RRBP1_HUMAN	828.958	2
TLVSTVGSMVFNEGEAQR	70.8828	Q9P2E9	RRBP1_HUMAN	962.976	2
APAVAVAPTPVQPPIIVAPVATVPAMPQEK	117.832	Q9P2E9	RRBP1_HUMAN	1480.34	2
TQLEWTEAILEDEQTQR	83.8098	Q9P2E9	RRBP1_HUMAN	1045.51	2
SILAETEGMLR	53.9785	Q9P2E9	RRBP1_HUMAN	610.322	2
SIEALLEAGQAR	53.5535	Q9P2E9	RRBP1_HUMAN	629.344	2
TLQEQLENGPNTQLAR	30.9618	Q9P2E9	RRBP1_HUMAN	906.466	2
AMEALATAEQACK	13.9721	Q9P2E9	RRBP1_HUMAN	697.327	2
DAQDVQASQAEADQQQTR	-8.5471	Q9P2E9	RRBP1_HUMAN	994.949	2
HPPAPAEPSSDLASK	-14.5583	Q9P2E9	RRBP1_HUMAN	752.376	2
ELESQVSGLEK	14.3196	Q9P2E9	RRBP1_HUMAN	609.815	2
EAEETQSTLQAECDQYR	12.001	Q9P2E9	RRBP1_HUMAN	1029.44	2
SHVEDGDIAGAPASSPEAPPAEQDPVQLK	40.2201	Q9P2E9	RRBP1_HUMAN	1456.7	2
ETSYEEALANQR	12.2865	Q9P2E9	RRBP1_HUMAN	705.829	2
QLLLESQSQLDAAK	40.1742	Q9P2E9	RRBP1_HUMAN	772.42	2
LQQENSILR	6.12041	Q9P2E9	RRBP1_HUMAN	550.807	2
VGAAEEELQK	-12.5975	Q9P2E9	RRBP1_HUMAN	537.278	2
VEPAVSSVVNSIQVLTSK	91.9996	Q9P2E9	RRBP1_HUMAN	929.021	2
AAILETAPK	4.69285	Q9P2E9	RRBP1_HUMAN	457.272	2
GDPVAILK	26.0973	Q9P2E9	RRBP1_HUMAN	406.748	2
LLCGATLIAPR	45.7493	Q9UBX7	KLK11_HUMAN	592.845	2
YIVHLGQHNLQK	-14.6329	Q9UBX7	KLK11_HUMAN	725.402	2
TATESFPHPGFNNSLPNK	30.467	Q9UBX7	KLK11_HUMAN	979.474	2
HVSIQEAESYAESVGAK	43.2398	Q9UL25	RAB21_HUMAN	902.94	2
VNLAIWDTAGQER	58.2171	Q9UL25	RAB21_HUMAN	736.879	2
GIEELFLDLCK	106.146	Q9UL25	RAB21_HUMAN	668.845	2
FHALGPIYYR	27.8836	Q9UL25	RAB21_HUMAN	618.83	2
MIETAQVDER	0.0498695	Q9UL25	RAB21_HUMAN	596.288	2
HITTLQASFLTK	35.0222	Q9UL25	RAB21_HUMAN	680.386	2
VVLLGEGCVGK	31.1291	Q9UL25	RAB21_HUMAN	565.816	2
MSLDPADLTHDTTGLTAK	56.6793	Q9UMX5	NENF_HUMAN	943.962	2
ELEALDEVFTK	68.7498	Q9UMX5	NENF_HUMAN	647.333	2
GVVFDVTSGK	30.4771	Q9UMX5	NENF_HUMAN	504.772	2
YPIVGYTAR	24.2885	Q9UMX5	NENF_HUMAN	520.283	2
GAPYNALTGK	4.39281	Q9UMX5	NENF_HUMAN	496.265	2
LFTEEELAR	29.9571	Q9UMX5	NENF_HUMAN	554.288	2
YGGEEEDQPIYLAVK	51.8429	Q9UMX5	NENF_HUMAN	855.915	2
EFLEDTCVQYVQK	45.7655	Q9UNN8	EPCR_HUMAN	829.891	2
TQSGLQSYLLQFHGLVR	76.8655	Q9UNN8	EPCR_HUMAN	974.027	2
LHMLQISYFR	52.0938	Q9UNN8	EPCR_HUMAN	654.351	2
EFIPPNPWSSSGLSGK	72.4723	Q9UPZ9	CILK1_HUMAN	851.926	2
DMLQWDPK	49.4134	Q9UPZ9	CILK1_HUMAN	516.745	2
TLIPNASSEAVQLLR	76.7915	Q9UPZ9	CILK1_HUMAN	806.457	2
ICQVLGTPK	5.80288	Q9UPZ9	CILK1_HUMAN	508.284	2
VHLAPIPDPSPGYSSLK	45.2964	Q9UPZ9	CILK1_HUMAN	889.478	2
FYSWEECMNLR	63.3617	Q9UPZ9	CILK1_HUMAN	767.827	2
VNSVGSSSTSSSGLTGNYVPSFLK	67.9334	Q9UPZ9	CILK1_HUMAN	1188.09	2
WPQCVPNNLK	24.9237	Q9UPZ9	CILK1_HUMAN	628.317	2
QLGDGTYGSVLLGR	55.1877	Q9UPZ9	CILK1_HUMAN	718.381	2
SIESGELIAIK	43.6529	Q9UPZ9	CILK1_HUMAN	580.333	2
ENLYQLIK	49.4958	Q9UPZ9	CILK1_HUMAN	510.79	2
IADFGLAR	30.0593	Q9UPZ9	CILK1_HUMAN	431.743	2
SHYTCEVTWQTPDGNQVVR	30.1156	Q9Y279	VSIG4_HUMAN	1139.02	2
GSDPVTIFLR	65.5071	Q9Y279	VSIG4_HUMAN	552.807	2
TEAPTTMTYPLK	29.5032	Q9Y279	VSIG4_HUMAN	676.842	2
VPGDVSLQLSTLEMDDR	74.9413	Q9Y279	VSIG4_HUMAN	937.962	2
GSPPISYIWYK	63.964	Q9Y279	VSIG4_HUMAN	655.843	2
DSSGDHIQQAK	-25.457	Q9Y279	VSIG4_HUMAN	593.279	2
GDVNLPCTYDPLQGYTQVLVK	96.0025	Q9Y279	VSIG4_HUMAN	1190.6	2
ILAQATSDLVNAIK	64.7144	Q9Y490	TLN1_HUMAN	728.923	2
TMLESAGGLIQTAR	50.3944	Q9Y490	TLN1_HUMAN	724.383	2
VSHVLAALQAGNR	6.90984	Q9Y490	TLN1_HUMAN	668.379	2
LHTDDELNWLDHGR	32.6438	Q9Y490	TLN1_HUMAN	860.906	2
AIAVTVQEMVTK	44.1341	Q9Y490	TLN1_HUMAN	645.361	2
ALDGAFTEENR	14.3922	Q9Y490	TLN1_HUMAN	611.789	2
STVLQQQYNR	-6.01931	Q9Y490	TLN1_HUMAN	618.821	2
LAQAAQSSVATITR	13.8118	Q9Y490	TLN1_HUMAN	708.894	2
TMQFEPSTMVYDACR	55.6588	Q9Y490	TLN1_HUMAN	918.392	2
MVGGIAQIIAAQEEMLR	109.461	Q9Y490	TLN1_HUMAN	915.485	2
VAGSVTELIQAAEAMK	96.4258	Q9Y490	TLN1_HUMAN	809.43	2
TLSHPQQMALLDQTK	18.3301	Q9Y490	TLN1_HUMAN	855.946	2
LGAASLGAEDPETQVVLINAVK	85.4242	Q9Y490	TLN1_HUMAN	1098.1	2
AGALQCSPSDAYTK	3.65306	Q9Y490	TLN1_HUMAN	734.841	2
GLAGAVSELLR	65.3935	Q9Y490	TLN1_HUMAN	543.32	2
AAAFEEQENETVVVK	29.1466	Q9Y490	TLN1_HUMAN	832.413	2
IGITNHDEYSLVR	24.35	Q9Y490	TLN1_HUMAN	758.892	2
LNEAAAGLNQAATELVQASR	71.3321	Q9Y490	TLN1_HUMAN	1014.03	2
VMVTNVTSLLK	63.0726	Q9Y490	TLN1_HUMAN	602.853	2
GVGAAATAVTQALNELLQHVK	122.59	Q9Y490	TLN1_HUMAN	1046.08	2
VSQMAQYFEPLTLAAVGAASK	107.888	Q9Y490	TLN1_HUMAN	1091.56	2
DPVQLNLLYVQAR	82.565	Q9Y490	TLN1_HUMAN	764.928	2
VVAPTISSPVCQEQLVEAGR	59.4272	Q9Y490	TLN1_HUMAN	1070.56	2
DLDQASLAAVSQQLAPR	78.259	Q9Y490	TLN1_HUMAN	891.971	2
ALGDLISATK	39.5365	Q9Y490	TLN1_HUMAN	494.788	2
NLGTALAELR	42.8596	Q9Y490	TLN1_HUMAN	529.304	2
DPPSWSVLAGHSR	33.8206	Q9Y490	TLN1_HUMAN	704.853	2
ASVPTIQDQASAMQLSQCAK	47.3388	Q9Y490	TLN1_HUMAN	1067.52	2
VLVQNAAGSQEK	-16.4145	Q9Y490	TLN1_HUMAN	622.336	2
VLGEAMTGISQNAK	29.3357	Q9Y490	TLN1_HUMAN	709.87	2
AVAEQIPLLVQGVR	72.5019	Q9Y490	TLN1_HUMAN	746.946	2
VGDDPAVWQLK	44.5484	Q9Y490	TLN1_HUMAN	614.323	2
EADESLNFEEQILEAAK	93.3352	Q9Y490	TLN1_HUMAN	968.463	2
VQELGHGCAALVTK	1.15781	Q9Y490	TLN1_HUMAN	741.891	2
NGNLPEFGDAISTASK	48.716	Q9Y490	TLN1_HUMAN	810.897	2
LLSDSLPPSTGTFQEAQSR	53.3907	Q9Y490	TLN1_HUMAN	1017.51	2
DHFGLEGDEESTMLEDSVSPK	59.7799	Q9Y490	TLN1_HUMAN	1161.51	2
VEHGSVALPAIMR	33.4582	Q9Y490	TLN1_HUMAN	690.377	2
ASAGPQPLLVQSCK	21.9537	Q9Y490	TLN1_HUMAN	728.385	2
TYGVSFFLVK	79.1978	Q9Y490	TLN1_HUMAN	580.822	2
AVEGCVSASQAATEDGQLLR	38.601	Q9Y490	TLN1_HUMAN	1031.5	2
EVIQEWNLTNIK	64.3488	Q9Y490	TLN1_HUMAN	743.899	2
AAMEPIVISAK	36.4308	Q9Y490	TLN1_HUMAN	565.318	2
MVAAATNNLCEAANAAVQGHASQEK	38.5179	Q9Y490	TLN1_HUMAN	1278.6	2
ALSTDPAAPNLK	14.717	Q9Y490	TLN1_HUMAN	599.328	2
TLAESALQLLYTAK	95.3816	Q9Y490	TLN1_HUMAN	761.43	2
AQEACGPLEMDSALSVVQNLEK	105.132	Q9Y490	TLN1_HUMAN	1195.07	2
ACEFAGFQCQIQFGPHNEQK	50.9804	Q9Y490	TLN1_HUMAN	1198.53	2
AVSSAIAQLLGEVAQGNENYAGIAAR	122.066	Q9Y490	TLN1_HUMAN	1287.17	2
FGQDFSTFLEAGVEMAGQAPSQEDR	112.233	Q9Y490	TLN1_HUMAN	1359.11	2
SGASGPENFQVGSMPPAQQQITSGQMHR	39.6676	Q9Y490	TLN1_HUMAN	1464.18	2
AVTDSINQLITMCTQQAPGQK	76.1848	Q9Y490	TLN1_HUMAN	1152.57	2
ALEATTEHIR	-20.8389	Q9Y490	TLN1_HUMAN	570.805	2
NCGQMSEIEAK	-8.44373	Q9Y490	TLN1_HUMAN	633.777	2
ADAEGESDLENSR	-18.6738	Q9Y490	TLN1_HUMAN	696.798	2
SNTSPEELGPLANQLTSDYGR	71.5056	Q9Y490	TLN1_HUMAN	1125.04	2
FFYSDQNVDSR	24.7795	Q9Y490	TLN1_HUMAN	689.308	2
TVTDMLMTICAR	73.8279	Q9Y490	TLN1_HUMAN	706.341	2
MATNAAAQNAIK	-11.9503	Q9Y490	TLN1_HUMAN	602.312	2
SIAAATSALVK	24.426	Q9Y490	TLN1_HUMAN	516.309	2
VGAIPANALDDGQWSQGLISAAR	86.764	Q9Y490	TLN1_HUMAN	1155.6	2
ALDYYMLR	44.3337	Q9Y490	TLN1_HUMAN	522.763	2
TSTPEDFIR	24.5155	Q9Y490	TLN1_HUMAN	533.265	2
EGTETFADHR	-21.8777	Q9Y490	TLN1_HUMAN	581.76	2
AAYWEEEPAEVR	33.6982	Q9Y6Y8	S23IP_HUMAN	725.336	2
GFFNIYHPLDPVAYR	81.4072	Q9Y6Y8	S23IP_HUMAN	904.96	2
LTLDESYDLVVENK	66.4479	Q9Y6Y8	S23IP_HUMAN	819.418	2
FIPYTEEFSEK	46.651	Q9Y6Y8	S23IP_HUMAN	695.333	2
SAWQTLNEFAR	56.7809	Q9Y6Y8	S23IP_HUMAN	661.829	2
SIIECVDDFR	49.6167	Q9Y6Y8	S23IP_HUMAN	627.296	2
LEPMIVPDLDLK	90.314	Q9Y6Y8	S23IP_HUMAN	691.884	2
LEFPSGETIVMHNPK	43.7498	Q9Y6Y8	S23IP_HUMAN	849.93	2
IDENYSLPTCK	20.7426	Q9Y6Y8	S23IP_HUMAN	670.314	2
YDVYLYDR	31.6591	Q9Y6Y8	S23IP_HUMAN	553.762	2
DMASLPSESNEPK	18.2408	Q9Y6Y8	S23IP_HUMAN	702.82	2
AHTSSTQLQEELEK	-4.76611	Q9Y6Y8	S23IP_HUMAN	800.895	2
EMGIPLGPR	42.1069	Q9Y6Y8	S23IP_HUMAN	485.263	2
IANFVEHK	-18.2633	Q9Y6Y8	S23IP_HUMAN	479.262	2
TMNISPEQPQH	1.76462	Q9Y6Y8	S23IP_HUMAN	641.299	2
VEFLPVHWHSSLGGDATGVDR	55.8376	Q9Y6Y8	S23IP_HUMAN	1140.06	2
SGQAPVLVIYEDSK	51.2945	A0A075B6K4	LV310_HUMAN	145.053	3
GLEWIGEIYHSGSTNYNPSLK	73.8924	A0A075B6R2	HV404_HUMAN	171.106	3
GEIVLTQSPDFQSVTPK	60.5531	A0A0A0MT36	KVD21_HUMAN	187.064	3
GVQCEVQLVESGGGLVQPGGSLK	65.29	A0A0B4J1V6	HV373_HUMAN	157.09	3
GVQCEVQLVESGGGLVQPGGSLR	67.1412	A0A0B4J1X5	HV374_HUMAN	157.09	3
VLSVYEAPK	15.9372	A2RTY3	HEAT9_HUMAN	213.152	3
FVMEALQQVAQTGPEK	70.6717	A2RTY3	HEAT9_HUMAN	247.137	3
AILDQLCSSSVLEDR	73.0719	A2RTY3	HEAT9_HUMAN	185.121	3
AMAPVHLPLSCYQMPK	53.8694	A2RTY3	HEAT9_HUMAN	203.078	3
LVPVLQTLIK	78.6396	A2RTY3	HEAT9_HUMAN	213.152	3
EPENPEELTIQDFR	56.8297	A2RTY3	HEAT9_HUMAN	227.095	3
MALNSWAAVSK	40.3705	A2RTY3	HEAT9_HUMAN	203.078	3
SMFLYPWLEYPDK	112.912	A2RTY3	HEAT9_HUMAN	219.073	3
TIGLEQIQAQGLEELTFNLLR	143.128	A2RTY3	HEAT9_HUMAN	215.132	3
EDEQFYAAQALGCLR	69.4391	A2RTY3	HEAT9_HUMAN	245.07	3
LNPLFIAK	50.1653	A2RTY3	HEAT9_HUMAN	228.127	3
VWSPLVTEEGK	43.4495	O00151	PDLI1_HUMAN	286.148	3
MNLASEPQEVLHIGSAHNR	34.7056	O00151	PDLI1_HUMAN	246.083	3
VTPPEGYEVVTVFPK	71.1547	O00151	PDLI1_HUMAN	201.116	3
DFEQPLAISR	48.5484	O00151	PDLI1_HUMAN	263.095	3
SAMPFTASPASSTTAR	29.3481	O00151	PDLI1_HUMAN	159.069	3
GHFFVEDQIYCEK	35.2115	O00151	PDLI1_HUMAN	195.08	3
VITNQYNNPAGLYSSENISNFNNALESK	74.1946	O00151	PDLI1_HUMAN	213.152	3
AALANLCIGDVITAIDGENTSNMTHLEAQNR	99.8098	O00151	PDLI1_HUMAN	143.074	3
VDLVDFEGNHQFAK	44.2788	O00602	FCN1_HUMAN	215.095	3
LVLGAFVGGSAGNSLTGHNNNFFSTK	75.7348	O00602	FCN1_HUMAN	213.152	3
NLPAQAADTCPEVK	8.74142	O00602	FCN1_HUMAN	228.127	3
MDGSVDFYR	27.8014	O00602	FCN1_HUMAN	247.067	3
TINEVENQILTR	39.7353	O43707	ACTN4_HUMAN	215.132	3
NVNVQNFHISWK	43.623	O43707	ACTN4_HUMAN	214.111	3
FAIQDISVEETSAK	52.7741	O43707	ACTN4_HUMAN	219.106	3
GYEEWLLNEIR	84.4702	O43707	ACTN4_HUMAN	221.085	3
DGLAFNALIHR	58.1524	O43707	ACTN4_HUMAN	173.048	3
DYETATLSDIK	36.4354	O43707	ACTN4_HUMAN	279.09	3
LMLLLEVISGER	122.423	O43707	ACTN4_HUMAN	245.125	3
VGWEQLLTTIAR	108.149	O43707	ACTN4_HUMAN	157.09	3
LVSIGAEEIVDGNAK	50.9093	O43707	ACTN4_HUMAN	213.152	3
LSGSNPYTTVTPQIINSK	49.0495	O43707	ACTN4_HUMAN	201.116	3
ICDQWDALGSLTHSR	52.2102	O43707	ACTN4_HUMAN	274.115	3
ETTDTDTADQVIASFK	59.3931	O43707	ACTN4_HUMAN	231.09	3
AGTQIENIDEDFR	36.8913	O43707	ACTN4_HUMAN	129.059	3
DDPVTNLNNAFEVAEK	76.2804	O43707	ACTN4_HUMAN	231.054	3
AIMTYVSSFYHAFSGAQK	77.46	O43707	ACTN4_HUMAN	185.121	3
VEQIAAIAQELNELDYYDSHNVNTR	99.8525	O43707	ACTN4_HUMAN	229.111	3
NFITAEELR	34.2009	O43707	ACTN4_HUMAN	262.111	3
LASDLLEWIR	95.4783	O43707	ACTN4_HUMAN	185.121	3
QLEAIDQLHLEYAK	49.0224	O43707	ACTN4_HUMAN	242.143	3
SFSTALYGESDL	75.9774	O43707	ACTN4_HUMAN	235.1	3
GISQEQMQEFR	18.8349	O43707	ACTN4_HUMAN	171.106	3
VLAVNQENEHLMEDYEK	30.47	O43707	ACTN4_HUMAN	213.152	3
TIPWLEDR	53.1047	O43707	ACTN4_HUMAN	215.132	3
MAPYQGPDAVPGALDYK	54.9419	O43707	ACTN4_HUMAN	203.078	3
EGLLLWCQR	66.7168	O43707	ACTN4_HUMAN	187.064	3
ELPPDQAEYCIAR	33.2795	O43707	ACTN4_HUMAN	243.127	3
ACLISLGYDVENDR	64.0206	O43707	ACTN4_HUMAN	232.068	3
DLLLDPAWEK	80.2784	O43707	ACTN4_HUMAN	229.111	3
QFASQANVVGPWIQTK	61.2117	O43707	ACTN4_HUMAN	276.127	3
ASIHEAWTDGK	-15.4445	O43707	ACTN4_HUMAN	159.069	3
MVSDINNGWQHLEQAEK	34.6017	O43707	ACTN4_HUMAN	231.109	3
NLVTGDHIPTPQDLPQR	41.4008	O43768	ENSA_HUMAN	228.127	3
YFDSGDYNMAK	21.5606	O43768	ENSA_HUMAN	311.132	3
TFDQLTPEESK	19.4873	O43852	CALU_HUMAN	249.116	3
DWILPSDYDHAEAEAR	54.7603	O43852	CALU_HUMAN	302.106	3
DIVVQETMEDIDK	60.5549	O43852	CALU_HUMAN	229.111	3
YDLFVGSQATDFGEALVR	104.717	O43852	CALU_HUMAN	279.09	3
GHDLNEDGLVSWEEYK	49.736	O43852	CALU_HUMAN	195.08	3
EEFTAFLHPEEYDYMK	74.1835	O43852	CALU_HUMAN	259.085	3
VHNDAQSFDYDHDAFLGAEEAK	30.6371	O43852	CALU_HUMAN	237.127	3
NTLFNLSNFLDK	101.81	O60641	AP180_HUMAN	216.091	3
SGSHGYDMSTFIR	25.7981	O60641	AP180_HUMAN	145.053	3
IAAAQYSVTGSAVAR	20.7311	O60641	AP180_HUMAN	185.121	3
LFACYNDGVINLLEK	93.5818	O60641	AP180_HUMAN	261.152	3
HLDYLIQATNETNVNIPQMADTLFER	114.335	O60641	AP180_HUMAN	251.143	3
ATNSSWVVVFK	57.3721	O60641	AP180_HUMAN	173.085	3
FIQYLASR	29.395	O60641	AP180_HUMAN	261.152	3
ALVTTHHLMVHGNER	-18.7707	O60641	AP180_HUMAN	185.121	3
LTGGANWQPK	2.60799	O60641	AP180_HUMAN	215.132	3
PPFGAAAVPGTQLSPSPTPASQSPK	53.6409	O60641	AP180_HUMAN	195.106	3
DPLADLNIK	52.5975	O60641	AP180_HUMAN	213.08	3
GDLQWNAGEK	9.61087	O60641	AP180_HUMAN	173.048	3
ALGSDLDSSLASLVGNLGISGTTTK	128.84	O60641	AP180_HUMAN	185.121	3
DGFGFADSTVLQLTK	98.8674	O75356	ENTP5_HUMAN	173.048	3
GSFYAFSYYYDR	65.5983	O75356	ENTP5_HUMAN	145.053	3
LATLGALETEGTDGHTFR	41.5712	O75356	ENTP5_HUMAN	185.121	3
LYTHSYLGFGLK	44.7428	O75356	ENTP5_HUMAN	277.147	3
AVDTDMIDYEK	30.0082	O75356	ENTP5_HUMAN	171.106	3
WLEAEWIFGGVK	116.026	O75356	ENTP5_HUMAN	300.163	3
GYLTSFEMFNSTYK	76.6988	O75356	ENTP5_HUMAN	221.085	3
YQYGGNQEGEVGFEPCYAEVLR	71.0148	O75356	ENTP5_HUMAN	292.122	3
TYAAIEDEYVQQK	25.1216	O95236	APOL3_HUMAN	265.111	3
VSPVHLQILLTNNEAWK	70.5143	O95236	APOL3_HUMAN	187.1	3
FVTAAELPR	27.9402	O95236	APOL3_HUMAN	247.137	3
ALANGIEEVHR	-1.9976	O95236	APOL3_HUMAN	185.121	3
DEADALYEALK	65.1118	O95236	APOL3_HUMAN	245.07	3
YEGSYALTSEEAER	17.1368	O95810	CAVN2_HUMAN	293.106	3
LVNMLDAVQENQHK	31.8671	O95810	CAVN2_HUMAN	213.152	3
SDGDPVQPAVLQVHQTS	39.1262	O95810	CAVN2_HUMAN	203.059	3
DNSQVNAVTVLTLLDK	107.302	O95810	CAVN2_HUMAN	230.07	3
SLEETLHTVDLSSDDDLPHDEEALEDSAEEK	65.6308	O95810	CAVN2_HUMAN	201.116	3
VSPLTFGR	28.2294	O95810	CAVN2_HUMAN	187.1	3
VLIFQEENEIPASVFVK	103.922	O95810	CAVN2_HUMAN	213.152	3
WVWAPSFPACK	73.9519	O95866	G6B_HUMAN	286.148	3
MYVAVWTPYGVLR	96.1039	P00488	F13A_HUMAN	295.104	3
SNVDMDFEVENAVLGK	77.6637	P00488	F13A_HUMAN	202.075	3
GTQVVGSDMTVTVQFTNPLK	82.7575	P00488	F13A_HUMAN	159.069	3
ETFDVTLEPLSFK	97.2518	P00488	F13A_HUMAN	231.09	3
GVNLQEFLNVTSVHLFK	105.42	P00488	F13A_HUMAN	157.09	3
AVPPNNSNAAEDDLPTVELQGVVPR	77.2104	P00488	F13A_HUMAN	171.106	3
NLFLNHSENATAK	-2.27536	P00738	HPT_HUMAN	228.127	3
LEEFVQGNLER	33.6992	P00740	FA9_HUMAN	243.127	3
AETVFPDVDYVNSTEAETILDNITQSTQSFNDFTR	154.069	P00740	FA9_HUMAN	201.08	3
FTIYNNMFCAGFHEGGR	62.6567	P00740	FA9_HUMAN	249.116	3
TTLSGAPCQPWASEATYR	46.4173	P00748	FA12_HUMAN	203.095	3
LSWEYCDLAQCQTPTQAAPPTPVSPR	74.1411	P00748	FA12_HUMAN	201.116	3
AEEHTVVLTVTGEPCHFPFQYHR	45.123	P00748	FA12_HUMAN	201.08	3
LCHCPVGYTGAFCDVDTK	30.7217	P00748	FA12_HUMAN	274.115	3
EIINVGHSFHVNFEDNDNR	45.1428	P00915	CAH1_HUMAN	243.127	3
VLDALQAIK	43.5833	P00915	CAH1_HUMAN	213.152	3
ESISVSSEQLAQFR	50.9828	P00915	CAH1_HUMAN	217.075	3
YSAELHVAHWNSAK	1.63606	P00915	CAH1_HUMAN	251.095	3
ADGLAVIGVLMK	93.1343	P00915	CAH1_HUMAN	187.064	3
LYPIANGNNQSPVDIK	46.0607	P00915	CAH1_HUMAN	277.147	3
LFQFHFHWGSTNEHGSEHTVDGVK	34.1087	P00915	CAH1_HUMAN	261.152	3
GGPFSDSYR	8.73032	P00915	CAH1_HUMAN	115.043	3
YAAELHLVHWNTK	24.3831	P00918	CAH2_HUMAN	235.1	3
SADFTNFDPR	35.8734	P00918	CAH2_HUMAN	159.069	3
VVDVLDSIK	48.236	P00918	CAH2_HUMAN	199.137	3
ILNNGHAFNVEFDDSQDK	36.9885	P00918	CAH2_HUMAN	227.168	3
QSPVDIDTHTAK	-11.4423	P00918	CAH2_HUMAN	216.091	3
GGPLDGTYR	-1.62334	P00918	CAH2_HUMAN	115.043	3
EPISVSSEQVLK	30.3977	P00918	CAH2_HUMAN	227.095	3
LIQFHFHWGSLDGQGSEHTVDK	47.0405	P00918	CAH2_HUMAN	227.168	3
ITPNLAEFAFSLYR	112.263	P01009	A1AT_HUMAN	215.132	3
MEEVEAMLLPETLK	86.3512	P01011	AACT_HUMAN	261.083	3
DEELSCTVVELK	52.3929	P01011	AACT_HUMAN	245.07	3
LYGSEAFATDFQDSAAAK	56.0062	P01011	AACT_HUMAN	277.147	3
FNLTETSEAEIHQSFQHLLR	60.1951	P01011	AACT_HUMAN	262.111	3
WEMPFDPQDTHQSR	45.761	P01011	AACT_HUMAN	316.122	3
ENISDPTSPLR	21.4106	P01591	IGJ_HUMAN	244.086	3
VTISCSGSSSNIGNNYVSWYQQLPGTAPK	81.0167	P01701	LV151_HUMAN	201.116	3
GVQCEVQLVESGGGLVQPGR	55.193	P01782	HV309_HUMAN	157.09	3
GLEWIGYIYYSGSTNYNPSLK	108.634	P01825	HV459_HUMAN	171.106	3
EPQVYTLPPSR	29.1969	P01860	IGHG3_HUMAN	227.095	3
FTCTVTHTDLPSPLK	33.1044	P01871	IGHM_HUMAN	249.116	3
VFAIPPSFASIFLTK	140.62	P01871	IGHM_HUMAN	247.137	3
LLGNVLVCVLAR	95.4715	P02042	HBD_HUMAN	227.168	3
EFTPQMQAAYQK	23.0002	P02042	HBD_HUMAN	277.111	3
GTFSQLSELHCDK	16.8601	P02042	HBD_HUMAN	159.069	3
VNVDAVGGEALGR	28.8272	P02042	HBD_HUMAN	214.111	3
FFESFGDLSSPDAVMGNPK	88.3032	P02042	HBD_HUMAN	295.137	3
VEADIPGHGQEVLIR	31.4003	P02144	MYG_HUMAN	229.111	3
HGATVLTALGGILK	69.0376	P02144	MYG_HUMAN	195.08	3
HPGDFGADAQGAMNK	-9.93921	P02144	MYG_HUMAN	235.112	3
VELEDWAGNEAYAEYHFR	65.8403	P02671	FIBA_HUMAN	229.111	3
DSHSLTTNIMEILR	76.8382	P02671	FIBA_HUMAN	203.059	3
DCDDVLQTHPSGTQSGIFNIK	55.0761	P02671	FIBA_HUMAN	276.058	3
GFGSLNDEGEGEFWLGNDYLHLLTQR	125.247	P02671	FIBA_HUMAN	205.09	3
NPGSSGTGGTATWK	-15.2923	P02671	FIBA_HUMAN	212.096	3
NNSPYEIENGVVWVSFR	92.8032	P02671	FIBA_HUMAN	229.086	3
DNDGWLTSDPR	33.7976	P02675	FIBB_HUMAN	230.07	3
GTAGNALMDGASQLMGENR	66.9678	P02675	FIBB_HUMAN	159.069	3
MGPTELLIEMEDWK	112.406	P02675	FIBB_HUMAN	189.062	3
TMTIHNGMFFSTYDR	45.7986	P02675	FIBB_HUMAN	233.088	3
GYSIFSYATK	46.8937	P02741	CRP_HUMAN	221.085	3
TLDLGENQLETLPPDLLR	104.139	P02750	A2GL_HUMAN	215.132	3
DGFDISGNPWICDQNLSDLYR	125.683	P02750	A2GL_HUMAN	173.048	3
GATYNVIVEALK	61.6196	P02751	FINC_HUMAN	129.059	3
VDVIPVNLPGEHGQR	40.9504	P02751	FINC_HUMAN	215.095	3
NTFAEVTGLSPGVTYYFK	90.2294	P02751	FINC_HUMAN	216.091	3
TGLDSPTGIDFSDITANSFTVHWIAPR	115.441	P02751	FINC_HUMAN	159.069	3
VTWAPPPSIDLTNFLVR	135.257	P02751	FINC_HUMAN	201.116	3
SSPVVIDASTAIDAPSNLR	66.2458	P02751	FINC_HUMAN	175.064	3
ITYGETGGNSPVQEFTVPGSK	55.8346	P02751	FINC_HUMAN	215.132	3
DQCIVDDITYNVNDTFHK	68.28	P02751	FINC_HUMAN	244.086	3
VTIMWTPPESAVTGYR	77.8676	P02751	FINC_HUMAN	201.116	3
EESPLLIGQQSTVSDVPR	59.5573	P02751	FINC_HUMAN	259.085	3
WTPLNSSTIIGYR	66.2614	P02751	FINC_HUMAN	288.127	3
LDAPTNLQFVNETDSTVLVR	82.9201	P02751	FINC_HUMAN	229.111	3
VVTPLSPPTNLHLEANPDTGVLTVSWER	94.1677	P02751	FINC_HUMAN	199.137	3
FLATTPNSLLVSWQPPR	99.7146	P02751	FINC_HUMAN	261.152	3
FTNIGPDTMR	23.1506	P02751	FINC_HUMAN	249.116	3
TDELPQLVTLPHPNLHGPEILDVPSTVQK	84.986	P02751	FINC_HUMAN	217.075	3
TNTNVNCPIECFMPLDVQADR	86.1006	P02751	FINC_HUMAN	216.091	3
DLEVVAATPTSLLISWDAPAVTVR	147.153	P02751	FINC_HUMAN	229.111	3
ICLDPDAPR	21.3642	P02775	CXCL7_HUMAN	274.115	3
DQYELLCLDNTR	65.7089	P02787	TRFE_HUMAN	244.086	3
NLLFNDNTECLAR	53.1626	P02788	TRFL_HUMAN	228.127	3
ESTVFEDLSDEAER	52.7947	P02788	TRFL_HUMAN	217.075	3
VVWCAVGEQELR	45.3653	P02788	TRFL_HUMAN	199.137	3
YLGPQYVAGITNLK	63.7869	P02788	TRFL_HUMAN	277.147	3
GGSFQLNELQGLK	56.2127	P02788	TRFL_HUMAN	115.043	3
DSPIQCIQAIAENR	70.9478	P02788	TRFL_HUMAN	203.059	3
DVTVLQNTDGNNNEAWAK	44.8022	P02788	TRFL_HUMAN	215.095	3
SVQWCAVSQPEATK	24.4576	P02788	TRFL_HUMAN	187.1	3
FDEYFSQSCAPGSDPR	37.608	P02788	TRFL_HUMAN	263.095	3
SNLCALCIGDEQGENK	30.8088	P02788	TRFL_HUMAN	202.075	3
IDSGLYLGSGYFTAIQNLR	108.159	P02788	TRFL_HUMAN	229.111	3
SDTSLTWNSVK	27.7325	P02788	TRFL_HUMAN	203.059	3
EDAIWNLLR	85.6471	P02788	TRFL_HUMAN	245.07	3
FQLFGSPSGQK	41.386	P02788	TRFL_HUMAN	276.127	3
DGAGDVAFIR	41.4091	P02788	TRFL_HUMAN	173.048	3
GEADAMSLDGGYVYTAGK	51.878	P02788	TRFL_HUMAN	187.064	3
ADAVTLDGGFIYEAGLAPYK	100.757	P02788	TRFL_HUMAN	187.064	3
DEYELLCPDNTR	48.8308	P02788	TRFL_HUMAN	245.07	3
SLIYAASSLQSGVPSK	48.1058	P04430	KV116_HUMAN	201.116	3
EVTINPDTTCGNDWVCEHR	36.836	P04745	AMY1_HUMAN	229.111	3
DFPAVPYSGWDFNDGK	100.597	P04745	AMY1_HUMAN	263.095	3
LSGLLDLALGK	88.0149	P04745	AMY1_HUMAN	201.116	3
AHFSISNSAEDPFIAIHAESK	44.6401	P04745	AMY1_HUMAN	209.096	3
GHGAGGASILTFWDAR	61.2139	P04745	AMY1_HUMAN	195.08	3
DVNDWVGPPNDNGVTK	43.4696	P04745	AMY1_HUMAN	215.095	3
NWGEGWGFMPSDR	71.8137	P04745	AMY1_HUMAN	301.122	3
MAVGFMLAHPYGFTR	70.8576	P04745	AMY1_HUMAN	203.078	3
WVDIALECER	54.4405	P04745	AMY1_HUMAN	286.148	3
TGSGDIENYNDATQVR	12.1226	P04746	AMYP_HUMAN	159.069	3
ALVFVDNHDNQR	8.55145	P04746	AMYP_HUMAN	185.121	3
LTGLLDLALEK	86.3786	P04746	AMYP_HUMAN	215.132	3
NWGEGWGFVPSDR	69.4393	P04746	AMYP_HUMAN	301.122	3
TSIVHLFEWR	60.6394	P04746	AMYP_HUMAN	189.08	3
NVVDGQPFTNWYDNGSNQVAFGR	83.0513	P04746	AMYP_HUMAN	214.111	3
DDLWSIQNLGTK	77.731	P05106	ITB3_HUMAN	231.054	3
NDASHLLVFTTDAK	41.0429	P05106	ITB3_HUMAN	230.07	3
DNCAPESIEFPVSEAR	61.582	P05106	ITB3_HUMAN	230.07	3
SILYVVEEPECPK	57.2116	P05106	ITB3_HUMAN	201.116	3
LAGIVQPNDGQCHVGSDNHYSASTTMDYPSLGLMTEK	62.2351	P05106	ITB3_HUMAN	185.121	3
HVLTLTDQVTR	12.0432	P05106	ITB3_HUMAN	237.127	3
IGDTVSFSIEAK	43.4989	P05106	ITB3_HUMAN	171.106	3
EATSTFTNITYR	31.3821	P05106	ITB3_HUMAN	201.08	3
GSGDSSQVTQVSPQR	-13.0515	P05106	ITB3_HUMAN	145.053	3
WDTANNPLYK	23.32	P05106	ITB3_HUMAN	302.106	3
GALHDENTCNR	-29.8871	P05106	ITB3_HUMAN	129.059	3
DAPEGGFDAIMQATVCDEK	81.5594	P05106	ITB3_HUMAN	187.064	3
YCECDDFSCVR	19.2361	P05106	ITB3_HUMAN	324.094	3
LLITIHDR	14.4494	P05106	ITB3_HUMAN	227.168	3
GECLCGQCVCHSSDFGK	3.79969	P05106	ITB3_HUMAN	187.064	3
GTQEQDFYVTSETVVR	44.9548	P05154	IPSP_HUMAN	159.069	3
GFQQLLQELNQPR	78.7913	P05154	IPSP_HUMAN	205.09	3
TLYLADTFPTNFR	80.688	P05154	IPSP_HUMAN	215.132	3
VLPSLGISNVFTSHADLSGISNHSNIQVSEMVHK	81.7228	P05154	IPSP_HUMAN	213.152	3
AAAATGTIFTFR	52.5331	P05154	IPSP_HUMAN	143.074	3
MQILEGLGLNLQK	86.2969	P05154	IPSP_HUMAN	260.099	3
FSIEGSYQLEK	43.0242	P05154	IPSP_HUMAN	235.1	3
VEDLHVGATVAPSSR	11.3937	P05154	IPSP_HUMAN	229.111	3
DFTFDLYR	77.6329	P05154	IPSP_HUMAN	263.095	3
EDQYHYLLDR	24.2636	P05154	IPSP_HUMAN	245.07	3
LSFFCLAGYTTESGR	88.9384	P05160	F13B_HUMAN	201.116	3
LIENGYFHPVK	18.7977	P05160	F13B_HUMAN	227.168	3
AEVSADQVATVMWDYFSQLSNNAK	127.006	P06727	APOA4_HUMAN	201.08	3
TLSLPELEQQQEQQQEQQQEQVQMLAPLES	120.048	P06727	APOA4_HUMAN	215.132	3
ELFDPIISDR	71.24	P06732	KCRM_HUMAN	243.127	3
LSVEALNSLTGEFK	85.1424	P06732	KCRM_HUMAN	201.116	3
LGSSEVEQVQLVVDGVK	65.8953	P06732	KCRM_HUMAN	171.106	3
SFLVWVNEEDHLR	64.9157	P06732	KCRM_HUMAN	235.1	3
GGDDLDPNYVLSSR	47.82	P06732	KCRM_HUMAN	115.043	3
GTGGVDTAAVGSVFDVSNADR	62.5124	P06732	KCRM_HUMAN	159.069	3
VLTLELYK	50.084	P06732	KCRM_HUMAN	213.152	3
GQSIDDMIPAQK	35.157	P06732	KCRM_HUMAN	186.08	3
TIDDLEDELYAQK	56.9069	P06753	TPM3_HUMAN	215.132	3
AISEELDHALNDMTSI	93.9467	P06753	TPM3_HUMAN	72.0371	3
AADAEAEVASLNR	14.9074	P06753	TPM3_HUMAN	143.074	3
IQLVEEELDR	38.7275	P06753	TPM3_HUMAN	242.143	3
LVIIEGDLER	48.7683	P06753	TPM3_HUMAN	213.152	3
YAAELHLVHWNPK	27.1187	P07451	CAH3_HUMAN	235.1	3
VVFDDTYDR	21.6907	P07451	CAH3_HUMAN	100.068	3
GENQSPVELHTK	-17.1341	P07451	CAH3_HUMAN	187.064	3
HDPSLQPWSVSYDGGSAK	40.5711	P07451	CAH3_HUMAN	253.086	3
IEDANLIPPVPDDK	59.0087	P07996	TSP1_HUMAN	243.127	3
DNCQYVYNVDQR	21.7257	P07996	TSP1_HUMAN	230.07	3
DNCPFHYNPAQYDYDR	36.189	P07996	TSP1_HUMAN	230.07	3
IPESGGDNSVFDIFELTGAAR	123.117	P07996	TSP1_HUMAN	211.137	3
DTDMDGVGDQCDNCPLEHNPDQLDSDSDR	34.234	P07996	TSP1_HUMAN	217.075	3
VVNSTTGPGEHLR	-22.0778	P07996	TSP1_HUMAN	199.137	3
VSCPIMPCSNATVPDGECCPR	40.0947	P07996	TSP1_HUMAN	187.1	3
GDSGGPLLCNNVAHGIVSYGK	44.7861	P08311	CATG_HUMAN	173.048	3
LLDQMETPL	89.4223	P08311	CATG_HUMAN	227.168	3
EDFVLTAAHCWGSNINVTLGAHNIQR	71.4113	P08311	CATG_HUMAN	245.07	3
TIQNDIMLLQLSR	82.7697	P08311	CATG_HUMAN	215.132	3
NVNPVALPR	18.4886	P08311	CATG_HUMAN	214.111	3
LSLNAELQLDR	55.0889	P08514	ITA2B_HUMAN	201.116	3
TPVGSCFLAQPESGR	36.6332	P08514	ITA2B_HUMAN	199.1	3
IYVENDFSWDK	55.7424	P08514	ITA2B_HUMAN	277.147	3
VDWGLPIPSPSPIHPAHHK	47.2372	P08514	ITA2B_HUMAN	215.095	3
FGSAIAPLGDLDR	62.0004	P08514	ITA2B_HUMAN	205.09	3
ASVQLLVQDSLNPAVK	70.2012	P08514	ITA2B_HUMAN	159.069	3
HDLLVGAPLYMESR	57.265	P08514	ITA2B_HUMAN	253.086	3
GNSFPASLVVAAEEGER	67.2962	P08514	ITA2B_HUMAN	172.064	3
ALSNVEGFER	15.9319	P08514	ITA2B_HUMAN	185.121	3
GQVLVFLGQSEGLR	73.3779	P08514	ITA2B_HUMAN	186.08	3
VVLCELGNPMK	42.7616	P08514	ITA2B_HUMAN	199.137	3
IVLLDVPVR	68.5126	P08514	ITA2B_HUMAN	213.152	3
VLLLGSQQAGTTLNLDLGGK	88.185	P08514	ITA2B_HUMAN	213.152	3
GEAQVWTQLLR	67.0721	P08514	ITA2B_HUMAN	187.064	3
NVGSQTLQTFK	14.59	P08514	ITA2B_HUMAN	214.111	3
TLGPSQEETGGVFLCPWR	82.3169	P08514	ITA2B_HUMAN	215.132	3
VYLFLQPR	62.9258	P08514	ITA2B_HUMAN	263.132	3
DGYNDIAVAAPYGGPSGR	53.3023	P08514	ITA2B_HUMAN	173.048	3
HSPICHTTMAFLR	20.0302	P08514	ITA2B_HUMAN	225.091	3
QIFLPEPEQPSR	51.1382	P08514	ITA2B_HUMAN	242.143	3
VAIVVGAPR	19.5389	P08514	ITA2B_HUMAN	171.106	3
AEGGQCPSLLFDLR	73.9163	P08514	ITA2B_HUMAN	201.08	3
SCVLPQTK	-10.406	P08514	ITA2B_HUMAN	248.063	3
NPDPVAAPWCYTTDPSVR	60.4702	P08519	APOA_HUMAN	212.096	3
TTENYPNAGLIMNYCR	56.0787	P08519	APOA_HUMAN	203.095	3
FVTWIEGMMR	83.5326	P08519	APOA_HUMAN	247.137	3
ATTVTGTPCQEWAAQEPHR	15.0237	P08519	APOA_HUMAN	173.085	3
SAAPEQSHVVQDCYHGDGQSYR	-4.58593	P08519	APOA_HUMAN	159.069	3
NPDAEISPWCYTMDPNVR	74.8658	P08519	APOA_HUMAN	212.096	3
GSVFNTWK	24.9415	P08567	PLEK_HUMAN	145.053	3
GSTLTSPCQDFGK	15.4065	P08567	PLEK_HUMAN	145.053	3
EDPAYLHYYDPAGAEDPLGAIHLR	75.9718	P08567	PLEK_HUMAN	245.07	3
IFNHCFTGNCVIDWLVSNQSVR	91.5304	P08567	PLEK_HUMAN	261.152	3
LWGDSGIQECFNR	51.3995	P09471	GNAO_HUMAN	300.163	3
IGAADYQPTEQDILR	47.4054	P09471	GNAO_HUMAN	171.106	3
AMDTLGIEYGDK	36.0609	P09471	GNAO_HUMAN	203.078	3
IIHEDGFSGEDVK	4.0063	P09471	GNAO_HUMAN	227.168	3
TTGIVETHFTFK	31.3785	P09471	GNAO_HUMAN	203.095	3
LLLLGAGESGK	41.925	P09471	GNAO_HUMAN	227.168	3
YYLDSLDR	34.2201	P09471	GNAO_HUMAN	327.127	3
LFDVGGQR	19.1039	P09471	GNAO_HUMAN	261.152	3
GPGGVWAAEAISDAR	51.1405	P0DJI8	SAA1_HUMAN	155.074	3
SFFSFLGEAFDGAR	125.849	P0DJI8	SAA1_HUMAN	235.1	3
GAEDSLADQAANK	-5.88702	P0DJI9	SAA2_HUMAN	129.059	3
ESDWLGESMFTCR	71.2257	P0DOX6	IGM_HUMAN	217.075	3
YFAHSILTVSEEEWNTGQTYTCVVAHEALPNR	77.8475	P0DOX6	IGM_HUMAN	311.132	3
FYWSTSLR	47.3528	P0DOX6	IGM_HUMAN	311.132	3
DVMQGTDEHVCK	-18.2929	P0DOX6	IGM_HUMAN	215.095	3
LTCLVTDLTTYDSVTISWTR	110.067	P0DOX6	IGM_HUMAN	215.132	3
GTVAAPSVFIFPPSDEQLK	91.5395	P0DOX7	IGK_HUMAN	159.069	3
GLEWVAVISYDGSNK	88.7957	P0DP03	HVC05_HUMAN	171.106	3
GVQCQVQLVESGGGVVQPGR	41.9412	P0DP03	HVC05_HUMAN	157.09	3
ELQDLALQGAK	32.6438	P10645	CMGA_HUMAN	243.127	3
HSGFEDELSEVLENQSSQAELK	77.9929	P10645	CMGA_HUMAN	225.091	3
SGELEQEEER	-23.4348	P10645	CMGA_HUMAN	145.053	3
YPGPQAEGDSEGLSQGLVDR	44.1629	P10645	CMGA_HUMAN	261.116	3
EDSLEAGLPLQVR	65.1916	P10645	CMGA_HUMAN	245.07	3
EEEEEMAVVPQGLFR	78.7304	P10645	CMGA_HUMAN	259.085	3
GLSAEPGWQAK	15.9008	P10645	CMGA_HUMAN	171.106	3
LSLTDPLVAER	58.8789	P13224	GP1BB_HUMAN	201.116	3
LLPYLAEDELR	68.0423	P13224	GP1BB_HUMAN	227.168	3
VTVLFAGQHIAK	24.6142	P21333	FLNA_HUMAN	201.116	3
YTPVQQGPVGVNVTYGGDPIPK	62.5695	P21333	FLNA_HUMAN	265.111	3
[truncated: 853 more rows]

## Sheet: Picky_suggested peptides_5 run
Dataset EV8: The number of suggested peptides by Picky method and peptides detected by DDA analysis
Mass [m/z]	CS [z]	Polarity	Start [min]	End [min]	(N)CE	(N)CE type	MSX ID	Peptides	Detected by DDA
530.971	4	Positive	9.35757	19.1941	28	NCE	Q86YZ3	GEQHGSSSGSSSSYGQHGSGSR
751.964	3	Positive	10.0866	20.2126	23	NCE	Q5D862	HQEEESETEEDEEDTPGHK
709.837	2	Positive	12.5377	23.5939	30	NCE	Q9Y279	TSQQEHVYEAAR
793.831	2	Positive	26.4323	41.7431	23	NCE	P02751	WCGTTQNYDADQK	Yes
501.293	2	Positive	15.5507	27.6668	20	NCE	Q9UPZ9	PVPPAQPPAK
695.784	2	Positive	17.34	30.0464	30	NCE	P00738	LPECEADDGCPK
493.767	2	Positive	17.5594	30.3362	23	NCE	Q9H9E3	LLQEAEQR
835.899	2	Positive	21.6872	35.7188	28	NCE	Q06141	NPSTISSPGHCASLSR
488.256	2	Positive	23.0556	37.4739	20	NCE	Q9Y279	ISLQCQAR
714.366	2	Positive	23.0765	37.5007	23	NCE	Q9H9E3	LSGVQQPSEGVGGGR
603.004	3	Positive	101.31	120.829	28	NCE	P01857	VVSVLTVLHQDWLNGK	Yes
725.402	2	Positive	27.8842	43.5514	23	NCE	Q9UBX7	YIVHLGQHNLQK
516.77	2	Positive	28.0925	43.8094	35	NCE	P48681	TLLEAENSR
514.903	3	Positive	36.8441	54.3295	28	NCE	Q9H4F8	FSEPDPSHTLEER
657.836	2	Positive	48.9565	68.6515	20	NCE	P68871	VNVDEVGGEALGR	Yes
490.751	2	Positive	40.9918	59.1002	28	NCE	P00738	VGYVSGWGR	Yes
888.929	2	Positive	42.2616	60.5786	20	NCE	Q9P2E9	TAGPLESSETEEASQLK
765.371	2	Positive	28.5983	44.4347	28	NCE	P69905	VGAHAGEYGAEALER	Yes
529.251	2	Positive	43.9521	62.6083	25	NCE	Q15485	VDGSVDFYR
589.814	2	Positive	46.7297	65.9688	28	NCE	P69892	MVTGVASALSSR
585.265	2	Positive	50.0058	69.896	25	NCE	P00918	SADFTNFDPR
439.261	2	Positive	56.4954	77.1997	20	NCE	Q13093	ASLAFLQK
752.35	3	Positive	60.8141	81.6091	25	NCE	P00915	EIINVGHSFHVNFEDNDNR
568.785	2	Positive	61.971	82.774	20	NCE	P02741	GYSIFSYATK
985.954	2	Positive	63.0008	83.7409	30	NCE	Q9NP84	PHSDFCLGCAAAPPAPFR
816.897	2	Positive	64.1738	84.8365	28	NCE	A0A0C4DH25	FSGSGSGTDFTLTISR
746.712	3	Positive	71.0546	91.3215	28	NCE	Q03181	ALEFHLQANHPDAQYLFPK
425.54	3	Positive	21.824	35.8948	25	NCE	P02751	TYHVGEQWQK	Yes
602.838	2	Positive	72.9184	93.118	20	NCE	Q8WU03	SLQALNNLGFK
899.451	2	Positive	104.354	123.849	23	NCE	P01834	SGTASVVCLLNNFYPR	Yes
851.926	2	Positive	82.5907	102.517	35	NCE	Q9UPZ9	EFIPPNPWSSSGLSGK
951.428	2	Positive	86.6743	106.484	28	NCE	Q9UPZ9	TDWPEGYQLSSAMNFR
538.756	2	Positive	86.9969	106.798	23	NCE	P05154	DFTFDLYR
548.261	2	Positive	88.7085	108.464	20	NCE	Q86Z14	FGFFTSDFK
624.833	2	Positive	91.7211	111.403	20	NCE	Q86Z14	DIQFLQDITR
1147.08	2	Positive	92.7419	112.401	28	NCE	Q03181	ASHTAPFVIHDIETLWQAEK
1190.6	2	Positive	96.344	115.932	20	NCE	Q9Y279	GDVNLPCTYDPLQGYTQVLVK
962.501	2	Positive	98.2034	117.761	20	NCE	Q9Y279	LLDTVPLDYEFLATEGK
901.456	2	Positive	103.154	122.658	28	NCE	Q9H9E3	GQLTSSMVDDVFYIVK
1019.05	2	Positive	108.084	127.57	23	NCE	P02750	TLDLGENQLETLPPDLLR
379.835	3	Positive	9.35757	19.1941	23	NCE	Q14766	HLCAHGQCR
1051.94	2	Positive	9.35757	19.1941	25	NCE	Q12797	SSGNSSSSGSGSGSTSAGSSSPGAR
493.731	2	Positive	9.35757	19.1941	20	NCE	Q9HCN6	ESDSPAGPAR
738.304	2	Positive	10.3002	20.5099	28	NCE	Q5VTJ3	AEAPQGCSCENPR
817.923	2	Positive	94.5193	114.141	20	NCE	P06727	SELTQQLNALFQDK	Yes
522.26	2	Positive	11.4276	22.0706	30	NCE	Q8NDA2	DGQPVTPSSR
593.753	2	Positive	15.6813	27.8415	25	NCE	P01860	SCDTPPPCPR	Yes
567.27	2	Positive	16.598	29.0629	20	NCE	Q9HBI1	EVSDLQEEGK
857.944	2	Positive	19.7039	33.1493	28	NCE	O60641	ALVTTHHLMVHGNER
835.334	2	Positive	21.9894	36.1075	23	NCE	Q96KG7	NDAVCSPVDGSCTCK
446.726	2	Positive	23.149	37.5932	25	NCE	Q9HBI1	TMIDPTSK
402.213	2	Positive	23.4677	37.9997	25	NCE	Q9Y6Y8	VGMLNGGR
636.797	2	Positive	26.1503	41.39	20	NCE	Q9H6X2	ASEQIYYENR
561.301	2	Positive	31.4719	47.9487	20	NCE	Q86UX7	LTQLYEQAR
609.292	2	Positive	32.6494	49.369	20	NCE	Q7Z5L0	GLGDDTALNDAR
1099.45	2	Positive	33.1848	50.011	23	NCE	Q96KG7	NCAGICTCTNNGTCNPIDR
732.894	2	Positive	37.2265	54.7737	23	NCE	O60641	IAAAQYSVTGSAVAR
1089.98	2	Positive	39.6295	57.539	28	NCE	Q9H6X2	EVPPPPAEESEEEDDDGLPK
676.817	2	Positive	40.7538	58.8266	28	NCE	O43707	GISQEQMQEFR
1021.93	2	Positive	42.1129	60.4034	28	NCE	P63267	CEEETTALVCDNGSGLCK
437.238	2	Positive	47.2593	66.5974	28	NCE	Q8IXJ6	ELEDLVR
687.322	3	Positive	49.5293	69.3357	28	NCE	O43707	VLAVNQENEHLMEDYEK
435.74	2	Positive	49.9095	69.7835	23	NCE	Q05315	FNVSYLK
1016.01	2	Positive	53.2109	73.5683	28	NCE	Q14766	YVQDQVAAPFQLSNHTGR
426.751	2	Positive	19.6627	33.0957	20	NCE	P01009	SASLHLPK	Yes
529.316	2	Positive	63.4585	84.1685	20	NCE	A8MTJ3	LLLLGAGESGK
674.332	2	Positive	64.1207	84.7869	20	NCE	O43707	MLDAEDIVNTAR
431.717	2	Positive	12.3761	23.3729	35	NCE	O95236	SASAEELR	Yes
762.407	2	Positive	73.9169	94.0862	28	NCE	P00748	PAPEDLTVVLGQER
626.306	2	Positive	78.528	98.5695	20	NCE	Q9HCN6	YGFDQFALYK
600.851	2	Positive	79.9749	99.9757	25	NCE	P40197	LPNLSSLTLSR
1114.54	2	Positive	82.7629	102.684	28	NCE	P62736	DLYANNVLSGGTTMYPGIADR
647.332	2	Positive	83.8504	103.74	20	NCE	Q9UMX5	ELEALDEVFTK
489.329	2	Positive	92.611	112.273	28	NCE	Q8NDA2	LLPLPLGVR
691.884	2	Positive	97.3098	116.881	28	NCE	Q9Y6Y8	LEPMIVPDLDLK
504.754	2	Positive	24.1627	38.8835	20	NCE	P01009	QINDYVEK	Yes
1009.01	2	Positive	103.154	122.658	25	NCE	Q8IXJ6	YHLPYPEAIFEISYFK
448.268	2	Positive	103.154	122.658	28	NCE	P22894	DLIFLFK
809.377	3	Positive	103.154	122.658	28	NCE	Q12797	VLIFDDSFEHEVWQDASSFR
979.439	2	Positive	103.154	122.658	28	NCE	P09471	MEDTEPFSAELLSAMMR
536.268	2	Positive	9.35757	19.1941	23	NCE	Q9UL25	AAAGGGGGGAAAAGR
396.868	3	Positive	9.42301	19.2857	20	NCE	O43852	VHHEPQLSDK
468.275	2	Positive	11.0509	21.5506	30	NCE	P02788	VPSHAVVAR
596.945	3	Positive	11.6978	22.4425	25	NCE	P21333	ATCAPQHGAPGPGPADASK
893.399	2	Positive	77.6635	97.7289	20	NCE	P02675	NYCGLPGEYWLGNDK	Yes
452.212	2	Positive	12.4613	23.4895	30	NCE	Q96CM4	DGADEIQR
503.735	2	Positive	12.4981	23.5397	35	NCE	P27105	AMAAEAEASR
622.336	2	Positive	17.5982	30.3874	25	NCE	Q9Y490	VLVQNAAGSQEK
676.853	2	Positive	63.2908	84.012	28	NCE	A0A0B4J1X5	NTLYLQMNSLR	Yes
676.853	2	Positive	63.2908	84.012	28	NCE	A0A0B4J1X5	NTLYLQMNSLR	Yes
550.819	2	Positive	56.4324	77.1286	20	NCE	P02775	NIQSLEVIGK	Yes
683.311	2	Positive	42.8175	61.2379	20	NCE	P00740	NCELDVTCNIK	Yes
515.751	2	Positive	26.2618	41.5297	23	NCE	P07996	GPDPSSPAFR
468.229	2	Positive	25.8325	40.9913	35	NCE	Q15485	MVGLEGSDK	Yes
430.248	2	Positive	19.5089	32.8951	20	NCE	P00488	LSIQSSPK	Yes
490.282	2	Positive	46.2596	65.4087	35	NCE	P01619	LLIYGASSR	Yes
501.783	2	Positive	34.7465	51.8689	20	NCE	O95236	LEVGSTQLR
629.783	2	Positive	36.7789	54.2536	28	NCE	A6NIZ1	YDPTIEDSYR
496.774	2	Positive	39.0328	56.8556	20	NCE	P01701	LLIYDNNK	Yes
400.748	2	Positive	32.3747	49.0388	30	NCE	P01591	IVLVDNK	Yes
493.306	2	Positive	46.6322	65.8528	20	NCE	P61224	LVVLGSGGVGK
731.399	2	Positive	49.2334	68.9834	23	NCE	P02751	VPGTSTSATLTGLTR
553.783	2	Positive	10.3659	20.6012	23	NCE	P05160	IQTHSTTYR	Yes
555.267	2	Positive	52.2626	72.4961	30	NCE	O43852	WIYEDVER
569.275	2	Positive	54.4249	74.8776	23	NCE	Q14141	SLDDEVNAFK
752.905	2	Positive	13.9828	25.5582	25	NCE	P00740	IIPHHNYNAAINK	Yes
816.897	2	Positive	64.1738	84.8365	28	NCE	A0A0C4DH25	FSGSGSGTDFTLTISR
561.322	3	Positive	71.4448	91.6961	28	NCE	P02679	IHLISTQSAIPYALR	Yes
1084.53	2	Positive	70.1424	90.4512	20	NCE	P02751	ITYGETGGNSPVQEFTVPGSK
873.428	2	Positive	72.3605	92.5784	20	NCE	A0A0A0MRZ8	ASQSVSSYLAWYQQK
944.429	2	Positive	73.9141	94.0835	28	NCE	O43852	DWILPSDYDHAEAEAR
858.454	2	Positive	77.8669	97.9267	28	NCE	P27105	EASMVITESPAALQLR
918.429	2	Positive	78.5815	98.6215	28	NCE	P63261	EEEIAALVIDNGSGMCK
654.363	3	Positive	84.9346	104.793	23	NCE	O95236	VSPVHLQILLTNNEAWK
805.721	3	Positive	87.7491	107.53	20	NCE	A0A075B6P5	SSQSLLHSNGYNYLDWYLQK
912.458	2	Positive	91.1509	110.846	25	NCE		ASQSINTWLAWYQQK
997.499	2	Positive	92.8865	112.542	20	NCE	P02751	NTFAEVTGLSPGVTYYFK
521.762	2	Positive	17.1135	29.7467	35	NCE	P08519	GTYSTTVTGR	Yes
1087.02	2	Positive	102.753	122.26	25	NCE	Q14141	SVSQGFCFNILCVGETGLGK
865.47	2	Positive	103.154	122.658	20	NCE	O95810	DNSQVNAVTVLTLLDK
686.834	2	Positive	37.8997	55.5525	23	NCE	P07996	GTSQNDPNWVVR	Yes
429.187	3	Positive	9.35757	19.1941	23	NCE	P05106	GALHDENTCNR
696.302	2	Positive	9.35757	19.1941	23	NCE	O00602	GDAGQSQSCATGPR
439.704	2	Positive	11.921	22.7492	28	NCE	P53801	EENPYAR
498.209	2	Positive	12.316	23.2907	28	NCE	Q969E1	DDSECITR
644.329	2	Positive	66.4117	86.9594	35	NCE	P01859	GPSVFPLAPCSR	Yes
410.743	2	Positive	15.9318	28.1759	28	NCE	Q86YW5	GPQILHR
490.238	2	Positive	17.5676	30.3471	35	NCE	A2RTY3	STDISDVSR
418.207	2	Positive	17.6151	30.4098	28	NCE	Q8NI35	AGSWTSAR
437.73	2	Positive	21.3337	35.2629	20	NCE	Q8IWA4	EIDQLEK
458.248	2	Positive	23.1545	37.6002	20	NCE	P08514	AEAQVELR
476.764	2	Positive	23.4269	37.9477	30	NCE	Q9NSC7	LHDEGIIR
645.302	2	Positive	24.9783	39.9157	23	NCE	P0DJI9	GAEDSLADQAANK
627.328	2	Positive	27.972	43.6603	28	NCE	Q6IPM2	AQELPAPTPSSR
789.333	2	Positive	65.7216	86.3084	20	NCE	P02787	FDEFFSEGCAPGSK	Yes
561.794	2	Positive	30.5933	46.8813	28	NCE	P13224	TAHLGANPWR
416.721	2	Positive	32.1173	48.7287	25	NCE	O43866	DVAVLCR
655.863	2	Positive	36.3753	53.7831	25	NCE	Q8NHQ9	QQGGNIIVATPGR
544.769	2	Positive	40.3334	58.3445	30	NCE	Q8NHQ9	HECNLIFR
481.811	2	Positive	44.589	63.391	30	NCE	Q8NI35	LLPIHTLR
498.735	2	Positive	15.4199	27.4917	20	NCE	P0DJI8	EANYIGSDK	Yes
495.749	2	Positive	52.089	72.296	28	NCE	A2RTY3	MFHLPMSK
965.95	2	Positive	53.1861	73.5409	28	NCE	P07451	HDPSLQPWSVSYDGGSAK
671.883	2	Positive	54.9179	75.4246	20	NCE		QVTLTESGPALVK
388.227	2	Positive	55.5145	76.0934	25	NCE	P01871	GFPSVLR
414.769	2	Positive	58.3024	79.0415	28	NCE	Q6UX06	LLNLTVR
545.28	2	Positive	23.4479	37.9745	30	NCE	P01602	ASSLESGVPSR	Yes
728.863	2	Positive	64.2413	84.8997	30	NCE	P0DJI8	GPGGVWAAEAISDAR
644.342	2	Positive	71.6936	91.9353	25	NCE	Q8IWA4	CLHFLVEELK
515.285	2	Positive	74.4607	94.6144	35	NCE	P26022	TILFSYGTK
679.867	2	Positive	75.8658	95.9805	23	NCE	Q8NI35	ELSDALGISIAGGR
888.454	2	Positive	78.1497	98.2017	28	NCE	A2RTY3	FVMEALQQVAQTGPEK
885.91	2	Positive	78.8007	98.8345	20	NCE	A2RTY3	EDEQFYAAQALGCLR
893.483	2	Positive	80.6812	100.662	25	NCE	P06732	LGSSEVEQVQLVVDGVK
650.854	2	Positive	88.4451	108.208	23	NCE	P08514	GEAQVWTQLLR
715.896	2	Positive	100.177	119.709	25	NCE	P26022	LTSALDELLQATR
843.941	2	Positive	100.867	120.391	28	NCE	Q8NHQ9	HFPEFSQILWIGGR
865.496	2	Positive	102.778	122.285	28	NCE	Q8NI35	SPLFNQILTLQQSIK
1052.01	2	Positive	103.15	122.653	28	NCE	A2RTY3	PTMMNLVEAQLMNPDATAR
931.441	3	Positive	103.154	122.658	25	NCE	P21926	AIHYALNCCGLAGGVEQFISDICPK
791.472	2	Positive	103.154	122.658	23	NCE	Q8IWA4	VLLGLSEPIFQLPR
1163.05	2	Positive	103.154	122.658	28	NCE	A2RTY3	PCSNMVQEFLLQCLCQGLK
569.774	2	Positive	9.59985	19.5332	20	NCE	Q02985	AQTTVTCTEK
470.728	2	Positive	9.73889	19.7276	28	NCE	P06753	HIAEEADR
610.736	2	Positive	11.3513	21.9653	30	NCE	Q7KZ85	YYQDCSGGDR
488.748	2	Positive	12.2882	23.2527	20	NCE	P04745	INGNCTGIK
539.224	2	Positive	12.367	23.3606	25	NCE	Q99436	PDMEEEEAK
809.839	2	Positive	12.9242	24.1213	23	NCE	O43768	QEEENPAEETGEEK
456.743	2	Positive	14.9338	26.8398	25	NCE	O43768	QLPSAGPDK
488.728	2	Positive	21.6827	35.7129	25	NCE	A5A3E0	AGFAGDDAPR	Yes
645.787	2	Positive	31.0503	47.4373	20	NCE	P01764	AEDTAVYYCAK	Yes
523.751	2	Positive	21.2383	35.1398	23	NCE	P51124	GDSGGPLVCGK
411.56	3	Positive	23.1152	37.5501	23	NCE	Q7KZ85	FHPLQEHVVK
868.877	2	Positive	51.8267	71.9969	23	NCE	P10720	AEAEEDGDLQCLCVK	Yes
593.286	2	Positive	27.5073	43.0836	28	NCE	Q7KZ85	SNSHAAIDWGK
381.224	2	Positive	27.7766	43.418	25	NCE	A0A075B6R2	VTISVDK
472.746	2	Positive	28.5694	44.399	23	NCE	P57735	AITSAYYR
425.767	2	Positive	36.1754	53.5494	23	NCE	P04908	HLQLAIR
481.751	2	Positive	37.5297	55.1249	23	NCE	Q02985	EGIVEYPR
658.826	2	Positive	38.7297	56.508	23	NCE	P06753	AADAEAEVASLNR
655.772	2	Positive	39.4667	57.3526	23	NCE	O43768	YFDSGDYNMAK
653.814	2	Positive	46.745	65.987	28	NCE	Q8WW22	ITDDMDQVELK
476.234	2	Positive	47.0071	66.2985	23	NCE	O43768	PGGSDFLMK
539.283	2	Positive	50.1235	70.0333	20	NCE	Q99436	NAVLEADFAK
622.33	2	Positive	57.1613	77.9123	20	NCE	P06753	IQLVEEELDR
581.285	2	Positive	59.1885	79.9087	20	NCE	P81605	DAVEDLESVGK
944.974	2	Positive	59.6023	80.335	25	NCE	O75356	LATLGALETEGTDGHTFR
1135.54	2	Positive	62.0392	82.8382	23	NCE	Q15691	NIELICQENEGENDPVLQR
829.89	2	Positive	63.8345	84.5195	20	NCE	Q9UNN8	EFLEDTCVQYVQK
946.439	2	Positive	72.3237	92.5429	23	NCE	P01011	LYGSEAFATDFQDSAAAK
713.881	2	Positive	74.7333	94.8793	23	NCE	P10645	EDSLEAGLPLQVR
816.915	2	Positive	75.6525	95.7731	20	NCE	P01011	MEEVEAMLLPETLK
894.762	3	Positive	84.0664	103.95	25	NCE	P08567	EDPAYLHYYDPAGAEDPLGAIHLR
753.842	2	Positive	85.2191	105.07	20	NCE	P04746	NWGEGWGFVPSDR
550.34	2	Positive	87.178	106.974	28	NCE	P04745	LSGLLDLALGK
674.829	2	Positive	87.7491	107.53	23	NCE	O95866	WVWAPSFPACK
1019.98	2	Positive	91.8819	111.56	20	NCE	Q7KZ85	DYVCSQFPTPEAVLEGAR
742.044	3	Positive	100.313	119.843	20	NCE	P01011	GTHVDLGLASANVDFAFSLYK
850.77	3	Positive	103.154	122.658	25	NCE	O95866	IPGDLDQEPSLLYADLDHLALSR
845.383	2	Positive	104.481	123.976	20	NCE	Q8WWA0	DECPSAFDGLYFLR
733.889	2	Positive	104.486	123.981	30	NCE	P01009	PFVFLMIEQNTK
