# Supplementary material for: Circulating proteomic panels for risk stratification of intracranial aneurysm and its rupture
Source: EMBO Mol Med. 2022 Jan 3;14(2):e14713. doi: 10.15252/emmm.202114713 (PMC8819334; doi:10.15252/emmm.202114713)
Supplement: Supplementary file 10 — Dataset EV9 [file EMMM-14-e14713-s016.xlsx]

## Sheet: Dataset EV9
Dataset EV9: HeLa DDA dataset from public resource
ProteinAccessions	Qvalue	Quantity Run 1	Quantity Run 2	Quantity Run 3	Average	Randomly selected proteins
P62805	1.86736e-05	101017480	101080552	97780568	9.99595e+07	Yes
P68431	1.863e-05	89388592	89661040	87618048	8.88892e+07	Yes
P10412	1.863e-05	83215816	83158984	82493616	8.29561e+07	Yes
P60709	1.863e-05	74024648	73335552	72052624	73137608	Yes
Q9Y2Z9	1.863e-05	1.50858e+06	1.86504e+06	145402848	4.95922e+07	Yes
P06733	1.863e-05	43446516	42315320	41711072	4.2491e+07	Yes
P68363	1.863e-05	38377264	39386552	38579240	3.8781e+07	Yes
P14618	1.863e-05	32385514	32621544	32103960	3.23703e+07	Yes
P04406	1.863e-05	31640734	31530232	31564280	3.15784e+07	Yes
P00558	1.863e-05	31002248	31355176	31053998	3.11371e+07	Yes
P68104	1.863e-05	30206184	29192870	29752464	2.97172e+07	Yes
P00338	1.863e-05	29086170	29269978	28826394	2.90608e+07	Yes
Q99880	1.94426e-05	27512142	17835868	26910042	2.4086e+07	Yes
O75643	1.863e-05	16130145	28624428	25860674	2.35384e+07	Yes
P08238	1.863e-05	20397928	20223162	20423646	2.03482e+07	Yes
P13929	6.03367e-05	20216794	17653974	20076744	1.93158e+07	Yes
P07910	1.863e-05	19303368	18585812	18641584	18843588	Yes
P05787	1.863e-05	17963882	18724900	18520056	18402946	Yes
P62937	1.863e-05	18866636	18072654	17571102	1.81701e+07	Yes
Q06830	1.863e-05	17756236	17368148	17515542	17546642	Yes
P22626	1.863e-05	16144547	17035126	16188903	16456192	Yes
P68371	1.863e-05	17068062	13425369	17074394	1.58559e+07	Yes
P06748	1.863e-05	16104355	15281591	15468628	1.56182e+07	Yes
P60174	1.863e-05	14992447	15202270	15002503	15065740	Yes
P06703	2.22818e-05	14654646	14751001	14913584	14773077	Yes
Q04695	1.863e-05	14682175	14686255	14426043	1.45982e+07	Yes
P62979	2.16106e-05	15291031	13041943	12971517	1.37682e+07	Yes
P31949	1.863e-05	12869245	12865317	12257843	12664135	Yes
P04075	1.863e-05	12672026	12647920	12599770	1.26399e+07	Yes
P61978	1.863e-05	14277283	9169741	13949912	1.24656e+07	Yes
P31946	1.863e-05	12433895	12444609	12160587	1.23464e+07	Yes
P31327	1.863e-05	12343845	11976974	12240301	12187040	Yes
P05783	1.863e-05	11084350	11140140	10906631	11043707	Yes
P14174	2.6459e-05	11334634	11015867	10556352	10968951	Yes
P26447	1.863e-05	10727095	10934327	10920224	1.08605e+07	Yes
Q00839	1.863e-05	10387430	10122028	10134599	1.02147e+07	Yes
P61604	1.95522e-05	9962761	10107116	9758360	9.94275e+06	Yes
P07737	1.863e-05	9682324	9567198	9566873	9605465	Yes
P19338	1.863e-05	9489261	9563122	9435972	9.49612e+06	Yes
P30041	1.863e-05	9131774	8822896	8883424	8.94603e+06	Yes
P10809	1.863e-05	8643900	9032798	9090879	8.92253e+06	Yes
P25705	1.863e-05	9061332	8849382	8797136	8.90262e+06	Yes
P12236	1.9309e-05	9016898	8966621	8660174	8881231	Yes
P29401	1.863e-05	8758401	8848709	8571563	8.72622e+06	Yes
P09651	1.863e-05	8686411	8510785	8449341	8.54885e+06	Yes
P05387	1.86736e-05	2814260	2.81606e+06	2.83449e+06	2.8216e+06	Yes
P27824	1.863e-05	2.88924e+06	2.78005e+06	2.73335e+06	2.80088e+06	Yes
P15328	1.863e-05	2.83538e+06	2.75786e+06	2.78123e+06	2.79149e+06	Yes
P38117	1.863e-05	2.76288e+06	2.79395e+06	2.77929e+06	2.7787e+06	Yes
Q01130	1.863e-05	2805339	2.75103e+06	2.77787e+06	2.77808e+06	Yes
P30044	1.94616e-05	2.72284e+06	2786060	2.74422e+06	2751040	Yes
P35613	1.863e-05	2793003	2733609	2.68859e+06	2.7384e+06	Yes
P05388	1.86736e-05	2.71133e+06	2752352	2745193	2.73629e+06	Yes
P11387	1.863e-05	2.70048e+06	2.75161e+06	2700799	2.71763e+06	Yes
P62910	2.03344e-05	2.62282e+06	2.74467e+06	2776313	2.7146e+06	Yes
P46779	2.24767e-05	2659068	2724756	2698333	2.69405e+06	Yes
P00403	2.91469e-05	2.75407e+06	2.69945e+06	2.59806e+06	2.68386e+06	Yes
Q92522	1.863e-05	2.78282e+06	2578219	2.59219e+06	2651076	Yes
P55060	1.863e-05	2.629e+06	2.64381e+06	2.67445e+06	2.64909e+06	Yes
P69905	1.863e-05	2.68443e+06	2.6206e+06	2.62351e+06	2.64285e+06	Yes
P52272	1.863e-05	2681279	2.64023e+06	2585959	2.63582e+06	Yes
P11388	1.863e-05	2673368	2.58793e+06	2.57999e+06	2.61376e+06	Yes
P38159	1.863e-05	2.71635e+06	2.55734e+06	2.55531e+06	2.60967e+06	Yes
O43390	1.863e-05	2524078	2.67957e+06	2.54166e+06	2.58177e+06	Yes
P39019	1.863e-05	2595665	2.57233e+06	2.56031e+06	2.5761e+06	Yes
P08865	1.863e-05	2.64671e+06	2.50751e+06	2.54175e+06	2.56532e+06	Yes
P26599	1.863e-05	2495837	2627748	2.55742e+06	2.56034e+06	Yes
P07602	1.863e-05	2.5137e+06	2605117	2.55765e+06	2.55882e+06	Yes
P30508	1.89996e-05	2640652	2.50506e+06	2526635	2.55745e+06	Yes
Q16658	1.863e-05	2560571	2.54222e+06	2.54446e+06	2.54909e+06	Yes
P62280	1.863e-05	2563513	2.60661e+06	2.47294e+06	2.54769e+06	Yes
Q7L1Q6	1.863e-05	2.52948e+06	2.55982e+06	2.55131e+06	2.54687e+06	Yes
P07741	2.67997e-05	2.5457e+06	2.54867e+06	2.54248e+06	2.54562e+06	Yes
Q9BQG0	1.863e-05	2.55667e+06	2546144	2524699	2.54251e+06	Yes
Q8IUE6	2.08542e-05	2462419	2.54525e+06	2.59722e+06	2.53496e+06	Yes
P12814	1.863e-05	2457269	2.55536e+06	2.58595e+06	2.53286e+06	Yes
P27635	1.863e-05	2559413	2.51307e+06	2.45945e+06	2.51065e+06	Yes
P11940	1.863e-05	2.59035e+06	2.4618e+06	2.41814e+06	2.4901e+06	Yes
P80723	1.863e-05	2402755	2.52644e+06	2.53057e+06	2.48659e+06	Yes
P40429	1.93436e-05	2.31002e+06	2.12949e+06	2.91966e+06	2.45306e+06	Yes
P23246	1.863e-05	2441538	2.46349e+06	2423278	2.44277e+06	Yes
P78371	1.863e-05	2407144	2.43209e+06	2.48424e+06	2.44116e+06	Yes
Q14974	1.863e-05	2.42412e+06	2.42783e+06	2442766	2.43157e+06	Yes
Q13247	1.89996e-05	2.48383e+06	2.41271e+06	2.39267e+06	2.42973e+06	Yes
P61254	1.863e-05	2.50334e+06	2.41227e+06	2355235	2.42362e+06	Yes
Q01082	1.863e-05	2.34999e+06	2.37432e+06	2404238	2376183	Yes
P26639	1.863e-05	2.4055e+06	2345347	2.36931e+06	2.37338e+06	Yes
P53999	1.863e-05	2379274	2.37967e+06	2.34263e+06	2.36719e+06	Yes
P62244	1.863e-05	2.44947e+06	2.34439e+06	2.30427e+06	2.36604e+06	Yes
P62861	1.863e-05	2.3391e+06	2.32601e+06	2.4316e+06	2.36557e+06	Yes
P62249	1.863e-05	2.46451e+06	2.28525e+06	2.30572e+06	2.35183e+06	Yes
P23526	1.863e-05	2.31725e+06	2.37251e+06	2321307	2337021	Yes
P62318	1.88387e-05	2.34872e+06	2.27458e+06	2.34742e+06	2.32358e+06	Yes
O75369	1.863e-05	2.45513e+06	2.27938e+06	2.21936e+06	2.31796e+06	Yes
P15531	1.863e-05	2.3095e+06	2.31098e+06	2322789	2.31442e+06	Yes
Q12905	1.863e-05	2305276	2.31657e+06	2.25606e+06	2.29263e+06	Yes
P11586	1.863e-05	2.30209e+06	2.28659e+06	2282755	2.29048e+06	Yes
O60306	1.87382e-05	2.30392e+06	2432432	2.10936e+06	2.2819e+06	Yes
P24666	1.88656e-05	2.25229e+06	2.2568e+06	2.27922e+06	2.26277e+06	Yes
Q14697	1.863e-05	2.271e+06	2.20501e+06	2299753	2.25859e+06	Yes
P43243	1.863e-05	2236865	2.2524e+06	2286040	2.25844e+06	Yes
P18754	2.32052e-05	2233951	2272868	2235234	2247351	Yes
P25815	1.88656e-05	2.24027e+06	2.25156e+06	2.24874e+06	2246858	Yes
P47914	1.89996e-05	2.24772e+06	2.16786e+06	2311292	2.24229e+06	Yes
P39748	1.863e-05	2.22234e+06	2231964	2.22962e+06	2.22797e+06	Yes
P49321	1.863e-05	2.13032e+06	2.18481e+06	2.22342e+06	2.17952e+06	Yes
P62316	1.863e-05	2.20636e+06	2.14187e+06	2189515	2.17925e+06	Yes
P78417	1.863e-05	2.15842e+06	2.09862e+06	2.17207e+06	2.14304e+06	Yes
P00505	1.863e-05	2.15808e+06	2.13402e+06	2.11106e+06	2.13439e+06	Yes
P63220	1.863e-05	2.1333e+06	2139188	2097341	2.12328e+06	Yes
P23588	1.88816e-05	2.09849e+06	2104657	2145869	2.11634e+06	Yes
P33316	1.863e-05	2.11438e+06	2.09414e+06	2.12769e+06	2.11207e+06	Yes
P54819	1.863e-05	2.08853e+06	2137545	2.09533e+06	2.10713e+06	Yes
P22234	1.863e-05	2115435	2.1033e+06	2.07545e+06	2.09806e+06	Yes
P14866	1.88958e-05	2129286	2.06086e+06	2.09947e+06	2.09654e+06	Yes
Q8IZU2	1.863e-05	2.0858e+06	2.06886e+06	2.12388e+06	2.09285e+06	Yes
P30048	1.863e-05	2163095	2.08775e+06	2.0245e+06	2.09178e+06	Yes
P14314	1.863e-05	2.08727e+06	2.11374e+06	2.07416e+06	2.09172e+06	Yes
P18077	2.11926e-05	2.08709e+06	2.14404e+06	2.02657e+06	2.0859e+06	Yes
P37802	1.863e-05	2.11225e+06	2.09411e+06	2.04157e+06	2.08264e+06	Yes
Q14204	1.863e-05	1886085	2.39407e+06	1.93973e+06	2.0733e+06	Yes
P08559	1.863e-05	2.06077e+06	2.07012e+06	2.05728e+06	2.06272e+06	Yes
P35232	1.863e-05	2.03045e+06	2.13953e+06	2.01231e+06	2.06076e+06	Yes
P13010	1.88656e-05	2.07635e+06	2085522	2.00659e+06	2.05615e+06	Yes
P61981	1.91458e-05	2.05922e+06	2.0042e+06	2.08719e+06	2.05021e+06	Yes
P26038	1.863e-05	2.10331e+06	2.00578e+06	2.03799e+06	2.04903e+06	Yes
P46777	1.863e-05	2.07871e+06	2.04871e+06	2009019	2.04548e+06	Yes
P50395	1.863e-05	1.97693e+06	2.06007e+06	2.03368e+06	2.02356e+06	Yes
P04792	1.863e-05	1.98684e+06	2.00911e+06	2.056e+06	2.01732e+06	Yes
Q9Y2W1	1.98641e-05	1.86929e+06	2.42092e+06	1757496	2.0159e+06	Yes
P08195	1.863e-05	2.02181e+06	2.02831e+06	1.98321e+06	2.01111e+06	Yes
Q15149	1.863e-05	1.97949e+06	1990660	2.01264e+06	1.99427e+06	Yes
P06753	1.863e-05	1.94997e+06	2.04186e+06	1.98625e+06	1.99269e+06	Yes
P35637	1.90141e-05	2.03282e+06	2.00151e+06	1941025	1.99178e+06	Yes
Q14103	1.863e-05	1.95898e+06	1.99224e+06	1.98635e+06	1.97919e+06	Yes
P83881	1.863e-05	1930150	1944525	2.0088e+06	1.96116e+06	Yes
Q92526	1.863e-05	1.93692e+06	1.97153e+06	1.9563e+06	1.95492e+06	Yes
P04843	1.863e-05	1.93952e+06	2.00503e+06	1.90724e+06	1.9506e+06	Yes
P07237	1.863e-05	1.94056e+06	1.92643e+06	1.95189e+06	1.93963e+06	Yes
Q16881	1.863e-05	1.96798e+06	1.92357e+06	1.8872e+06	1.92625e+06	Yes
P40925	1.863e-05	1.91381e+06	1.90727e+06	1.91039e+06	1.91049e+06	Yes
Q9P258	1.863e-05	1.9307e+06	1.92529e+06	1864004	1.90666e+06	Yes
Q71UM5	2.24458e-05	1.91568e+06	1.90915e+06	1876934	1.90059e+06	Yes
P26368	1.863e-05	1.31581e+06	1341674	1.28123e+06	1.3129e+06	Yes
P40227	1.863e-05	1.30794e+06	1.30404e+06	1.31024e+06	1.3074e+06	Yes
O75531	1.863e-05	1.29523e+06	1.2771e+06	1.34461e+06	1.30565e+06	Yes
P36873	1.863e-05	1.31856e+06	1.32059e+06	1.27003e+06	1.30306e+06	Yes
P15311	1.86341e-05	1.31875e+06	1.30174e+06	1.2786e+06	1.29969e+06	Yes
P55884	1.863e-05	1.244e+06	1.32403e+06	1.31123e+06	1.29309e+06	Yes
O75347	1.86736e-05	1.30177e+06	1281689	1288861	1.29077e+06	Yes
Q12907	1.863e-05	1.29879e+06	1300372	1.26574e+06	1.2883e+06	Yes
P53396	1.863e-05	1.30458e+06	1.2911e+06	1.26477e+06	1.28682e+06	Yes
Q8N163	1.863e-05	1.22066e+06	1.27978e+06	1.34152e+06	1.28065e+06	Yes
P49588	1.863e-05	1289036	1.24341e+06	1.30765e+06	1.28003e+06	Yes
P00533	8.06438e-05	1.29455e+06	1.29471e+06	1248969	1.27941e+06	Yes
P47985	3.40552e-05	1291824	1.27032e+06	1.26761e+06	1.27659e+06	Yes
P35659	1.863e-05	1.26148e+06	1.2638e+06	1.28629e+06	1.27052e+06	Yes
P51610	1.90141e-05	1293704	1.2438e+06	1.27169e+06	1.26973e+06	Yes
P56182	2.97679e-05	1.33197e+06	1.31695e+06	1.15868e+06	1.2692e+06	Yes
Q15181	1.89996e-05	1.26509e+06	1.27121e+06	1.26499e+06	1.2671e+06	Yes
P09669	2.42485e-05	1.28512e+06	1.27282e+06	1.23663e+06	1.26486e+06	Yes
P53621	1.863e-05	901219	889912	906076	899069	Yes
O00425	1.88387e-05	891624	904921	899226	898591	Yes
Q9NZ01	1.9118e-05	922495	903821	865894	897403	Yes
P62491	1.88816e-05	910588	886667	894488	897248	Yes
P52789	1.863e-05	910033	933276	841521	894943	Yes
Q9H4A4	1.91777e-05	897671	892355	891421	893816	Yes
P13489	2.41975e-05	869944	932513	874606	892354	Yes
P49721	1.89996e-05	898630	903586	874528	892248	Yes
O00303	2.03546e-05	855415	925627	888276	889772	Yes
P67775	2.15339e-05	896632	894648	872949	888076	Yes
P35249	1.89276e-05	889857	886567	882579	886334	Yes
Q9BTY7	0.000171186	850087	917629	886915	884877	Yes
P67809	1.89917e-05	882404	875156	892166	883242	Yes
O00154	1.96838e-05	1.17762e+06	1.1466e+06	324755	882992	Yes
Q13423	1.89996e-05	885713	890061	870835	882203	Yes
Q9BQ69	1.88958e-05	838784	887636	905495	877305	Yes
P15559	1.88656e-05	868041	883386	879648	877025	Yes
P43686	1.863e-05	1.09791e+06	1.14572e+06	383787	875805	Yes
P46063	1.863e-05	696694	695491	722708	704965	Yes
Q9NYF8	3.84711e-05	686491	731238	691336	703022	Yes
Q9H074	1.863e-05	703459	700748	703029	702412	Yes
Q5JTH9	1.863e-05	701937	688026	714476	701480	Yes
O60762	1.863e-05	709184	700508	692055	700582	Yes
O75396	1.863e-05	689634	722728	688736	700366	Yes
P20073	5.7539e-05	705038	700105	695188	700110	Yes
P30408	2.01415e-05	704990	670739	722635	699455	Yes
Q10471	1.863e-05	732331	741391	620091	697938	Yes
Q14C86	0.000190938	686130	701032	706564	697909	Yes
Q92598	1.863e-05	710407	663849	719273	697843	Yes
P10768	2.32349e-05	715252	647074	731074	697800	Yes
P38606	1.88656e-05	731149	599900	762287	697779	Yes
O15173	2.33837e-05	704507	699044	689010	697520	Yes
Q15059	0.000286433	705003	731185	652358	696182	Yes
P17174	1.88241e-05	711649	701236	675500	696128	Yes
O15160	2.45535e-05	701665	707179	677242	695362	Yes
P61160	7.44275e-05	687182	700734	697184	695033	Yes
P04080	1.91033e-05	686202	713051	685366	694873	Yes
Q9NYL4	0.000132607	709674	685649	688325	694549	Yes
Q5VYK3	2.6175e-05	759181	584229	736734	693381	Yes
Q99459	1.88656e-05	672206	700613	703572	692130	Yes
Q6XZF7	8.23217e-05	454381	861757	436260	584132	Yes
P52701	1.89996e-05	565760	603165	582900	583942	Yes
P00491	1.88656e-05	567819	603562	576242	582541	Yes
P26358	1.863e-05	580748	583842	577254	580615	Yes
P50748	0.000305195	562215	585171	593630	580339	Yes
Q00688	2.01415e-05	579831	568051	586614	578165	Yes
Q9UI30	2.26257e-05	603240	550200	580508	577983	Yes
P62847	1.863e-05	556719	691986	481702	576802	Yes
Q92542	1.863e-05	567081	594237	567792	576370	Yes
Q969V3	2.01827e-05	563869	589222	571853	574981	Yes
P61619	1.863e-05	566973	584627	569282	573627	Yes
P18846	0.000305195	555627	642119	522872	573539	Yes
P30042	2.97326e-05	579019	562703	574840	572187	Yes
Q12788	2.68081e-05	556765	569806	589659	572077	Yes
Q9Y277	1.91458e-05	564317	569662	581178	571719	Yes
Q9NZM1	1.863e-05	568578	567129	578958	571555	Yes
P49257	2.39867e-05	562671	603990	545302	570654	Yes
Q9HDC9	2.11957e-05	577961	566454	566661	570359	Yes
Q13561	2.71758e-05	563989	579698	565615	569767	Yes
Q6NUQ4	1.89996e-05	456265	432604	471582	453484	Yes
Q6YN16	2.13833e-05	448084	454916	456800	453267	Yes
O96008	2.11937e-05	452125	466377	441204	453235	Yes
Q9Y3D9	2.37748e-05	448035	471490	438649	452725	Yes
Q9BYD2	0.000102997	460975	463176	431809	451986	Yes
Q9NZI8	3.22397e-05	479580	445339	430456	451792	Yes
O60936	5.29139e-05	446004	447811	460063	451293	Yes
Q969Q0	0.00028955	430172	454612	466344	450376	Yes
Q8WWM7	1.863e-05	462821	440603	445909	449778	Yes
P51648	2.81979e-05	442461	444098	462316	449625	Yes
P57740	3.88926e-05	365268	362393	367557	365073	Yes
O43847	0.00015175	359130	366416	367778	364441	Yes
P78318	0.00017924	371642	370487	349730	363953	Yes
P07858	2.32171e-05	368205	362259	360598	363687	Yes
P24928	1.88656e-05	366389	370412	353793	363531	Yes
Q92769	4.68819e-05	359998	372348	356292	362879	Yes
Q92734	0.000171813	355182	364592	367981	362585	Yes
Q9BRX5	2.12906e-05	362941	370476	353139	362185	Yes
O00193	5.17688e-05	374938	356762	354302	362001	Yes
O43464	0.000305195	460806	187220	437344	361790	Yes
Q9NXG2	3.89299e-05	366114	359840	359025	361660	Yes
O15212	1.863e-05	361771	359994	362718	361494	Yes
Q13619	3.37046e-05	365320	357328	360721	361123	Yes
O75844	2.33598e-05	297019	293607	297362	295996	Yes
Q86XP3	1.88241e-05	298774	299750	289015	295846	Yes
Q96NB3	0.000305195	796333	40794.9	49540.6	295556	Yes
Q9HC36	0.000211864	365125	406514	114848	295496	Yes
Q8IY17	0.000105589	392166	116735	376436	295112	Yes
P21266	6.01049e-05	290160	294072	300919	295050	Yes
P36404	0.000295242	297692	307175	278863	294577	Yes
P28070	0.000104655	294271	297986	291103	294453	Yes
P46108	1.91458e-05	291838	290349	299212	293799	Yes
P08397	1.863e-05	319374	279854	281229	293486	Yes
Q9UNS2	0.00025563	292898	285502	301895	293432	Yes
Q9BX40	0.00348455	251739	247309	380399	293149	Yes
Q9BRX8	1.86736e-05	288548	293992	296660	293067	Yes
O94913	0.000276679	312803	282138	284248	293063	Yes
Q8N4H5	0.000283103	297990	289647	291349	292995	Yes
Q9UNZ2	3.41565e-05	286189	288393	301320	291968	Yes
Q6UVK1	3.76971e-05	283409	285318	306827	291852	Yes
Q9Y5A9	7.37808e-05	253660	242383	241784	245942	Yes
Q6IA86	4.87152e-05	241564	247932	246582	245359	Yes
O60825	0.000204463	243536	237854	253742	245044	Yes
O00505	2.93104e-05	233671	248416	252928	245005	Yes
Q9UHG3	0.000161431	248868	238698	245806	244457	Yes
Q9H0H5	3.17478e-05	237425	246538	248973	244312	Yes
P61011	8.35387e-05	250416	236778	244776	243990	Yes
Q92552	2.13904e-05	247467	238725	244978	243723	Yes
O95478	1.88816e-05	232289	248356	250498	243714	Yes
O14562	2.66443e-05	275755	175316	279686	243586	Yes
Q96JB5	0.000133904	236176	257616	236287	243359	Yes
Q8IV08	2.68594e-05	242552	242248	244133	242978	Yes
Q13405	3.28152e-05	245753	241301	241591	242882	Yes
Q96EY8	6.42726e-05	246875	240610	240738	242741	Yes
Q08379	1.863e-05	237381	244997	245025	242468	Yes
P30622	3.81221e-05	227024	252994	247044	242354	Yes
Q9NY61	3.84619e-05	239317	243872	243080	242090	Yes
O94874	0.00011475	247722	235193	243183	242033	Yes
Q9UKL0	0.000220442	245185	242303	238263	241917	Yes
Q9BTD8	2.1311e-05	261193	193060	271370	241874	Yes
Q8NBN7	2.09774e-05	234418	239978	251191	241862	Yes
O75934	4.0437e-05	238180	246514	240865	241853	Yes
Q9BY32	0.000128582	232193	247325	244168	241229	Yes
Q07157	2.08247e-05	246429	242330	234567	241108	Yes
Q8N142	1.863e-05	239690	239685	243801	241059	Yes
O15305	9.1223e-05	241603	237538	243657	240933	Yes
Q86U44	0.000345449	233280	238641	249404	240442	Yes
Q9Y324	4.29551e-05	197613	192595	196050	195419	Yes
Q5TDH0	5.48989e-05	196261	191197	198589	195349	Yes
Q96IU4	2.56171e-05	185562	201134	199274	195323	Yes
Q9H936	5.75551e-05	203121	187328	195353	195267	Yes
Q8WUQ7	0.00024303	196309	186381	202725	195138	Yes
O95486	7.7905e-05	203713	187809	193490	195004	Yes
Q9BVV7	0.000193725	305346	92465.7	187130	194981	Yes
Q86U86	2.01115e-05	193262	186164	205444	194956	Yes
Q9H9J2	2.6459e-05	201215	185241	197888	194781	Yes
Q15404	2.36291e-05	203481	195500	184835	194605	Yes
Q99720	0.000273164	150352	209118	221925	193798	Yes
Q96FJ2	6.4654e-05	233440	116373	231388	193734	Yes
Q7L5N1	0.000102275	198519	192180	189724	193474	Yes
P02656	0.00011723	189258	203129	187905	193431	Yes
Q96SU4	1.86736e-05	183407	201170	195456	193345	Yes
Q96IZ0	0.000235208	193351	198595	187913	193286	Yes
P61421	1.89996e-05	191639	192607	195300	193182	Yes
P43003	1.863e-05	202037	190888	185929	192951	Yes
Q96JG6	0.000587566	185299	195579	197451	192776	Yes
Q08722	0.000305195	208595	169464	199044	192368	Yes
P61962	3.70744e-05	201034	188912	187135	192360	Yes
Q9H0U3	0.000135032	188606	198265	189754	192208	Yes
A0PJW6	0.000305195	191439	188928	196054	192140	Yes
Q96FV9	0.00028792	193265	194181	188176	191874	Yes
O95297	0.000142517	193841	195213	186366	191807	Yes
P23634	0.000155475	166705	163272	173202	167726	Yes
O95453	0.000299776	163419	169078	170426	167641	Yes
Q9H6S3	0.000155414	172113	161376	168823	167437	Yes
Q9H814	1.91458e-05	167616	168002	166643	167420	Yes
Q9BTL3	0.000144111	216725	213089	72289.5	167368	Yes
Q96HV5	0.000301982	173057	163716	164932	167235	Yes
Q9UHD9	5.05378e-05	170158	165756	165756	167224	Yes
P32321	0.000324787	162138	170563	168605	167102	Yes
P61764	0.000181318	170288	167440	163339	167022	Yes
O14617	0.000120019	177808	162595	160657	167020	Yes
Q9P2X0	5.08909e-05	171163	156772	173094	167010	Yes
Q9HCG8	9.90091e-05	157199	177881	165708	166929	Yes
Q5BJF2	0.000341312	177633	141788	180814	166745	Yes
P16455	9.57362e-05	165080	171717	163069	166622	Yes
Q9Y4R8	0.00018935	163451	166509	169537	166499	Yes
Q9UFW8	0.000285765	139746	183319	176073	166379	Yes
Q14728	3.64264e-05	161797	168929	168308	166345	Yes
Q6P1N0	1.88241e-05	157189	171279	170384	166284	Yes
Q13303	0.00373732	275931	45765.8	176989	166228	Yes
P57737	0.000305195	163096	170433	164695	166075	Yes
Q6PJ69	0.000307779	153299	135408	209501	166070	Yes
Q9NXV6	0.000120969	169985	160623	167553	166053	Yes
Q9H9Y6	7.46342e-05	175635	163056	159375	166022	Yes
P49768	0.0082489	173823	164213	159190	165742	Yes
Q96DB5	0.00125548	138607	212734	145769	165704	Yes
Q969E8	9.43752e-05	166676	166689	163524	165630	Yes
O60934	0.000305195	158588	155983	162845	159138	Yes
Q9H2H8	0.000145718	154069	162756	160149	158991	Yes
P52758	3.63747e-05	157109	159434	159790	158778	Yes
P62072	0.000305195	161623	154319	160193	158712	Yes
Q9UPN9	2.96381e-05	143973	159271	172715	158653	Yes
Q14651	1.88816e-05	191153	192556	92205.5	158638	Yes
Q9ULX9	0.000122397	153934	160843	161030	158602	Yes
A2RUS2	0.00397016	114266	190570	170878	158571	Yes
Q6UXD5	0.000305195	107820	199601	168087	158503	Yes
P56937	0.000305195	140902	162035	172506	158481	Yes
P49750	8.53207e-05	161369	150729	163258	158452	Yes
Q02127	1.863e-05	153535	159868	161666	158356	Yes
Q86U38	3.69441e-05	152119	157729	164910	158253	Yes
O94901	0.000166538	153175	164824	156170	158056	Yes
Q969Y2	4.34913e-05	156793	159640	157364	157932	Yes
O60566	3.43683e-05	159194	166361	148127	157894	Yes
Q96P11	1.95522e-05	153684	158411	161585	157893	Yes
Q96KN7	0.00941994	143158	166699	163822	157893	Yes
P30519	9.5028e-05	151099	156609	165726	157812	Yes
O75683	0.000305195	158567	155867	158460	157631	Yes
Q7Z3K3	5.54837e-05	158358	156352	156902	157204	Yes
Q9BRG1	4.7487e-05	155707	160115	155786	157202	Yes
Q8TD19	0.000305195	139732	149419	144628	144593	Yes
P56270	0.000208116	70161.7	209910	153529	144534	Yes
Q92797	5.37207e-05	143747	147266	142459	144491	Yes
Q9Y696	2.47053e-05	147698	143488	142076	144420	Yes
O75381	1.94616e-05	145111	140182	147903	144399	Yes
P50750	2.45463e-05	147851	140882	144256	144330	Yes
Q9Y508	0.000305195	143641	138890	150449	144327	Yes
O43264	1.863e-05	136229	147907	148844	144326	Yes
Q14181	4.12059e-05	139585	143736	148848	144056	Yes
P05161	0.00030545	25341.1	198173	208441	143985	Yes
O00566	1.863e-05	141574	146155	144074	143934	Yes
P53384	5.16036e-05	155317	124689	151354	143787	Yes
Q9NXS2	0.000219396	97121.7	161784	172454	143787	Yes
P49006	1.89996e-05	147013	139276	144910	143733	Yes
Q8NEJ9	0.000244082	142847	143994	144217	143686	Yes
Q9UHI6	8.75892e-05	140353	152122	138550	143675	Yes
P46100	1.863e-05	143572	141547	145694	143604	Yes
O95721	0.000305195	93619.6	190961	144766	143116	Yes
Q8NB90	0.000305195	144481	143434	140933	142949	Yes
Q16656	0.000284499	126521	183508	118651	142894	Yes
P27707	4.12036e-05	140966	134805	138912	138228	Yes
Q92747	0.000118548	138773	138150	137682	138201	Yes
Q9H1Z4	0.000245138	114646	183193	116662	138167	Yes
Q99598	6.40192e-05	139276	136487	138605	138123	Yes
Q9NR46	1.863e-05	136878	136620	140798	138099	Yes
Q6PIW4	0.00605297	237713	35621.1	140853	138062	Yes
Q02818	1.88816e-05	135500	142180	136393	138025	Yes
P16422	0.000301982	139151	137974	136429	137851	Yes
Q9NRF9	0.000200294	135402	138053	139967	137807	Yes
Q9NRN7	5.18675e-05	139596	136008	137686	137763	Yes
Q8IZ73	0.000216541	139399	135942	137667	137669	Yes
Q8WXA9	0.000305195	137929	130771	144022	137574	Yes
Q9BVQ7	7.78484e-05	137839	138057	136807	137567	Yes
Q96MU7	0.000237966	133595	136253	142847	137565	Yes
Q969U7	3.01258e-05	135279	139689	137545	137505	Yes
O95999	0.000345565	130363	143474	138276	137371	Yes
Q6P1Q0	2.6314e-05	112185	149427	150290	137301	Yes
Q9Y2R0	9.80253e-05	135291	137283	138968	137181	Yes
Q8N543	0.000147505	139006	132390	139837	137078	Yes
Q9Y2T2	0.000191045	137377	138517	135084	136993	Yes
O43795	0.000269018	140818	132978	136844	136880	Yes
Q9BUT1	0.00707782	135065	134751	139929	136581	Yes
Q96A49	7.24079e-05	127417	132963	121744	127375	Yes
Q92930	0.000107756	129654	129625	122783	127354	Yes
P45877	1.88241e-05	125435	124913	131047	127132	Yes
Q15041	0.000300044	91212.9	148420	141756	127129	Yes
P19256	0.000162361	126474	127421	127488	127128	Yes
P55957	1.88816e-05	121018	132379	127949	127116	Yes
P51809	9.34179e-05	131661	124026	125590	127092	Yes
Q9H892	0.00274804	141240	86553.1	153472	127088	Yes
Q8WVV9	3.55952e-05	128515	123800	128628	126981	Yes
Q9NP81	0.000305195	122690	130733	127426	126950	Yes
P30154	6.70722e-05	121466	131684	127434	126862	Yes
Q12983	0.000266924	140701	122867	116171	126580	Yes
Q96RN5	0.000305195	136406	146174	97069	126550	Yes
Q86TM6	0.00378055	108455	171037	100075	126523	Yes
Q9UBB5	0.000305195	132447	119708	127406	126521	Yes
Q92783	4.67777e-05	121461	121610	115612	119561	Yes
Q96B97	0.000226463	112726	126019	119556	119434	Yes
P07948	0.000305195	131933	91469.3	134869	119424	Yes
Q92974	0.000155847	127254	112023	118264	119180	Yes
Q9H3H5	2.90864e-05	122878	123553	111018	119149	Yes
Q6WCQ1	0.000104541	184440	114771	57903.7	119038	Yes
Q9BT25	0.00983939	40396.7	160577	155494	118822	Yes
Q9BV44	5.28553e-05	122262	116162	117883	118769	Yes
Q7Z422	0.000193646	121285	113763	120709	118586	Yes
P49841	0.000295403	122172	118705	114828	118568	Yes
Q6PGP7	6.70619e-05	123162	105489	126455	118369	Yes
Q9H098	0.00028369	120637	109119	124935	118230	Yes
Q53FA7	2.18799e-05	101991	102057	98149.6	100733	Yes
Q96K17	1.863e-05	98096.1	101381	102467	100648	Yes
Q96EV2	0.000253155	112441	84796.6	104658	100632	Yes
Q6ZRQ5	4.31264e-05	122493	118753	60644.5	100630	Yes
Q9UHY1	1.863e-05	95654.4	100598	105106	100453	Yes
Q15018	0.000203634	100741	95915.5	104178	100278	Yes
Q7L5L3	0.000305195	102872	97721.3	100231	100274	Yes
Q9P265	0.000305195	98754.4	102483	99463	100233	Yes
Q8IVS2	0.000248913	100040	101475	98883.7	100133	Yes
Q00587	0.00267609	101022	95308.7	103382	99904.2	Yes
Q709C8	0.00285874	101995	95478.3	102103	99858.8	Yes
Q9Y3A3	0.00543302	113291	73021	113023	99778.3	Yes
P56556	0.00029999	96883.5	98754.1	103676	99771.3	Yes
P19971	2.01115e-05	100397	96684.2	101748	99609.5	Yes
Q96EL3	0.000305195	103840	96786.6	98052.2	99559.4	Yes
Q9UI09	0.000305195	101527	93931.1	102953	99470.4	Yes
P17706	0.000305195	106952	96981.1	94419.3	99450.9	Yes
O95139	0.000305195	86835.5	103538	107902	99425	Yes
Q96A35	0.000180189	91809.7	93287.7	93624.6	92907.3	Yes
O95639	0.000305195	96595.3	92307.9	89519.8	92807.7	Yes
Q96GX9	0.000199948	90417.9	94679.9	93298.5	92798.8	Yes
P52564	0.000223516	91191.3	95874.3	90846.8	92637.5	Yes
Q9NWV8	0.000305195	94742.2	93031.1	90009.8	92594.4	Yes
Q7Z4W1	0.00473568	88343.2	88339.6	101030	92570.9	Yes
P55039	2.25371e-05	94345.4	90031.3	93292.8	92556.5	Yes
Q147X3	0.000305195	92572.6	84528.1	100378	92492.9	Yes
Q92754	0.000305195	83188.8	95958.8	98013.9	92387.1	Yes
Q14657	0.000320642	72151	135542	69298	92330.5	Yes
C9JRZ8	0.000294519	95837	90112.8	90869	92272.9	Yes
Q96QD9	0.000305195	94138.9	91863	90748.1	92250	Yes
P57076	0.000661935	86495.7	90083.8	100007	92195.3	Yes
Q96SZ5	0.000305195	94127.5	90600	91810.2	92179.3	Yes
P84157	0.000247468	92938.3	93036.4	90263.6	92079.4	Yes
Q9BQC6	0.000305195	87492.2	90273.7	98339.6	92035.2	Yes
O43815	0.000214311	87715.7	93700.6	94353.8	91923.4	Yes
Q9P2N5	0.000130149	93528.5	91479.6	90755.6	91921.2	Yes
Q8WTW3	0.000143718	8420.64	257890	9447.67	91919.3	Yes
P84085	0.000113118	88617.3	89182.1	87790.3	88529.9	Yes
Q6ZXV5	2.51737e-05	70892.8	98036.2	96621.4	88516.8	Yes
P78537	0.000158947	89837.5	87924.1	87600.3	88454	Yes
Q9BXV9	0.000316226	97108.5	Filtered	79721.2	88414.9	Yes
Q15334	0.00065703	92683.4	87437	85067.6	88396	Yes
Q9Y3Z3	6.88484e-05	93500.1	82940.9	88616.5	88352.5	Yes
Q9H6H4	0.00285093	87141.3	78714.2	98907	88254.2	Yes
Q9BSL1	0.000198201	60147	63985.2	140459	88197.1	Yes
Q9NXC5	0.000280672	75664.6	95628.9	93279	88190.8	Yes
Q7Z6K5	0.00260447	81939.9	90156.5	92475.7	88190.7	Yes
Q8WWI5	1.88656e-05	90897	87077.2	86241.5	88071.9	Yes
Q6P582	5.37108e-05	95247.3	80771.2	87947.7	87988.7	Yes
O14656	0.000305195	81263.1	98892.3	83619.6	87925	Yes
P02794	0.000698976	64265.5	124797	74664.3	87908.8	Yes
A6NHL2	0.000305195	95291.8	86085.3	82170.6	87849.2	Yes
Q96SB3	0.000305195	90961.5	81999.1	90504.9	87821.8	Yes
P16930	0.000155446	89072.8	87834.6	86528.8	87812.1	Yes
Q16512	0.00011777	86339.6	87644.6	88995.8	87660	Yes
Q15527	0.00511158	91203.6	84848.6	86787.3	87613.2	Yes
Q8TCT8	0.000314593	87562.2	88367.2	86719.5	87549.7	Yes
Q9ULJ3	0.0034653	12482.2	11993.9	237727	87401.1	Yes
Q9Y296	0.00396641	68362.7	75926	77096.2	73795	Yes
Q8N4Q0	0.00013829	73141.9	75329.8	72770.9	73747.5	Yes
O95466	0.0049565	75654.7	70889	74583.3	73709	Yes
Q96BJ8	0.000305195	79201.9	75558.4	66342.4	73700.9	Yes
Q6UWP2	0.000309131	72985.4	72532.5	75564.5	73694.1	Yes
Q9UGP4	0.0010257	46042.4	94570.7	80218.5	73610.5	Yes
Q8IWA5	0.000301709	73849.2	72661.7	74320.6	73610.5	Yes
Q96PE7	0.00176691	67389.2	75543.4	77396.6	73443.1	Yes
O15400	0.000289953	70519.1	74051.8	75008.3	73193.1	Yes
Q9NZJ6	0.000303695	57268.2	105813	56465.6	73182.4	Yes
Q2PZI1	0.00131643	16056.7	22546.2	180925	73175.9	Yes
Q8WWV3	0.000107302	71160.8	73056.6	75225.8	73147.7	Yes
O95059	0.00929433	74043.6	70468.4	74801.5	73104.5	Yes
Q9H7H0	0.000104655	74164.1	72202.9	72944.3	73103.8	Yes
Q9H7C9	0.00245841	72412.7	72229.3	74606.2	73082.7	Yes
Q92995	0.000827045	66214.2	68376.1	68837.5	67809.3	Yes
O95235	8.70919e-05	69576	65497.4	68199.4	67757.6	Yes
P14373	4.27175e-05	71257.6	64744.9	67125.7	67709.4	Yes
Q9C0B5	0.00146667	58019.8	77357.5	Filtered	67688.7	Yes
Q969Z3	6.91824e-05	55539.9	71984.7	75364.5	67629.7	Yes
O00255	0.00249517	66108.8	73750.9	62914.8	67591.5	Yes
O14787	2.6807e-05	69219.4	66381	67107.3	67569.2	Yes
Q6ZS17	0.00154215	61761.2	70334.4	70354	67483.2	Yes
Q7Z4H3	3.48789e-05	65752.9	71516.6	64878.1	67382.5	Yes
Q96GE9	0.000312474	67534.4	68617.1	65958	67369.8	Yes
Q16877	0.000254379	70425.2	65415.9	66125.4	67322.2	Yes
Q15628	0.000305195	64663.9	69619.8	67579.6	67287.8	Yes
A6NIH7	0.000309283	63055.1	67608.9	70957.6	67207.2	Yes
Q9Y3D6	0.000161716	66388.2	71269	63876.2	67177.8	Yes
Q9Y2V7	0.00017944	62212.7	72244.3	66969	67142	Yes
Q8N884	0.000305195	66818.8	71386.1	62828.3	67011.1	Yes
O75122	0.000215704	66831.3	70121	63949.1	66967.1	Yes
Q9BRZ2	0.000238631	66347.4	69868	64530.1	66915.2	Yes
O43293	0.00364698	77102.1	52520.6	71010.7	66877.8	Yes
Q9H9Q2	0.000868686	70021.1	62235.9	68227.9	66828.3	Yes
Q9UIF9	0.00245719	39504.3	57795.4	66550	54616.6	Yes
Q9UBK9	0.000233511	52330.1	52222.1	59146.6	54566.2	Yes
P51511	0.00521549	60063	54097.3	49376.1	54512.2	Yes
Q8N0W3	0.00376727	37187.2	38984.4	87273.5	54481.7	Yes
Q9P253	0.000234168	46094.4	47115.9	70218.1	54476.1	Yes
P01591	0.00399737	30231.9	96841.2	36329.7	54467.6	Yes
Q9H981	0.000305195	54911.4	52869.3	55523	54434.6	Yes
Q8TB36	0.00247774	50554.4	43883.9	68706.5	54381.6	Yes
Q9HCY8	0.000107302	52400	56728.2	53979.6	54369.3	Yes
Q13421	0.00088554	49239.2	52861.9	60946	54349	Yes
Q86YN1	0.000305195	62769.8	45927.1	Filtered	54348.4	Yes
Q69YH5	0.00166595	61206	52760.5	49042.6	54336.4	Yes
Q9NYL2	0.000249745	38627.6	61626.1	62678.7	54310.8	Yes
Q92887	0.000305195	53694.6	63474.6	45679.4	54282.9	Yes
Q8N2F6	0.000305195	54061	53310	55443.5	54271.5	Yes
Q9BWW4	0.000311117	59477.4	50903.6	36483.3	48954.8	Yes
P35611	0.000305195	41894.8	53422.7	51530.8	48949.4	Yes
P0C2W1	0.000305195	47558.5	49673.7	49401	48877.7	Yes
Q9P121	0.00392679	48964.4	49658.3	47988.3	48870.3	Yes
Q96SI1	0.00602133	34873.9	Filtered	62745.4	48809.6	Yes
Q9BWS9	0.000305195	57262.9	37275.4	51748.6	48762.3	Yes
Q7Z7E8	0.00311613	65108.5	42001.1	39137.9	48749.2	Yes
Q8N573	0.00189246	51548.5	47426.1	47064.2	48679.6	Yes
Q9Y4C2	0.00217315	47771.8	48370.2	49713.3	48618.4	Yes
P27540	0.000305195	53164.1	41460.5	51071	48565.2	Yes
O94915	0.000305195	45298.2	47765	52356.9	48473.4	Yes
Q9UGM6	0.000305195	47163	47132.3	50887.2	48394.2	Yes
Q96G74	0.0034653	49836.4	47573.9	47644.7	48351.7	Yes
Q8N1G0	6.87926e-05	45980.3	48147.3	50923.8	48350.5	Yes
A2RRP1	2.01827e-05	44464.4	54835.3	45680.2	48326.7	Yes
Q13472	0.000305195	47650.4	49799.1	47487	48312.2	Yes
Q15291	5.54841e-05	50155.3	49306	45432.1	48297.8	Yes
Q56VL3	0.000203521	46526.1	51847.3	46448.6	48274	Yes
Q8IWJ2	0.000308386	48986.7	47223.7	48482	48230.8	Yes
P42858	0.000148171	46532.7	44833.5	53141.6	48169.3	Yes
P02144	4.38921e-05	46871.5	53237.8	42431.2	47513.5	Yes
P42684	0.00906565	47825.7	41901.7	52702.1	47476.5	Yes
Q01968	9.43752e-05	43057.3	51057.2	48211.8	47442.1	Yes
O15235	0.000305195	37131.5	69949.7	35071.7	47384.3	Yes
Q9UP83	0.00285444	45493.8	48170	48446.9	47370.2	Yes
Q7Z4H7	0.000305195	43692.9	47303.3	50811.6	47269.3	Yes
Q6IQ22	0.000385047	44146.1	50575.3	46977	47232.8	Yes
Q9Y487	0.000305195	50747.2	43121.6	47674.1	47181	Yes
Q5T200	0.000324248	47984.2	45650.9	47824.9	47153.3	Yes
Q9H6S0	0.000242993	45292.1	47562.4	48603.6	47152.7	Yes
Q8IY95	0.00696916	46340.3	40352.7	54492	47061.7	Yes
Q8WUU5	0.000353575	79270.1	42041.9	19762.3	47024.8	Yes
Q9BY41	0.000305195	46690.2	45318.3	49010.8	47006.4	Yes
Q8WUX9	2.39867e-05	42342.3	44389.9	54167.4	46966.5	Yes
O95166	0.000305195	45306.9	47316.9	48026.1	46883.3	Yes
P33552	0.000305195	47546.6	45407.3	47410.7	46788.2	Yes
Q8IUC4	0.000305195	42829.1	42450.2	54515.7	46598.4	Yes
Q96FV2	0.00219755	41597.9	36528.9	57653.7	45260.1	Yes
Q8N584	0.0034653	46930	40536.9	48228.1	45231.7	Yes
Q8WU76	0.000265011	43793.5	46561.2	45148.2	45167.7	Yes
Q96JY6	0.00968148	19971	95487.5	19979.4	45146	Yes
Q9HB40	0.000305195	73397.6	29652.8	32353.2	45134.6	Yes
A5PLL7	0.000184872	33606	55895.7	45874.7	45125.5	Yes
Q9P260	0.000295242	47321.2	46843.4	41003.2	45055.9	Yes
Q969F9	0.000305195	46161	43191	45668.2	45006.7	Yes
Q16626	0.00790445	43403.5	Filtered	46573	44988.2	Yes
Q96B70	0.00555578	42180.3	42227.4	50423.7	44943.8	Yes
O15126	0.00115939	48297.4	46923.2	39543.3	44921.3	Yes
Q86TP1	0.000217873	45960.3	42061.9	46707.8	44910	Yes
Q9Y6A5	0.000305195	42284.8	47868.5	44471.8	44875	Yes
Q86Y39	0.00157464	33326.5	68782.5	32502.5	44870.5	Yes
Q7L273	0.000243536	47725.3	42598.5	44250.6	44858.1	Yes
Q96SL1	0.00409326	41841.4	45554.4	47118	44837.9	Yes
Q9H944	0.000305195	44598.4	44268.8	45377.3	44748.2	Yes
P42702	0.000305195	44451.2	41906.5	47866.5	44741.4	Yes
Q9BW61	0.00269374	46421.2	43274	44396.2	44697.2	Yes
Q6P1X5	0.000305195	23985.1	19455.5	90576.1	44672.3	Yes
Q9P275	0.00166632	44866.9	41166.4	47874.6	44636	Yes
Q7Z4S6	0.000197385	43661.6	44674.3	45353.1	44563	Yes
Q9HC62	0.00526559	49215.9	40389.5	43967.6	44524.4	Yes
Q5T0W9	0.000309171	42877.3	42074.3	48564.1	44505.2	Yes
Q15532	0.00170849	45244.2	42821.7	45128.3	44398.1	Yes
Q9Y2D4	0.00103021	41718.6	52653	38721.9	44364.5	Yes
Q53GG5	0.000305195	47392.1	42169.5	43488.3	44350	Yes
Q9NVQ4	0.000305195	45216.6	44311	43494.1	44340.6	Yes
Q9Y5T5	0.000305195	37063	32897.3	33854.5	34604.9	Yes
Q93062	0.002145	27988.3	28683.1	47100.5	34590.6	Yes
Q8TDH9	0.00660402	33456.8	35063.2	35135.9	34552	Yes
P03915	0.0052758	41797.3	34788.3	26945.3	34510.3	Yes
Q8IUR7	0.000305195	35225	34024.6	33810.6	34353.4	Yes
Q9C0I1	0.00685391	30950.2	Filtered	37705.3	34327.7	Yes
Q17RY6	0.000159934	34100.4	34597.1	34152	34283.2	Yes
P45954	0.000302334	32871.4	35111.4	34729	34237.3	Yes
Q9NRX5	0.00670141	35683	Filtered	32707.4	34195.2	Yes
P56277	0.000305195	32588.1	34023.8	35900.4	34170.8	Yes
Q86WQ0	0.00497991	35924.7	34709.3	31854.2	34162.7	Yes
O43715	0.000305195	34073.8	33494.6	34820.5	34129.7	Yes
P17544	5.32525e-05	45879.4	28913	27548.7	34113.7	Yes
Q9BVC4	0.00375551	38618.2	36263.9	27236.3	34039.5	Yes
O60294	0.00990341	28705.5	38251.1	34994.2	33983.6	Yes
Q8IWZ8	0.00394411	26779.3	22244.5	40287	29770.3	Yes
Q8TDB6	0.000301982	28103.1	31730.4	29408.5	29747.3	Yes
P00414	0.000243559	28164.8	25951.3	34919.3	29678.4	Yes
Q53FT3	0.00141857	30217.2	31764.4	26748.3	29576.6	Yes
Q15800	0.000203521	28669.4	30810	29242	29573.8	Yes
Q63ZY3	0.000305195	30985.1	25790.7	31881	29552.3	Yes
Q9NRG7	3.9817e-05	27795.1	31088.8	29598.6	29494.2	Yes
Q5MNZ6	0.00156188	24957.4	28012.7	35448.4	29472.8	Yes
Q9BYX2	0.000305195	28396.3	27301.7	32678	29458.6	Yes
Q68CZ6	0.000293908	35306.9	27384	25684.6	29458.5	Yes
Q9H496	0.000308928	28705.6	31761.2	27546.6	29337.8	Yes
Q9BV73	0.000111357	28978.5	27378.1	31595	29317.2	Yes
O14757	0.000305195	28921.3	33348.4	25639.8	29303.2	Yes
P78380	0.00344937	Filtered	28383	30205	29294	Yes
Q12884	0.00131425	27794.8	29684	30364.1	29281	Yes
Q96CS2	0.00351185	30533.3	23882.7	33369.5	29261.8	Yes
O00311	0.000147505	16144.6	17025.7	41694.6	24955	Yes
P15848	0.00024204	24918.3	23685.6	26098.6	24900.8	Yes
O00257	0.00593344	22467.3	22036.7	29845.3	24783.1	Yes
Q96QE3	0.000457026	24393.8	26520.9	23323.3	24746	Yes
O95249	0.000305195	36528.8	15545.1	22117.7	24730.5	Yes
Q13769	0.000276586	20597.8	28938.5	24602.2	24712.8	Yes
Q14746	0.000321658	25554	25360.8	22899.7	24604.8	Yes
Q96JI7	0.00829263	20507.9	31611.1	21687.1	24602	Yes
Q96S97	0.000305195	24897.5	24646.9	24181.3	24575.2	Yes
P62987	0.00637485	Filtered	14480.2	Filtered	14480.2	Yes
Q8WUH2	0.00685319	17854.5	11047.6	Filtered	14451.1	Yes
O75570	0.00697144	13475.2	16663.2	13019.1	14385.8	Yes
O95427	0.000305195	14892.8	13277.1	14966.1	14378.6	Yes
P06727	0.00366483	14135	14604.1	14273.4	14337.5	Yes
Q9BY50	0.00172196	19698	11385.6	11825.9	14303.1	Yes
Q8IY47	0.00192493	7509.08	8712.55	13491.4	9904.35	Yes
Q9NYV6	0.000244326	10203.5	9881.05	9440.26	9841.6	Yes
Q9H2X9	0.000305195	9435.32	10181.5	9889.48	9835.44	Yes
Q8NG31	0.00406909	10473.7	9236.7	9389.88	9700.08	Yes
Q6PJI9	0.000317246	15541.6	11436	1908.08	9628.56	Yes
Q8IVB5	0.000305195	8908.36	9122.36	10435.7	9488.82	Yes
Q17RY0	0.000305195	9371.86	9454.5	9540.84	9455.74	Yes
Q8NCE2	0.000334686	9198.12	10000.5	9014.62	9404.43	Yes
Q96E22	0.00711856	10557.1	9117.18	8503.98	9392.77	Yes
P25445	0.00385209	9136.92	11065.8	7528.45	9243.72	Yes
Q12986	0.00277268	Filtered	8520.97	9738.39	9129.68	Yes
Q8N442	0.00342375	8121.35	8530.47	9895.94	8849.25	Yes
Q9UMR2	0.000305195	10247.4	8150.47	7525.87	8641.25	Yes
Q8IY45	0.000308928	9691.79	7468.11	7951.93	8370.61	Yes
Q9UKB3	0.00207026	Filtered	7723.76	9011.83	8367.8	Yes
Q9UGU5	0.000242807	4261.25	10082.6	10692.4	8345.44	Yes
Q9UDY8	0.000305195	8631.42	8241	7694.24	8188.89	Yes
Q9Y5U8	0.000782715	9685.09	7429.96	6752.11	7955.72	Yes
Q6P1X6	0.0014078	9452.22	8503.43	5810.97	7922.21	Yes
Q9ULD2	0.000305195	5223.46	4049.7	14295.3	7856.17	Yes
Q9BRP1	0.00439431	6637.19	8552.87	8058.41	7749.49	Yes
P18440	0.00348133	Filtered	8082.33	6491.81	7287.07	Yes
Q8N0V3	0.00618784	Filtered	7447.83	6890.94	7169.39	Yes
Q32NC0	0.000307472	7973.79	6173.5	6491.54	6879.61	Yes
Q96GW9	0.000260515	4679.91	6660.97	8465.71	6602.2	Yes
Q9P2B4	0.00937231	Filtered	6489.65	6447.89	6468.77	Yes
Q9UPW5	0.000220442	6594.29	6073.09	6368.28	6345.22	Yes
Q8N1F8	0.000290375	5573.5	6868.24	6285.38	6242.37	Yes
Q9NRR4	0.00702579	5942.41	5722.73	6952.77	6205.97	Yes
Q8IZE3	0.00759013	Filtered	4843.29	7114.36	5978.83	Yes
A8MT69	0.000305195	6106.47	6209.95	5193.49	5836.64	Yes
Q9H9Q4	0.000730775	4924.53	5069.49	7024.82	5672.95	Yes
Q5VW38	0.000751646	6316.56	4753.9	4463.98	5178.15	Yes
O43149	0.000305195	5384.8	5315.93	4127.23	4942.65	Yes
Q9C0H2	0.000305195	3801.21	4457.65	4557.34	4272.07	Yes
Q9HAZ1	0.00726287	4535.74	4070.64	3981.38	4195.92	Yes
P23527;P33778;Q16778	1.88816e-05	242440864	241780752	244214400	2.42812e+08
Q16777;Q6FI13	1.863e-05	202411504	198035808	198696064	1.99714e+08
A6NCW0;A8MUK1;C9J2P7;C9JJH3;C9JLJ4;C9JPN9;C9JVI0;D6R901;D6R9N7;D6RA61;D6RBQ6;D6RCP7;D6RJB6;Q0WX57;Q7RTZ2	0.000147505	11425684	10859982	10920407	11068691
P0DMV8;P0DMV9	1.863e-05	9754880	9934134	9725695	9804903
P62826	1.863e-05	8223740	8.25176e+06	8245377	8.24029e+06
P07355	1.863e-05	8.10332e+06	8545544	7997009	8.21529e+06
P09972	1.863e-05	7.69674e+06	7.63176e+06	7.75629e+06	7.69493e+06
O43175	1.863e-05	7738149	7.3653e+06	7274849	7.45943e+06
P06744	1.863e-05	7265425	7.31722e+06	7.38199e+06	7.32154e+06
P07195	1.863e-05	7.31736e+06	7.26307e+06	7.31917e+06	7.29987e+06
P11142	1.863e-05	7.08537e+06	7208326	7.07044e+06	7.12138e+06
P62701	1.863e-05	6.85941e+06	6.70566e+06	6784031	6783034
O60506	1.863e-05	6753871	6583745	6559282	6.6323e+06
P13645	1.863e-05	6.58916e+06	6619741	6651083	6.61999e+06
P16401	1.863e-05	6654283	6.52313e+06	6554082	6.57717e+06
P16403	1.863e-05	6.91015e+06	6495393	5966481	6.45734e+06
P68032;P68133	2.3704e-05	7249393	4853358	7.19958e+06	6.43411e+06
Q09666	1.863e-05	6.42139e+06	6421027	6088472	6.3103e+06
P62851	1.89996e-05	6249004	6.23067e+06	6.27244e+06	6.25071e+06
Q8N5C7	0.00050498	5946834	6.18207e+06	6.19544e+06	6108114
P08727	1.863e-05	5.90722e+06	6.31806e+06	6081714	6.10233e+06
P02545	1.863e-05	5.99809e+06	6178931	5.92003e+06	6.03235e+06
P23528	1.863e-05	5964924	5933146	5.80129e+06	5.89979e+06
Q07020	1.863e-05	5.93249e+06	5754257	5884212	5.85699e+06
P22392	1.863e-05	5754033	5.73306e+06	5863378	5.78349e+06
P35241	1.863e-05	5943206	5.60206e+06	5.71698e+06	5.75408e+06
P42167	1.863e-05	5742353	4552502	6932976	5.74261e+06
P05386	1.86736e-05	5973906	5504061	5496251	5.65807e+06
P13639	1.863e-05	5621351	5.58736e+06	5.56094e+06	5589885
P26373	1.863e-05	5546107	5551262	5558675	5.55201e+06
P07900	1.863e-05	5317729	5.37084e+06	5599430	5.42933e+06
P63241	1.863e-05	5484211	5365854	5.34979e+06	5.39995e+06
P36578	1.863e-05	5392412	5402447	5.34151e+06	5.37879e+06
P32119	1.86736e-05	5347689	5462921	5222965	5344525
P62917	1.863e-05	5.27752e+06	5099746	5.1539e+06	5.17706e+06
P17844	1.863e-05	5116677	5159637	5250944	5.17575e+06
P02786	1.863e-05	5.16169e+06	5108760	5149447	5.13996e+06
P06576	1.863e-05	5047920	5250682	4.99698e+06	5.09853e+06
P46776	1.863e-05	5.06065e+06	5153400	5013179	5.07574e+06
O60884	1.863e-05	5388335	4.77205e+06	5.05182e+06	5.07074e+06
P26641	1.863e-05	5.07885e+06	4.88306e+06	5.10833e+06	5.02342e+06
P08729	1.863e-05	4.76451e+06	5055680	4808351	4.87618e+06
Q9UQ80	1.863e-05	4899819	4.84606e+06	4833765	4.85988e+06
O00148	1.863e-05	4844198	4.8393e+06	4743930	4.80914e+06
P14625	1.863e-05	4.86448e+06	4687506	4.69963e+06	4750539
Q01105	1.863e-05	4.80558e+06	4720010	4.66626e+06	4.73062e+06
P08670	1.863e-05	4.55053e+06	4.74831e+06	4.78574e+06	4.69486e+06
P46783	1.863e-05	4814080	4.4207e+06	4442547	4.55911e+06
P08174	2.76586e-05	4622375	4524482	4457022	4.53463e+06
P15880	1.863e-05	4.5642e+06	4.56333e+06	4474899	4534141
P27797	1.863e-05	4.65883e+06	4465291	4.45111e+06	4.52508e+06
P38646	1.863e-05	4728380	4435577	4.40124e+06	4.52173e+06
P31943	1.863e-05	4498977	4464348	4.41003e+06	4.45779e+06
P18124	1.863e-05	4475749	4416233	4313120	4.4017e+06
P04083	1.863e-05	4196492	4.41502e+06	4466991	4.3595e+06
P00966	1.863e-05	4405235	4.26101e+06	4.28834e+06	4.31819e+06
P62263	1.863e-05	4273573	4281459	4342607	4299213
P60842	1.863e-05	4.33407e+06	4277241	4.27873e+06	4.29668e+06
P23396	1.863e-05	4380391	4298757	4.21078e+06	4.29664e+06
P09884	5.05892e-05	4208098	4262143	4393810	4288017
P31948	1.863e-05	4.22678e+06	4343291	4.27794e+06	4.28267e+06
P67936	1.863e-05	4.1926e+06	4.3509e+06	4233664	4.25905e+06
P07437	1.87382e-05	4.01551e+06	4.4484e+06	4.28532e+06	4.24974e+06
P30050	1.863e-05	4161356	4.28413e+06	4245919	4.23047e+06
P62424	1.863e-05	4.28248e+06	4.27804e+06	4.11355e+06	4.22469e+06
P42766	1.863e-05	4254222	4203465	4.20733e+06	4.22167e+06
Q02878	1.863e-05	4.2741e+06	4.16319e+06	4.17144e+06	4.20291e+06
P62906	1.863e-05	4.1691e+06	4145256	4.16202e+06	4.15879e+06
P00813	2.42656e-05	4225895	4.17077e+06	4.07679e+06	4.15782e+06
P50914	1.863e-05	4.21327e+06	4.11112e+06	4143367	4.15592e+06
P21333	1.863e-05	4.10048e+06	4.11534e+06	4.07446e+06	4.09676e+06
P50990	1.863e-05	4.11521e+06	4.01727e+06	4.08438e+06	4.07228e+06
Q07955	1.863e-05	4360268	3.44983e+06	4342234	4.05078e+06
P11021	1.863e-05	4026551	4.03479e+06	4.0579e+06	4.03975e+06
P62913	1.863e-05	4.03778e+06	4.07062e+06	3.96646e+06	4.02495e+06
P62269	1.863e-05	4.07712e+06	3.9918e+06	3.91675e+06	3995223
Q96AE4	1.863e-05	3.93802e+06	3901674	3.88404e+06	3.90791e+06
P30101	1.863e-05	3.8277e+06	3.90395e+06	3.88352e+06	3.87172e+06
P35268	1.95288e-05	3.84156e+06	3.8455e+06	3.86048e+06	3.84918e+06
P62899	2.1185e-05	3.83837e+06	3.86086e+06	3.82649e+06	3.84191e+06
P46782	1.9513e-05	4.00665e+06	3.56962e+06	3.84965e+06	3.80864e+06
P62277	1.863e-05	3.7776e+06	3865276	3767999	3.80363e+06
P0C0S5;Q71UI9	1.863e-05	3.82682e+06	3823271	3.73276e+06	3.79428e+06
P19012	1.863e-05	3667880	3.94145e+06	3.77092e+06	3793419
O00299	1.863e-05	3.79202e+06	3787246	3794811	3.79136e+06
P34897	1.863e-05	3.83268e+06	3.7512e+06	3.76865e+06	3.78418e+06
P78527	1.863e-05	3.81273e+06	3.83627e+06	3.62172e+06	3.75691e+06
Q15366	1.863e-05	3.79273e+06	3.77221e+06	3.66745e+06	3.74413e+06
Q15365	1.863e-05	3.70167e+06	3617720	3.8423e+06	3.72056e+06
P23284	1.863e-05	3766619	3.7055e+06	3.64934e+06	3.70715e+06
P62241	1.863e-05	3693463	3.65614e+06	3.66869e+06	3.67276e+06
P39687	2.01115e-05	3.67526e+06	3.73696e+06	3603605	3671944
P62753	2.09238e-05	3.62809e+06	3.63082e+06	3.64144e+06	3.63345e+06
Q15233	1.863e-05	3.64312e+06	3.64287e+06	3.59254e+06	3.62618e+06
P83731	1.88816e-05	3.68361e+06	3.55378e+06	3.58886e+06	3.60875e+06
P49411	1.863e-05	3.73247e+06	3.52703e+06	3.54467e+06	3.60139e+06
Q9Y3U8	1.863e-05	3539124	3.51342e+06	3.59977e+06	3.55077e+06
O75367	1.863e-05	3.57091e+06	3454973	3.59788e+06	3.54125e+06
Q12906	1.863e-05	3598675	3.51275e+06	3.48649e+06	3.53264e+06
P08758	1.863e-05	3575555	3450696	3.47424e+06	3.50016e+06
P62854	1.863e-05	3.51864e+06	3.465e+06	3.50271e+06	3.49545e+06
P84098	1.863e-05	3582796	3505292	3.39313e+06	3.49374e+06
P62829	1.863e-05	3.4292e+06	3.57468e+06	3.44386e+06	3.48258e+06
Q16576	1.863e-05	3.50702e+06	3.48162e+06	3.43914e+06	3.47593e+06
O60488	5.12759e-05	3.43404e+06	3.50627e+06	3473373	3.47123e+06
Q08J23	1.863e-05	3476154	3.50511e+06	3425345	3.46887e+06
Q15029	1.863e-05	3.50128e+06	3.44726e+06	3.3938e+06	3.44744e+06
P46781	1.863e-05	3.38546e+06	3.43066e+06	3.47474e+06	3.43029e+06
P62081	1.863e-05	3539318	3285752	3.40263e+06	3.40923e+06
P84103	1.863e-05	3378161	3.34206e+06	3.47402e+06	3.39808e+06
P63244	1.863e-05	3.39511e+06	3.40086e+06	3.36964e+06	3.38854e+06
P60866	1.94616e-05	3.43514e+06	3.30297e+06	3.30534e+06	3.34782e+06
P63104	1.96961e-05	3.31092e+06	3.26749e+06	3.25811e+06	3.27884e+06
P12268	1.863e-05	3.34028e+06	3.2614e+06	3232607	3.27809e+06
P61313	1.863e-05	3.32747e+06	3.29334e+06	3210303	3.27704e+06
Q08211	1.863e-05	3.14243e+06	3.31019e+06	3.35717e+06	3.26993e+06
P39023	1.863e-05	3.29758e+06	3.20017e+06	3.18424e+06	3.22733e+06
P61353	1.91458e-05	3.17005e+06	3.23496e+06	3260676	3221897
Q9BVA1	1.863e-05	3127328	3.23725e+06	3237011	3.20053e+06
P61247	1.863e-05	3.21576e+06	3187086	3.19063e+06	3197827
P12004	1.863e-05	3260763	3.19568e+06	3129886	3.19544e+06
P22314	1.863e-05	3180651	3.14407e+06	3.16295e+06	3.16256e+06
Q15084	1.863e-05	3065569	3.22421e+06	3.12897e+06	3.13958e+06
P18669	1.863e-05	3.19681e+06	3.09921e+06	3.10162e+06	3.13255e+06
Q16719	1.863e-05	3163739	3116574	3.10056e+06	3.12696e+06
P40926	1.863e-05	3097076	3.04636e+06	3109906	3.08445e+06
A5A3E0	0.000305195	2.79458e+06	3.6044e+06	2790918	3.0633e+06
Q99497	1.863e-05	3031367	3.09863e+06	3059568	3.06319e+06
Q03252	1.89996e-05	2.99307e+06	2.9567e+06	2.98523e+06	2.97833e+06
P62258	1.863e-05	2789483	3.053e+06	3.08346e+06	2.97531e+06
P62310	1.91777e-05	2.96271e+06	3.00957e+06	2.94285e+06	2.97171e+06
P25398	2.26572e-05	3.01197e+06	2.92091e+06	2892903	2.94193e+06
P05198	1.863e-05	2920361	2957905	2.94179e+06	2.94002e+06
Q12931	1.863e-05	2.87626e+06	2.91869e+06	2963342	2.91943e+06
P49368	1.863e-05	2.91001e+06	2.9341e+06	2879178	2.90776e+06
P49207	1.863e-05	2832687	2874935	3.01202e+06	2.90655e+06
P45880	1.863e-05	2.8421e+06	2.82276e+06	2.88986e+06	2.85157e+06
P02100;P69891;P69892	4.18937e-05	2.94045e+06	2.83421e+06	2733784	2.83615e+06
Q00610	1.863e-05	2.93666e+06	2.67467e+06	2881656	2.831e+06
P10599	1.863e-05	2851665	2.84595e+06	2.76995e+06	2.82252e+06
P04908;Q7L7L0	1.863e-05	5.60058e+06	1.05303e+06	1.00293e+06	2.55218e+06
P14678;P63162	2.16106e-05	2.22741e+06	2.49012e+06	2342434	2.35332e+06
O95336	1.863e-05	1.84203e+06	1.95011e+06	1.89135e+06	1.8945e+06
P16949	1.863e-05	1.91938e+06	1.88467e+06	1.84958e+06	1.88454e+06
Q9NR30	1.863e-05	1933623	1.87005e+06	1.83765e+06	1.88044e+06
P32969	1.863e-05	1.88885e+06	1.85994e+06	1888386	1.87906e+06
P62888	1.863e-05	1.90557e+06	1.83663e+06	1.85449e+06	1.86556e+06
Q1KMD3	1.90967e-05	1.87351e+06	1.83549e+06	1.88426e+06	1.86442e+06
P46778	1.863e-05	1.84822e+06	1.85688e+06	1.87596e+06	1.86035e+06
P27695	1.863e-05	1.92412e+06	1.81352e+06	1.83558e+06	1.85774e+06
P13797	1.863e-05	1.8569e+06	1.85758e+06	1.8457e+06	1.85339e+06
P20700	1.863e-05	1.8416e+06	1.86144e+06	1.84828e+06	1.85044e+06
P62750	1.88958e-05	1.86702e+06	1.83349e+06	1817504	1.83934e+06
P09429	1.863e-05	1.80023e+06	1855960	1837524	1.83124e+06
O75390	1.863e-05	1.85014e+06	1.96071e+06	1670371	1.82707e+06
Q14683	2.66443e-05	1.82024e+06	1.8045e+06	1.85271e+06	1.82582e+06
P05141	1.863e-05	1.81e+06	1.85029e+06	1.80827e+06	1.82285e+06
Q92945	1.863e-05	1843630	1.80727e+06	1.80702e+06	1.81931e+06
P14868	1.863e-05	1.80488e+06	1.81115e+06	1805041	1.80702e+06
Q92597	1.863e-05	1.78778e+06	1.8413e+06	1.78869e+06	1.80592e+06
P52292	1.863e-05	1.81238e+06	1.80775e+06	1784782	1.80164e+06
P24534	1.863e-05	1.84963e+06	1.78036e+06	1.76261e+06	1.79753e+06
P07305	2.15973e-05	1.81387e+06	1.81766e+06	1.75986e+06	1.79713e+06
Q13151	2.01827e-05	1.70965e+06	1863580	1.81494e+06	1.79606e+06
P12956	1.863e-05	1.82704e+06	1.75003e+06	1793706	1.79026e+06
Q16629	1.863e-05	1.82484e+06	1789882	1752249	1.78899e+06
Q92688	2.68599e-05	1.79782e+06	1.79165e+06	1.77122e+06	1.7869e+06
P52597	1.863e-05	1.80083e+06	1.77776e+06	1.74131e+06	1.7733e+06
Q9NQC3	1.863e-05	1.80889e+06	1.74745e+06	1.74157e+06	1.76597e+06
P21796	1.863e-05	1764776	1.73339e+06	1.75968e+06	1.75262e+06
P63000	1.88958e-05	1.74007e+06	1.72948e+06	1.75225e+06	1.7406e+06
P25786	1.863e-05	1.73898e+06	1.73549e+06	1.74372e+06	1.7394e+06
Q06323	1.863e-05	1.70472e+06	1.75644e+06	1.74978e+06	1.73698e+06
Q07021	1.88656e-05	1.72201e+06	1.75138e+06	1.73315e+06	1735513
P30086	1.863e-05	1.72997e+06	1.72751e+06	1.71467e+06	1.72405e+06
O15042	4.77403e-05	1.74075e+06	1722993	1.68365e+06	1.7158e+06
P18621	1.863e-05	1.71037e+06	1.67177e+06	1.72867e+06	1.7036e+06
Q15393	1.863e-05	1.68682e+06	1.68421e+06	1.66395e+06	1.67833e+06
P78347	1.863e-05	1.68063e+06	1.65982e+06	1.68676e+06	1.67574e+06
O75533	1.91821e-05	1.6721e+06	1.69387e+06	1.64937e+06	1671781
P26640	1.863e-05	1741201	1.55483e+06	1707595	1.66787e+06
Q01518	1.89996e-05	1.59632e+06	1.66327e+06	1.70748e+06	1655691
P30153	1.863e-05	1.63265e+06	1.66346e+06	1.66289e+06	1.653e+06
Q15046	1.863e-05	1.66112e+06	1.59516e+06	1.67788e+06	1.64472e+06
Q8NC51	1.863e-05	1.67831e+06	1.64074e+06	1611431	1.64349e+06
Q99714	1.863e-05	1.65196e+06	1.62278e+06	1.65432e+06	1.64302e+06
P28066	1.863e-05	1.63234e+06	1.61825e+06	1.62942e+06	1.62667e+06
Q13404	1.863e-05	1.63104e+06	1630472	1.60228e+06	1.62126e+06
P36871	1.863e-05	1.59885e+06	1.65553e+06	1.60771e+06	1.6207e+06
P62266	2.08247e-05	1.59877e+06	1.65409e+06	1.60577e+06	1.61954e+06
P37837	1.863e-05	1.60764e+06	1.63936e+06	1594276	1.61376e+06
Q9Y5B9	1.863e-05	1.66271e+06	1.60176e+06	1.56062e+06	1.60837e+06
O95433	1.863e-05	1.61503e+06	1.58638e+06	1586028	1.59581e+06
P68366	1.863e-05	1.63154e+06	1.58846e+06	1.55868e+06	1592891
P0DP23;P0DP24;P0DP25	1.863e-05	1612947	1.60754e+06	1.55229e+06	1.59093e+06
Q9Y230	1.863e-05	1.60793e+06	1.55943e+06	1593534	1.58696e+06
Q9H267	5.18675e-05	2.33339e+06	207632	2.2172e+06	1.58607e+06
Q04760	1.863e-05	1.58604e+06	1.59986e+06	1.56645e+06	1.58412e+06
P08708	1.863e-05	1.62047e+06	1.55251e+06	1.5717e+06	1.58156e+06
P16152	1.863e-05	1.56622e+06	1.61638e+06	1.55679e+06	1.5798e+06
P61088	1.863e-05	1.58258e+06	1.5798e+06	1565933	1576106
Q16630	1.863e-05	1.59361e+06	1.50023e+06	1.63053e+06	1.57479e+06
P02768	1.863e-05	1.5692e+06	1.54656e+06	1.58583e+06	1.5672e+06
P27708	1.863e-05	1.55634e+06	1.57453e+06	1.57004e+06	1.56697e+06
Q02543	1.863e-05	1.61929e+06	1543117	1.53593e+06	1.56611e+06
P04179	1.863e-05	1.58903e+06	1.57557e+06	1.52991e+06	1.56484e+06
P57088	3.0316e-05	1.47624e+06	1.62834e+06	1.58082e+06	1.5618e+06
P50991	1.863e-05	1.5336e+06	1.57171e+06	1.57076e+06	1.55869e+06
Q9UMS4	1.91458e-05	1.57641e+06	1.54524e+06	1.54654e+06	1.55606e+06
Q92841	1.863e-05	1.57545e+06	1.53924e+06	1.54047e+06	1.55172e+06
P56134	1.863e-05	1502016	1.54928e+06	1.58609e+06	1.54579e+06
P24752	1.863e-05	1548945	1.528e+06	1.55646e+06	1.54447e+06
O00571	1.863e-05	1.55704e+06	1.54548e+06	1.49919e+06	1.53391e+06
P11908	2.42656e-05	1.60941e+06	1.52324e+06	1451855	1528168
P49327	1.863e-05	1055062	1.71138e+06	1.803e+06	1.52315e+06
Q15185	1.863e-05	1.51527e+06	1548416	1.505e+06	1.5229e+06
Q86VI3	0.00557935	1.09357e+06	888289	2.57823e+06	1.52003e+06
P0CG39	3.40698e-05	1.51721e+06	1534158	1.50707e+06	1.51948e+06
P46940	1.863e-05	1.53732e+06	1.51378e+06	1.50651e+06	1.5192e+06
P25205	1.863e-05	1.49272e+06	1.559e+06	1.49575e+06	1.51582e+06
Q5GLZ8	9.46213e-05	1.65082e+06	1.35101e+06	1.54035e+06	1.51406e+06
P10316	2.32617e-05	1.48545e+06	1558442	1.46963e+06	1.50451e+06
P27105	1.863e-05	1.51442e+06	1.51094e+06	1.47775e+06	1.50104e+06
P17931	1.96425e-05	1.48812e+06	1513834	1.49584e+06	1.49927e+06
P99999	1.863e-05	1.49893e+06	1488235	1.50435e+06	1.49717e+06
P54709	3.77941e-05	1.49027e+06	1.48244e+06	1.49459e+06	1.4891e+06
P11413	1.863e-05	1.48009e+06	1.5155e+06	1.47059e+06	1.48873e+06
P09874	1.863e-05	1.51047e+06	1.47206e+06	1.44589e+06	1.47614e+06
P15924	1.86341e-05	1.46054e+06	1.48973e+06	1.46137e+06	1.47055e+06
P13804	1.863e-05	1.44281e+06	1.46184e+06	1506030	1.47023e+06
O00231	2.16106e-05	1.4452e+06	1.48711e+06	1473688	1.46867e+06
P48643	1.863e-05	1.53e+06	1.43003e+06	1.44157e+06	1.4672e+06
Q9UQ35	1.863e-05	1.50989e+06	1.43766e+06	1.42826e+06	1.4586e+06
P54136	1.863e-05	1.39039e+06	1.43336e+06	1524440	1.4494e+06
P13073	2.20598e-05	1.4619e+06	1.44015e+06	1.44342e+06	1.44849e+06
P07339	2.1311e-05	1342406	1.5203e+06	1.48052e+06	1.44774e+06
O43684	1.89996e-05	1.46855e+06	1.42353e+06	1.44514e+06	1.44574e+06
P05204	1.96425e-05	1.47257e+06	1.57723e+06	1.27681e+06	1.4422e+06
P31930	1.863e-05	1.45729e+06	1.43419e+06	1.4065e+06	1.43266e+06
Q00796	1.863e-05	1.4578e+06	1.40848e+06	1419125	1.42847e+06
Q99832	1.863e-05	1.43944e+06	1.42017e+06	1.42112e+06	1.42691e+06
Q13011	1.863e-05	1.42924e+06	1.43638e+06	1.39788e+06	1.42116e+06
O76021	1.863e-05	1.4646e+06	1.41317e+06	1.38463e+06	1.4208e+06
Q8NFJ5	2.70983e-05	1.41231e+06	1.4115e+06	1.43412e+06	1.41931e+06
Q9H0U4	1.863e-05	1.29079e+06	1.44098e+06	1.52482e+06	1.41886e+06
Q04637	1.89996e-05	1.43961e+06	1.4136e+06	1.40076e+06	1417992
P49748	1.863e-05	1383080	1.43597e+06	1.42537e+06	1.41481e+06
P43307	1.863e-05	1.4527e+06	1.39078e+06	1.39544e+06	1.41297e+06
P52907	1.89996e-05	1.48243e+06	1.35044e+06	1.40359e+06	1.41215e+06
P07954	1.93013e-05	1.3952e+06	1.42083e+06	1.41473e+06	1410252
P49773	1.863e-05	1.42184e+06	1.40652e+06	1392916	1.40709e+06
P34932	1.863e-05	1408135	1.39043e+06	1.41453e+06	1404364
Q9BVP2	1.91072e-05	1416500	1.40159e+06	1.39123e+06	1.40311e+06
Q96F86	3.40382e-05	1.39441e+06	1.43214e+06	1.37988e+06	1.40214e+06
P82979	2.09238e-05	1438727	1.39082e+06	1.37157e+06	1.40037e+06
Q00325	1.863e-05	1.38248e+06	1.41252e+06	1.39412e+06	1.39637e+06
Q14978	1.863e-05	1358318	1.36818e+06	1457004	1.3945e+06
Q15717	1.88656e-05	1.39482e+06	1.41533e+06	1373354	1.3945e+06
P30043	1.863e-05	1.35437e+06	1406826	1421160	1.39412e+06
Q13263	2.0435e-05	1440289	1.35447e+06	1.38075e+06	1.39184e+06
P51991	1.863e-05	1.36809e+06	1.42404e+06	1.36392e+06	1.38535e+06
P10515	1.863e-05	1.39703e+06	1.39535e+06	1.34391e+06	1.37876e+06
P51858	1.863e-05	1.39295e+06	1.3774e+06	1.36532e+06	1.37856e+06
P05023	1.863e-05	1.33281e+06	1393432	1.39462e+06	1.37362e+06
Q9Y265	1.863e-05	1378787	1.3813e+06	1.35931e+06	1.37313e+06
Q16836	1.88241e-05	1.39529e+06	1.36972e+06	1.3528e+06	1.3726e+06
P30876	4.25171e-05	1.32743e+06	1.33913e+06	1450808	1.37246e+06
Q8NCW5	2.68974e-05	1.34836e+06	1.38742e+06	1.35289e+06	1.36289e+06
P25789	1.9444e-05	1.35883e+06	1.35698e+06	1.35682e+06	1.35754e+06
P14406	2.25131e-05	1.61773e+06	1.24277e+06	1.19603e+06	1.35218e+06
P11279	4.0496e-05	1.36764e+06	1.34962e+06	1.33705e+06	1.35144e+06
P13473	1.863e-05	1.35539e+06	1342050	1.35666e+06	1.35137e+06
P60660	1.863e-05	1.36532e+06	1.34726e+06	1.33717e+06	1.34991e+06
Q5SSJ5	1.86736e-05	1.3211e+06	1361573	1.36455e+06	1.34907e+06
P14649	1.863e-05	1.33666e+06	1.38154e+06	1318172	1.34546e+06
P52209	1.863e-05	1.38622e+06	1.34841e+06	1.29717e+06	1.34393e+06
P52565	1.863e-05	1.40052e+06	1.34184e+06	1.28214e+06	1.3415e+06
P55084	1.863e-05	1.34889e+06	1335370	1.33302e+06	1.33909e+06
P50238	4.53446e-05	1.35354e+06	1.3253e+06	1292386	1.32374e+06
A8MWD9;P62308	1.863e-05	1.0605e+06	1.82082e+06	1.08648e+06	1.3226e+06
P50454	1.863e-05	1.38635e+06	1.27509e+06	1.29578e+06	1.31907e+06
P17987	1.863e-05	1.33573e+06	1303978	1.31347e+06	1.31772e+06
Q14498	1.88816e-05	1361738	1.29015e+06	1296632	1.31617e+06
P48047	1.863e-05	1.34409e+06	1.31589e+06	1.27921e+06	1.31306e+06
Q14247	1.863e-05	1.28071e+06	1.24003e+06	1.26756e+06	1.26277e+06
O00159	2.36543e-05	1.33083e+06	1.18274e+06	1.26754e+06	1.26037e+06
Q13185	1.863e-05	1257881	1.26896e+06	1249380	1.25874e+06
Q9H3K6	2.51737e-05	1.27232e+06	1.25631e+06	1.24012e+06	1.25625e+06
P22087	1.88656e-05	1.27471e+06	1.24744e+06	1.24055e+06	1.25424e+06
O75340	1.863e-05	1.25472e+06	1.27345e+06	1.22621e+06	1.25146e+06
P08621	1.863e-05	1.263e+06	1246439	1237479	1.24897e+06
O00567	1.863e-05	1.26071e+06	1.23498e+06	1249843	1.24851e+06
Q9UKM9	1.863e-05	1.25222e+06	1.22288e+06	1.25158e+06	1.24222e+06
O15347	1.89996e-05	1.24705e+06	1.26305e+06	1213564	1241220
Q99733	2.14081e-05	1.25769e+06	1.23424e+06	1.2313e+06	1.24108e+06
Q13162	1.863e-05	1194204	1256507	1.26189e+06	1.23753e+06
P18206	1.863e-05	1200193	1249732	1.26146e+06	1.23713e+06
O14818	1.863e-05	1.2212e+06	1.21968e+06	1.24187e+06	1.22758e+06
P27348	1.863e-05	1.21751e+06	1.22486e+06	1.23474e+06	1.2257e+06
P15121	1.863e-05	1.22363e+06	1.20212e+06	1.24785e+06	1.22453e+06
P63173	1.863e-05	1.1739e+06	1.24123e+06	1.23896e+06	1.21803e+06
P51149	1.863e-05	1.2384e+06	1.2061e+06	1.2039e+06	1.21613e+06
P00441	2.17349e-05	1.19979e+06	1.21908e+06	1.2283e+06	1.21572e+06
P05455	1.863e-05	1.21912e+06	1.1911e+06	1.23135e+06	1.21386e+06
Q13813	1.863e-05	1.19946e+06	1.23569e+06	1.20576e+06	1.21364e+06
P45974	1.88241e-05	1.18728e+06	1.22529e+06	1.21757e+06	1.21005e+06
Q96QK1	1.863e-05	1.23043e+06	1.21601e+06	1.17833e+06	1.20826e+06
P31040	1.863e-05	1.1632e+06	1245696	1.20961e+06	1.20617e+06
Q02790	1.863e-05	1.19867e+06	1.19895e+06	1.21971e+06	1.20577e+06
Q9NSD9	1.863e-05	1.19247e+06	1.20925e+06	1.21426e+06	1.20533e+06
P00492	1.863e-05	1.33689e+06	1.13759e+06	1.12249e+06	1.19899e+06
P60953	1.89996e-05	1.30651e+06	1.06096e+06	1.22269e+06	1.19672e+06
Q9UIV1	0.00011714	121528	3.32681e+06	141096	1.19648e+06
O14776	2.59739e-05	1.22596e+06	1.19985e+06	1.16294e+06	1.19625e+06
Q9Y2T3	1.863e-05	1.21352e+06	1.18402e+06	1.18087e+06	1.1928e+06
P30040	1.863e-05	1.20435e+06	1191065	1.182e+06	1.19247e+06
Q92804	1.863e-05	1.07612e+06	1.14119e+06	1334526	1.18395e+06
E9PAV3;Q13765	1.863e-05	1215852	1.20217e+06	1.12895e+06	1.18232e+06
P84077	1.88796e-05	1.18599e+06	1.18857e+06	1.16701e+06	1.18052e+06
P55072	1.863e-05	1.18299e+06	1170866	1.1874e+06	1.18042e+06
P13798	2.40323e-05	1143629	1210012	1182902	1.17885e+06
Q13435	1.863e-05	1.18867e+06	1.16804e+06	1.1696e+06	1.17544e+06
P17096	1.863e-05	1.17791e+06	1.18605e+06	1.14617e+06	1.17004e+06
Q96RS6	5.38325e-05	1.16242e+06	1.16439e+06	1.18283e+06	1.16988e+06
Q5T4S7	1.863e-05	1.1672e+06	1.16684e+06	1.16808e+06	1.16737e+06
P41252	1.863e-05	1.14111e+06	1204207	1.14862e+06	1.16465e+06
O43399	1.93436e-05	1.16216e+06	1.20936e+06	1.12213e+06	1.16455e+06
P60903	1.9945e-05	1.38105e+06	767638	1.3426e+06	1.16376e+06
P42126	2.42656e-05	1.21416e+06	1.15043e+06	1.12493e+06	1.16317e+06
Q9BTT0	1.863e-05	1.1733e+06	1177461	1.13186e+06	1.16087e+06
Q53EL6	1.863e-05	1.14579e+06	1.16393e+06	1.17077e+06	1.16016e+06
P60900	1.863e-05	1.14625e+06	1.17082e+06	1.16237e+06	1.15981e+06
P50213	1.863e-05	1.18475e+06	1.16059e+06	1.13398e+06	1.15977e+06
Q9HB71	1.863e-05	1.16073e+06	1.14839e+06	1167493	1.15887e+06
O00422	1.88241e-05	1.12123e+06	1.25804e+06	1.0969e+06	1.15872e+06
Q86VP6	1.863e-05	1.1571e+06	1.15016e+06	1.16804e+06	1.15843e+06
Q08945	1.863e-05	1.18692e+06	1.15562e+06	1.12477e+06	1.15577e+06
Q96PK6	1.863e-05	1142721	1.16012e+06	1.16073e+06	1.15453e+06
P55209	1.863e-05	1131245	1.17281e+06	1.14297e+06	1.14901e+06
P43487	2.08542e-05	1158911	1.12307e+06	1.12823e+06	1.13674e+06
Q02487	3.34958e-05	1201729	1116922	1.09062e+06	1.13642e+06
Q9BZZ5	1.86736e-05	1128043	1.12725e+06	1153222	1.13617e+06
Q6P2Q9	1.863e-05	1.46032e+06	979242	962373	1.13398e+06
P36776	1.863e-05	1.08813e+06	1.15578e+06	1.15347e+06	1.13246e+06
Q8IZL8	1.95917e-05	1.12402e+06	1.11676e+06	1.14998e+06	1.13026e+06
P55769	2.08432e-05	1.11884e+06	1.13436e+06	1.13696e+06	1.13005e+06
P22102	1.863e-05	1.13594e+06	1.12946e+06	1.12329e+06	1.12957e+06
Q6P1J9	1.91458e-05	1.07683e+06	1173587	1.13386e+06	1.12809e+06
Q7KZF4	1.863e-05	1140680	1115205	1.11988e+06	1.12525e+06
P52732	1.863e-05	1.19689e+06	1.04832e+06	1.11597e+06	1.1204e+06
P09382	1.863e-05	1.11501e+06	1.11883e+06	1.12481e+06	1.11955e+06
P20674	1.863e-05	1099225	1.10586e+06	1.14048e+06	1.11519e+06
Q8NBJ5	1.863e-05	1.11472e+06	1.12897e+06	1.08925e+06	1110982
P40939	1.863e-05	1112129	1102778	1.11608e+06	1.11033e+06
P63208	2.32349e-05	1.09278e+06	1136100	1.08112e+06	1.10333e+06
Q92499	1.863e-05	1.09677e+06	1.08179e+06	1.1238e+06	1.10079e+06
P09496	1.863e-05	1.12162e+06	1074102	1.09766e+06	1.09779e+06
O43707	1.863e-05	1.08784e+06	1.09438e+06	1.09099e+06	1.09107e+06
Q9BVC6	1.863e-05	1.05399e+06	1.11935e+06	1.09214e+06	1.08849e+06
Q9UHV9	1.9139e-05	1.17857e+06	1.04371e+06	1.04037e+06	1.08755e+06
P47813	1.86736e-05	1096695	1.05775e+06	1.10555e+06	1.08667e+06
Q9BUF5	2.9719e-05	1050450	1.10529e+06	1090105	1.08195e+06
Q16891	1.863e-05	1.09641e+06	1.04533e+06	1071544	1.07109e+06
P37108	1.863e-05	1.07822e+06	1.06735e+06	1059809	1.06846e+06
P31153	2.02059e-05	1.05924e+06	1.08089e+06	1.05624e+06	1.06546e+06
P49458	1.863e-05	1066714	1.07444e+06	1.05157e+06	1.06424e+06
P25788	1.863e-05	1.03716e+06	1.06923e+06	1.08607e+06	1.06415e+06
Q96C19	1.863e-05	1.08928e+06	1.05453e+06	1.04702e+06	1063611
O43143	1.863e-05	1.07754e+06	1055003	1.05743e+06	1.06332e+06
P06493	2.25131e-05	1.06148e+06	1.0641e+06	1.0581e+06	1.06123e+06
O14737	1.863e-05	1002802	1.09162e+06	1.08528e+06	1.0599e+06
P26583	1.863e-05	1.06117e+06	1.07654e+06	1.04092e+06	1.05954e+06
O76014;O76015	0.000305195	1.08585e+06	1.03181e+06	1.05804e+06	1.05856e+06
P33992	1.863e-05	1036630	1.04333e+06	1.08881e+06	1.05626e+06
Q13283	1.863e-05	1.19774e+06	978754	982779	1.05309e+06
P06737	1.91458e-05	1.05833e+06	1.04629e+06	1.05309e+06	1.05257e+06
P14854	1.863e-05	1.05931e+06	1.04562e+06	1.04858e+06	1.05117e+06
P09661	1.863e-05	1.06048e+06	1.0507e+06	1.0352e+06	1.04879e+06
Q9NZL9	1.863e-05	1.04249e+06	1.05432e+06	1044126	1.04698e+06
B5ME19;Q99613	1.863e-05	1.03022e+06	1.04765e+06	1.06149e+06	1.04645e+06
P60468	2.23422e-05	1.04661e+06	1.04552e+06	1038070	1.0434e+06
P21912	2.76707e-05	1.03515e+06	1.03989e+06	1.04301e+06	1.03935e+06
P12429	1.863e-05	1.02973e+06	1.01774e+06	1.06873e+06	1.03873e+06
O60869	1.863e-05	1.05501e+06	1.02229e+06	1.03625e+06	1.03785e+06
Q9BXP5	1.863e-05	1.02457e+06	1.03328e+06	1.0549e+06	1.03758e+06
P27144	1.863e-05	1.05353e+06	1.02962e+06	1.02744e+06	1.03686e+06
Q9P0L0	1.863e-05	1.04514e+06	1.04505e+06	1007345	1.03251e+06
P07814	1.863e-05	1.06669e+06	1.03968e+06	969444	1.02527e+06
Q9H0A0	1.93436e-05	1.02537e+06	1.02713e+06	1.01965e+06	1.02405e+06
Q14166	3.82494e-05	1.00296e+06	999766	1.05533e+06	1.01935e+06
Q15293	1.93375e-05	1.03999e+06	1.00238e+06	1.00713e+06	1.0165e+06
O00483	1.88656e-05	1.02218e+06	1.029e+06	997779	1.01632e+06
P31939	1.863e-05	1.02834e+06	1.02256e+06	997415	1.01611e+06
P54577	1.9139e-05	1.03824e+06	1.01127e+06	994549	1.01468e+06
Q16531	1.863e-05	1.042e+06	1.00815e+06	992138	1.0141e+06
P13667	1.863e-05	1.01085e+06	1.00104e+06	1.02023e+06	1.01071e+06
Q6NUK1	1.88656e-05	1.00888e+06	1.01192e+06	1.00973e+06	1.01017e+06
Q04837	1.863e-05	1031335	1.01087e+06	967044	1.00308e+06
Q13242	1.89817e-05	1.04468e+06	977060	982618	1.00145e+06
Q9Y2X3	1.88241e-05	946879	1.01594e+06	1.03649e+06	999769
P47897	1.863e-05	994551	999357	995221	996376
Q14019	1.89996e-05	1.00597e+06	993947	984560	994825
P55010	2.54991e-05	981007	1.00239e+06	986751	990048
Q12904	1.863e-05	986043	1.01259e+06	968143	988926
P40261	2.56171e-05	981183	976053	989148	982128
P31942	1.863e-05	977323	986530	981222	981692
O14979	1.863e-05	986609	964518	989550	980226
Q13438	0.000305195	1.36504e+06	1506034	65914	978995
P49736	1.863e-05	975827	963357	994892	978025
Q8NEZ4	6.22171e-05	1.18345e+06	1.15344e+06	595791	977559
Q5HYI8	0.000305195	991744	978349	960889	976994
P40937	5.51999e-05	982671	987519	960337	976843
P30046	1.89996e-05	981810	959073	987753	976212
Q99829	1.863e-05	991945	966008	964698	974217
P31947	1.863e-05	935066	967461	1.01884e+06	973788
Q14690	2.74209e-05	972281	982645	962810	972579
P35237	1.863e-05	996570	958277	961468	972105
Q9Y570	1.863e-05	965464	977875	967875	970405
Q7Z6Z7	1.863e-05	966641	991905	942123	966889
Q96AG4	1.89996e-05	954211	985771	956778	965587
Q99623	1.863e-05	964771	955229	974650	964883
P52788	7.11602e-05	969230	960585	954469	961428
Q05519	1.863e-05	809611	1197181	876812	961201
O75821	1.9118e-05	949932	946816	986560	961103
Q8TEM1	1.863e-05	1023527	855753	991021	956767
P61081	2.22816e-05	959183	960280	940928	953463
P07203	1.863e-05	938571	947624	967390	951195
P46087	1.863e-05	963404	951583	935736	950241
P49755	1.863e-05	928582	956170	956124	946959
P63279	1.863e-05	972385	926094	936795	945091
Q9BVK6	1.88241e-05	933811	938013	960640	944155
P52179	2.11443e-05	839563	909188	1.0815e+06	943418
Q99735	9.69142e-05	936177	972530	918481	942396
P49915	1.863e-05	916354	949506	959078	941646
P36957	1.89996e-05	925954	953578	942141	940558
P30049	1.863e-05	912164	962471	938200	937612
P62841	1.88816e-05	967660	927920	912066	935882
P00367	2.98212e-05	954298	935490	917432	935740
O43681	2.53692e-05	939415	919170	937841	932142
O14980	1.863e-05	895644	943645	949586	929625
P28331	2.49075e-05	912932	927253	947665	929283
Q14847	1.863e-05	937178	929457	917283	927973
P28340	1.863e-05	895378	942984	945024	927795
Q14566	1.863e-05	927993	912992	939811	926932
Q16555	2.1311e-05	934170	913858	927616	925215
P08134	2.19561e-05	936800	910131	922274	923068
P51571	1.863e-05	948231	930397	889797	922808
O14744	1.88931e-05	921895	922934	920288	921706
O60664	1.86736e-05	913733	914004	927754	918497
P39656	1.863e-05	874673	926801	953814	918429
P62314	1.89996e-05	925902	918976	897116	913998
Q96A26	2.42656e-05	926276	905527	908653	913485
Q15019	2.01115e-05	899175	907355	932206	912912
P04004	1.863e-05	887483	895658	955069	912737
Q01813	1.863e-05	942797	902718	890281	911932
O75822	1.863e-05	928763	889056	917697	911839
Q9Y617	1.863e-05	941564	903481	885829	910292
Q9BQA1	1.863e-05	906810	914690	902874	908125
O95747	1.863e-05	899293	899775	918709	905925
Q9BSJ8	1.863e-05	906326	894574	910456	903785
Q13838	1.88656e-05	924685	902146	877911	901581
Q86V81	1.94616e-05	917388	900366	885922	901225
Q9H3N1	1.863e-05	894203	910331	892900	899145
P36542	1.863e-05	888536	878378	860479	875798
Q96GQ7	1.86736e-05	879473	887427	848295	871732
P06454	2.23114e-05	860990	913005	839180	871058
Q96DG6	1.88241e-05	859733	881635	870246	870538
Q9BUJ2	1.93436e-05	864563	857523	886573	869553
P02042;P68871	2.6175e-05	854936	883184	865642	867920
P00568	1.88656e-05	871307	873389	858969	867888
Q99729	1.863e-05	900402	857741	844275	867473
Q8IYD1	1.88656e-05	890839	845510	865906	867418
Q99584	1.86736e-05	875888	858352	866069	866770
Q9P2J5	1.863e-05	870230	856168	866504	864300
Q6P158	2.64198e-05	862695	865243	852523	860154
Q9BXJ9	2.52007e-05	856069	862678	852928	857225
Q9H910	2.24698e-05	858922	843610	861076	854536
Q13428	2.71089e-05	852493	871404	836465	853454
Q16401	1.863e-05	849217	859666	848658	852513
P21291	2.01827e-05	845088	863459	848356	852301
Q9Y5S9	1.863e-05	847987	834176	867285	849816
Q16563	8.33292e-05	1.0267e+06	996408	524142	849082
Q99436	2.12162e-05	849568	849149	847442	848720
P20042	1.89996e-05	862398	860230	822814	848480
Q15819	0.000100569	859462	842047	843305	848271
Q9BQE3	2.09368e-05	853579	864181	823542	847101
P05114	2.42485e-05	893275	784986	862543	846934
Q15056	2.29531e-05	862036	837334	839828	846400
P42330	3.14852e-05	834707	862026	840250	845661
P41091	1.863e-05	849483	864348	822303	845378
Q99848	1.86736e-05	854794	818325	862907	845342
P11177	1.863e-05	865830	843376	826471	845226
Q96I24	2.66443e-05	837497	849636	848289	845141
O00264	1.88816e-05	888809	832760	812414	844661
Q15370	1.863e-05	847974	827274	856056	843768
Q15459	4.26931e-05	930701	826087	772605	843131
P53004	1.96425e-05	851800	855765	814022	840529
P27816	1.88241e-05	854522	844136	819286	839315
O14880	1.863e-05	868918	809256	836038	838071
P17812	1.863e-05	825792	840092	847445	837776
O76003	1.863e-05	835102	836311	841392	837602
O43598	5.78375e-05	723062	901619	885659	836780
Q13547	3.46336e-05	844722	826133	835633	835496
Q9H0S4	1.89996e-05	821577	822644	855912	833378
O43670	1.863e-05	820615	820157	854268	831680
P39880	0.000305195	890549	819227	784326	831367
P56192	1.863e-05	807269	865127	816448	829615
O75947	2.0532e-05	830630	829879	824217	828242
O00116	4.29539e-05	829440	828035	822763	826746
P08648	3.56866e-05	810128	809744	852453	824108
Q9UKD2	4.80532e-05	818937	837689	810301	822309
P62140	2.24449e-05	832279	823751	809283	821771
P54578	1.863e-05	809182	801512	851969	820888
Q14739	1.88816e-05	815228	834749	811346	820441
Q12797	2.16729e-05	830115	816631	812318	819688
O94776	1.863e-05	848269	831877	775700	818615
P19075	0.000305195	814435	817510	823763	818569
P17980	1.863e-05	833599	828316	791697	817871
Q8N1F7	1.86736e-05	811851	823162	817821	817612
O95782	1.863e-05	837632	791034	816890	815185
Q9NR45	2.32632e-05	808509	826164	809666	814780
P51659	1.93436e-05	816188	804034	822910	814377
P13674	1.863e-05	839759	807087	793355	813400
P55854	2.52535e-05	893252	615922	929073	812749
P30405	0.000111781	840025	820389	769008	809807
Q9BUQ8	1.90967e-05	803022	810238	815972	809744
P50502	1.88816e-05	794690	826307	807815	809604
Q15758	1.863e-05	771716	821204	833055	808658
P16070	1.863e-05	810824	807385	806141	808117
O94906	2.74155e-05	831978	786838	804498	807771
Q92879	2.20085e-05	814521	802030	802233	806261
P62273	4.90682e-05	812517	802117	801079	805238
Q8WUM4	1.863e-05	822525	794498	790125	802383
P09012	2.06536e-05	814426	792150	795278	800618
P01891	1.86736e-05	801066	791622	806821	799836
P50402	1.95945e-05	789576	769793	840036	799801
O00592	1.863e-05	804915	769930	824239	799695
P14550	1.89996e-05	795810	803418	796413	798547
P20618	1.88656e-05	793477	804025	798122	798541
P08243	1.88816e-05	823360	774416	778868	792215
P20290	7.95221e-05	775196	806602	790347	790715
Q9NVI7	1.863e-05	770242	822918	778572	790577
Q96EN8	2.01646e-05	795429	785039	789158	789875
Q9UBE0	2.53498e-05	867723	762927	737508	789386
Q9UBI6	2.02199e-05	789031	801208	777659	789299
O00410	1.863e-05	817869	781872	758686	786142
P30740	1.863e-05	799277	781902	773122	784767
Q9HB07	1.863e-05	780716	786878	785975	784523
Q9Y266	1.863e-05	790432	764605	796353	783797
Q9UBT2	5.22945e-05	783068	771797	795820	783562
Q9UHX1	2.09774e-05	781946	784758	779992	782232
P12277	1.863e-05	736186	802609	801481	780092
E9PRG8	2.24767e-05	756460	811893	771912	780088
Q7Z6R9	5.61738e-05	823192	764785	747098	778358
Q15050	6.91824e-05	780156	785413	764755	776774
Q8NE71	1.863e-05	769425	775870	778190	774495
Q9UMY4	3.39862e-05	782470	771174	767116	773587
P33993	1.95945e-05	778648	755998	774327	769657
Q9NTK5	2.03293e-05	766633	769055	769260	768316
Q9Y285	1.863e-05	781336	753098	769425	767953
P41250	1.863e-05	768525	772945	761670	767713
Q9H3G5	2.26427e-05	750457	772834	779299	767530
P62942	1.99867e-05	789011	759882	750602	766499
Q9Y6K0	0.000232258	784340	752354	750494	762396
P68036	1.93436e-05	775526	758678	744627	759610
Q9BV79	0.000305195	764863	763463	746116	758148
Q14152	1.91458e-05	777141	748544	747877	757854
O75955	4.04671e-05	721768	787209	764065	757681
P14324	1.863e-05	755587	757513	758611	757237
Q7L014	1.863e-05	752858	751935	760936	755243
P28072	2.39867e-05	738512	769302	757404	755073
P17858	2.59739e-05	764004	743486	755080	754190
O75223	3.69569e-05	758841	747139	755256	753745
Q9GZU8	0.000161969	945870	607389	706619	753293
Q38SD2	1.86736e-05	756381	761239	740462	752694
O60832	1.863e-05	748864	746327	759449	751547
P20962	2.09774e-05	754776	741465	754023	750088
Q9BZH6	1.88816e-05	756825	791524	700218	749523
O60493	2.28582e-05	749964	747712	750495	749390
P43490	2.11926e-05	742676	758263	746251	749063
P08574	1.863e-05	756317	756288	731627	748078
P61970	1.91442e-05	769622	746784	725653	747353
O15372	2.30869e-05	687170	680697	872425	746764
O14950;P19105	1.89996e-05	700506	766722	771634	746288
P43246	2.1311e-05	770755	726962	736402	744706
Q9Y5J1	2.08025e-05	706201	747709	778584	744165
Q92900	1.90931e-05	741031	750647	737736	743138
Q04828	1.86736e-05	738283	729677	757222	741727
P62834	1.863e-05	733056	743498	746786	741113
Q9HAV7	2.03293e-05	748048	738541	735239	740609
O75608	9.67881e-05	747453	736990	732426	738956
P46013	1.86766e-05	734689	726326	755242	738752
Q9Y3A5	4.76555e-05	747426	730123	734818	737456
Q14376	3.17649e-05	751762	720845	739253	737287
P62995	1.863e-05	737091	750408	722568	736689
O94782	2.28582e-05	736694	733445	736629	735589
Q9NTZ6	3.84274e-05	723169	740457	739537	734388
P56537	1.863e-05	735126	748631	717237	733664
Q15287	2.40812e-05	726503	724363	743582	731483
P16615	1.86736e-05	731556	742952	717608	730705
Q9NWB6	7.41953e-05	740995	727010	722985	730330
Q9BRA2	1.88816e-05	630164	1.07539e+06	484956	730171
P25787	1.863e-05	749137	729983	711242	730120
Q8IWX8	9.68156e-05	731528	716428	741864	729940
O14732	2.81785e-05	716604	736654	734464	729241
Q8IVT2	1.863e-05	720497	738540	725330	728122
P11498	1.863e-05	734724	741843	704769	727112
Q9Y281	6.49026e-05	780613	586510	813465	726862
Q09161	1.863e-05	735817	715015	719944	723592
P26196	1.863e-05	694838	729317	745060	723072
Q9NNW7	4.35297e-05	727263	717972	722013	722416
P04899	0.000101527	720368	719554	726872	722264
P42704	1.863e-05	735234	714408	715752	721798
Q16851	2.04375e-05	693017	745601	715238	717952
P63167	1.863e-05	727169	682749	742481	717466
O15427	1.863e-05	724955	713589	709250	715932
Q02809	1.88656e-05	731105	712235	703990	715777
P15529	2.37924e-05	727007	704089	715873	715657
Q14980	1.863e-05	691979	742770	710039	714929
Q5VWT5	0.000304999	1.34451e+06	447235	352965	714902
Q96HN2	3.98607e-05	736398	718523	688371	714431
P33991	1.863e-05	714976	717364	708275	713538
P68402	1.863e-05	753385	665590	720352	713109
P50452	1.863e-05	716148	702158	712223	710176
P12081	2.12743e-05	714263	703253	703875	707130
P60228	1.863e-05	696205	734247	690066	706839
Q9Y2B0	2.02281e-05	676970	711116	728765	705617
O15371	3.74719e-05	696617	696721	682338	691892
P61927	2.42485e-05	665862	678957	729225	691348
Q8TEX9	1.90931e-05	687022	705218	677033	689758
Q14839	2.21951e-05	687558	705390	676191	689713
P50995	1.863e-05	681017	683647	702017	688894
Q9Y490	1.863e-05	1.01161e+06	474257	577891	687920
P12270	1.89996e-05	665700	671963	722620	686761
Q9NTJ3	3.8601e-05	665705	687600	701851	685052
P08133	1.863e-05	710952	661116	682369	684812
Q8N1G4	1.863e-05	680626	693385	679737	684583
Q9NY12	1.863e-05	682275	689100	680679	684018
P61158	4.06547e-05	679459	683504	685189	682718
P30085	1.863e-05	706773	677141	663571	682495
P16435	8.40741e-05	685410	683263	677170	681948
Q9UHV7	0.000182486	795733	430414	814504	680217
P01116	4.86616e-05	694621	675586	670268	680158
P49591	1.863e-05	653529	702606	683796	679977
O00763	0.000305195	700557	648930	687109	678865
Q06203	4.08122e-05	689532	680858	663855	678082
P19623	1.863e-05	670264	693445	668731	677480
O15067	1.863e-05	678583	667660	685342	677195
Q96AY3	2.99458e-05	693840	658085	677023	676316
O60763	1.863e-05	671024	678261	676902	675395
Q9BUP3	2.31421e-05	669008	682942	671557	674502
P49419	1.91458e-05	677474	673545	671339	674119
P08962	0.000147534	674851	655057	691637	673848
P54727	3.12905e-05	668964	673709	676164	672946
P48444	1.91072e-05	648306	668598	699766	672223
P35579	1.863e-05	676417	674270	661870	670852
Q29RF7	1.89996e-05	648022	691362	673074	670820
O75494	2.1311e-05	708788	659594	643615	670666
Q9NPJ3	3.01274e-05	797657	603486	607525	669556
P18085	7.1384e-05	678284	667818	660949	669017
P01130	2.16106e-05	675948	677352	652056	668452
P42285	1.863e-05	647604	681664	674681	667983
O75352	1.863e-05	698366	662529	639161	666686
Q8WVC0	0.000117129	710128	634584	655147	666620
P62304	1.88656e-05	851100	565420	581897	666139
P62879	2.07726e-05	657854	670960	669333	666049
P59998	1.87382e-05	658216	687024	651533	665591
P23919	2.24698e-05	665263	667012	662412	664896
Q9H5Q4	0.000305195	669674	629548	690647	663290
Q15645	1.863e-05	626454	678709	684437	663200
Q9BWF3	7.2019e-05	670698	658142	660376	663072
P24539	2.68081e-05	665577	668378	651267	661740
Q16790	1.93019e-05	655455	669579	658740	661258
Q9BQB6	2.99177e-05	658963	668900	655190	661018
Q9NV88	0.000101076	828471	544216	607771	660153
O75436	9.90091e-05	654768	652612	671446	659609
Q9Y3B4	9.22693e-05	661616	658218	655526	658453
Q9NZR1	2.51737e-05	621305	712679	641084	658356
P42345	2.36291e-05	698149	608630	667571	658117
Q16539	2.38385e-05	654747	661349	655724	657274
Q9UQE7	2.67716e-05	645690	658418	666233	656780
P23193	1.93019e-05	652932	641062	669181	654392
Q6PKG0	4.56973e-05	677590	643609	637881	653027
Q10567	1.863e-05	622625	664452	671560	652879
Q14116	1.863e-05	688220	637330	632830	652793
P07205	1.863e-05	662539	661557	633201	652432
Q13310	1.863e-05	663993	645283	647457	652245
Q9NS91	0.000304898	630624	647229	678306	652053
P48449	2.18556e-05	785411	618125	548357	650631
P54105	1.88816e-05	570539	772280	608853	650557
Q9BR76	4.58249e-05	595105	727931	624041	649026
P56199	1.88656e-05	660569	638044	646982	648532
Q14244	4.27175e-05	664950	630490	648997	648145
Q5JTV8	1.863e-05	664695	615633	663738	648022
P15170	2.32052e-05	653482	639314	638279	643692
Q9UQ90	0.00245319	665074	638875	626104	643351
P30084	1.89996e-05	656971	640551	629791	642438
Q16822	1.89036e-05	635681	621249	670093	642341
O75439	1.863e-05	639934	647280	638759	641991
Q9UKV3	2.61612e-05	568001	618401	739262	641888
Q9NX63	1.863e-05	631438	641743	650995	641392
Q9Y3I0	4.19398e-05	642232	638791	640634	640552
Q96HE7	1.863e-05	644385	640012	636550	640316
P62195	1.89996e-05	614495	644617	661272	640128
P38919	1.863e-05	647553	638188	631467	639069
P00390	2.47471e-05	656912	619786	636969	637889
Q9UM00	2.1311e-05	639334	617620	654166	637040
Q12874	2.28582e-05	625197	648666	634596	636153
P50416	2.16106e-05	645495	618503	644176	636058
Q99471	1.88656e-05	648351	645075	612564	635330
P42765	1.863e-05	630392	635785	639074	635084
Q58FF7	0.000299645	668030	733074	504121	635075
A6NCE7;Q9GZQ8	2.66443e-05	665736	621546	616416	634566
O00217	1.863e-05	652854	628735	618213	633268
Q00059	1.863e-05	643299	615834	637882	632338
O00541	1.91458e-05	635595	639854	621507	632319
O75153	1.863e-05	641429	621171	633605	632068
P60891	3.48861e-05	643108	615897	632209	630405
P0DN79;P35520	1.863e-05	633465	628294	628423	630061
Q9H9B4	1.89996e-05	649594	642253	595583	629144
O60264	2.40819e-05	638995	612588	629581	627055
Q13200	1.863e-05	643324	609125	627936	626795
P36952	2.97876e-05	615957	634491	625892	625447
Q86U42	2.8545e-05	626338	617818	631311	625156
Q9Y6E2	1.863e-05	627936	623944	618205	623362
O75489	1.89996e-05	633082	630578	603990	622550
O60888	1.863e-05	583955	627393	652291	621213
Q92616	1.863e-05	586140	596307	678060	620169
P42677	1.863e-05	619169	616869	618476	618172
P06865	1.863e-05	639941	610203	604313	618152
Q9HC38	1.863e-05	606958	619676	626961	617865
Q9Y5K5	1.863e-05	620708	610867	615872	615816
P62857	1.88656e-05	627842	603768	613058	614889
P10909	2.11937e-05	597845	610029	636575	614816
Q14151	3.09971e-05	622714	616683	603384	614260
Q9P035	1.863e-05	618302	620754	601912	613656
Q6PI48	1.88958e-05	612999	618201	609374	613525
Q8NBS9	1.863e-05	588099	618138	630860	612366
P13693	2.59374e-05	630062	594554	612219	612278
Q92979	1.863e-05	634939	604979	596250	612056
P61086	1.88387e-05	609635	625454	600649	611913
Q15691	1.89996e-05	599020	609783	626588	611797
P26885	1.863e-05	630106	611022	591224	610784
Q96CT7	1.95917e-05	622319	592568	614382	609756
Q99536	1.93436e-05	613584	608619	606308	609504
P54886	1.863e-05	609730	604272	612212	608738
Q96RP9	1.863e-05	615217	607415	601566	608066
Q13155	1.88241e-05	594529	611188	612412	606043
P04040	1.91458e-05	612167	604332	598286	604928
P43897	1.94123e-05	607901	586268	618659	604276
Q92973	2.12906e-05	617053	592663	603108	604275
Q5RKV6	1.863e-05	608128	606881	595411	603473
Q96EP5	3.32186e-05	579220	619452	609435	602702
Q15020	1.88656e-05	586428	617461	603620	602503
Q9BPX3	1.863e-05	558081	653704	594338	602041
Q9P2R7	0.000244853	621510	589169	593285	601322
O95757	1.863e-05	613742	594076	594621	600813
Q92621	1.863e-05	593018	551729	657665	600804
O95373	2.16106e-05	606284	605333	588812	600143
O60684	4.07491e-05	603440	594660	600159	599420
O75152	1.863e-05	597245	599152	600807	599068
Q9BUL8	2.67997e-05	608923	581834	604510	598422
Q13867	2.45463e-05	608744	593680	591060	597828
P0DN76;Q01081	1.863e-05	604556	590026	598191	597591
P11166	1.863e-05	600941	593555	596267	596921
Q15257	2.51737e-05	600569	585117	604430	596705
P11216	2.99177e-05	601570	544789	642681	596347
O60841	1.863e-05	553966	612295	621372	595878
Q9H583	2.14242e-05	589798	610798	586092	595563
Q9UKS6	2.53692e-05	622619	571079	591583	595094
P16104	2.1311e-05	683887	619291	479568	594249
P35998	1.88241e-05	610521	588115	583330	593989
P33240	1.86736e-05	519208	622147	640114	593823
P62633	1.97537e-05	581746	598798	597507	592684
O75874	1.9139e-05	597393	580154	599400	592315
Q9NRP0	3.08228e-05	589530	586611	595460	590534
Q96EY1	1.863e-05	602152	581645	587367	590388
Q9UBM7	2.89925e-05	599585	592646	578424	590218
Q9UBQ5	2.0282e-05	605407	648569	516209	590062
P30626	1.863e-05	592248	612169	564462	589626
Q9UHD8	1.95945e-05	585268	603802	578572	589214
Q6FI81	1.863e-05	592594	592089	578350	587678
Q92922	2.45242e-05	600385	582999	578058	587147
P31689	2.04375e-05	600081	567016	593018	586705
P28065	0.00282373	939358	336489	476868	584238
P61019	3.12361e-05	582063	564622	562240	569642
O75083	1.863e-05	575222	580989	551614	569275
Q9C0B1	1.863e-05	591824	574561	540873	569086
Q01650	1.9118e-05	578916	566302	561349	568856
Q9NVI1	2.25381e-05	472334	906786	325920	568346
Q5RI15	0.000305195	579824	572912	552143	568293
Q14258	1.96961e-05	566234	561237	575960	567810
O43813	3.08575e-05	584665	551515	566006	567395
P12259	4.29377e-05	574482	559740	563996	566072
P10606	2.46599e-05	567637	557057	571160	565285
Q13347	1.863e-05	547587	593228	554621	565145
O75534	2.53494e-05	588640	541034	562556	564076
Q9Y2V2	2.81304e-05	555789	569970	566122	563960
Q9NQR4	2.35936e-05	556698	564955	564726	562126
Q96CP2	1.93436e-05	559992	574270	551991	562084
Q13085	3.81221e-05	556955	577163	552061	562060
P09960	1.863e-05	577467	568075	539881	561808
A0FGR8	1.93436e-05	559866	561271	561370	560836
Q15942	6.04377e-05	536213	530958	612195	559789
Q9NRG0	1.863e-05	535544	564964	577412	559307
P23381	1.863e-05	552417	579639	544896	558984
P54725	3.83254e-05	554212	546406	570536	557052
O43776	1.863e-05	558749	526701	582366	555939
Q96KP4	1.863e-05	560301	554302	548451	554351
O00764	2.16106e-05	475104	652222	535513	554280
P14735	2.72451e-05	596782	520280	541352	552805
Q14444	1.863e-05	554850	555929	547238	552672
O95831	2.14242e-05	551289	540332	559654	550425
O96000	2.62162e-05	549746	569327	530689	549921
P14927	1.91458e-05	560119	543583	541535	548412
P49189	5.44494e-05	551670	558876	534304	548283
P22061	2.09238e-05	541764	552702	550255	548240
O43396	2.76455e-05	551320	541728	548728	547259
Q9UHY7	2.16729e-05	550489	567327	522529	546782
Q9BS26	5.23901e-05	527851	529028	571570	542816
Q12965	1.863e-05	534838	547942	545058	542613
O95197	1.863e-05	549957	529314	547341	542204
P13861	2.24767e-05	539741	552461	530611	540938
P07384	3.28356e-05	574810	491288	555668	540589
O43615	1.863e-05	511392	563221	545150	539921
Q96TA1	1.863e-05	537120	534658	547907	539895
Q16698	2.17349e-05	535481	535940	547934	539785
Q8IY81	2.42485e-05	559584	514329	541690	538534
Q9Y3E1	0.000173224	782390	422393	409636	538140
Q14134	1.98314e-05	539074	528064	547190	538109
P25685	1.88656e-05	551511	528308	533465	537762
O60502	2.99458e-05	541029	537225	533833	537362
Q96T88	1.863e-05	524757	548153	537699	536870
Q7L576	1.86341e-05	546192	529138	534944	536758
P49366	2.69091e-05	597203	363089	649882	536725
P00387	1.863e-05	537472	537109	534310	536297
P19404	2.02296e-05	532475	536110	539377	535987
P13164;Q01628;Q01629	1.98314e-05	530856	515359	561044	535753
P51572	2.67631e-05	532643	532132	542132	535636
Q8N5K1	3.99847e-05	545239	537901	523597	535579
P55786	1.863e-05	516162	524691	562280	534378
Q15102	3.12849e-05	549837	522595	529371	533934
Q96EK9	6.18683e-05	528415	536292	535007	533238
P61769	4.01979e-05	541903	529236	525972	532371
Q8WWI1	2.51737e-05	541098	522310	533332	532247
O15533	3.70744e-05	541323	533333	520381	531679
P62333	1.93436e-05	512995	541198	539530	531241
Q9Y2L1	2.6175e-05	529858	551151	512095	531035
P24941	1.89996e-05	532293	530679	527184	530052
Q9NQT4	1.86736e-05	538378	527338	520425	528713
Q9Y295	1.863e-05	551713	527030	507067	528603
Q8WYA6	1.89996e-05	526093	515933	542132	528053
P47756	1.863e-05	533442	518633	527988	526688
Q9BQ61	2.63441e-05	562390	526438	489270	526033
P04818	1.863e-05	542192	532924	501934	525683
Q15008	2.11926e-05	517311	531434	523456	524067
Q8IZQ5	3.10277e-05	520882	529350	517407	522546
Q13442	2.1311e-05	521339	519907	524214	521820
P62745	1.88656e-05	516842	517341	528847	521010
Q99873	1.863e-05	523492	528025	508239	519919
Q8TED0	1.863e-05	503559	528004	527862	519808
Q9UJS0	2.13833e-05	519829	504903	532774	519169
O95232	1.863e-05	544776	498242	513060	518693
Q8TCS8	2.265e-05	520819	518463	516169	518484
Q8WZA0	3.70744e-05	503289	545049	505554	517964
Q00341	5.31765e-05	515223	543284	494465	517657
Q96B26	0.000132174	503630	503070	545646	517449
Q7Z7K6	5.32525e-05	521927	516247	513254	517143
Q9NRG9	1.863e-05	508466	514886	527791	517047
P49756	1.88656e-05	538612	520463	491788	516955
O75935	0.000305195	523971	511745	514926	516880
Q9GZT3	4.6971e-05	517699	524165	506662	516175
P55795	1.88241e-05	503646	534167	509688	515834
O43432	3.28904e-05	526121	507289	513837	515749
Q13616	6.58247e-05	519642	540271	487101	515671
P50570	1.89996e-05	508023	522175	516655	515618
P63165	1.88656e-05	526022	502806	517650	515492
Q9BY44	2.59924e-05	510151	513350	522566	515355
P61513	1.94187e-05	526936	501686	512295	513639
P49792	4.58851e-05	531266	514767	493416	513150
A6NDG6	1.863e-05	526467	502820	509540	512942
P46379	2.7593e-05	490404	505825	541959	512729
Q7L2H7	1.863e-05	513055	500705	522206	511989
P63027	2.97326e-05	663375	278982	592940	511766
O94979	1.863e-05	529756	497627	507448	511610
Q9GZP8	3.40552e-05	526902	534341	472094	511112
P47712	1.863e-05	522725	515019	494217	510654
Q96P70	1.88656e-05	492598	525925	512946	510490
Q9BQ52	0.00012328	515908	503555	511753	510405
Q13596	1.863e-05	527859	525046	477896	510267
P35250	1.863e-05	501469	519655	508199	509774
P55265	2.06283e-05	486989	514845	527100	509644
Q8IX12	2.47946e-05	514142	505701	508028	509291
Q9H4A3	0.000100134	507077	479563	538443	508361
P16989	1.863e-05	542488	398211	583340	508013
P48637	1.88656e-05	502177	506101	514702	507660
P31350	4.41759e-05	519227	496001	506843	507357
Q9NYU2	2.24767e-05	493544	516215	511333	507031
O95777	1.863e-05	496873	486138	537414	506808
P61106	1.86736e-05	517281	499410	502383	506358
Q07812	0.000125211	480918	546572	490023	505838
P82930	2.08235e-05	508026	514145	493779	505317
P82914	0.00021286	522531	490639	498621	503931
P11169	2.20598e-05	510086	496846	503584	503505
Q96HS1	2.71089e-05	521768	487411	500745	503308
O14929	1.88958e-05	546195	505649	456608	502817
O95881	1.863e-05	503875	491332	512722	502643
P29372	0.000108594	495335	509760	500107	501734
A6NHR9	2.77213e-05	511635	468266	524744	501548
Q9Y3F4	1.863e-05	503002	510830	489363	501065
Q99460	1.88816e-05	530109	490248	482505	500954
P35606	2.18953e-05	495920	499538	506883	500780
P62312	2.69395e-05	501002	509785	489496	500094
Q02218	1.863e-05	505105	497072	496758	499645
P22695	1.863e-05	496737	507852	493416	499335
P53992	3.05162e-05	518225	489596	485043	497621
Q8WWQ0	1.863e-05	489688	495140	505937	496922
P45973	1.863e-05	487570	499094	502877	496514
P37235	2.10249e-05	495493	492883	498251	495542
P98179	7.41953e-05	506602	483795	496137	495511
Q01780	1.863e-05	490807	489519	504844	495057
Q15637	1.863e-05	497763	491333	495814	494970
Q99961	5.61794e-05	555707	360324	568590	494874
O43447	2.76678e-05	484160	516783	482146	494363
O95816	1.863e-05	496417	483601	502728	494249
P52815	2.26657e-05	475632	496152	507922	493235
Q15435	1.863e-05	491422	495225	491208	492618
Q7RTV0	3.0316e-05	486543	501865	488211	492206
Q9Y262	1.863e-05	499906	491332	483100	491446
Q8NBU5	1.88656e-05	493933	494884	485468	491428
Q9Y4L1	1.9444e-05	497121	477684	499230	491345
Q6UB35	1.99256e-05	510211	419917	539349	489826
Q02750	2.63441e-05	491011	496214	481466	489563
P61803	0.000327349	490477	495780	479462	488573
Q96SB4	1.89917e-05	372182	496175	591099	486485
O43809	3.08103e-05	465734	498858	491763	485452
Q9UQR1	0.000305195	491866	501888	459663	484472
Q9NR56	1.88656e-05	475234	500751	476202	484062
P61326;Q96A72	1.863e-05	484698	479058	486699	483485
P07108	2.42485e-05	475469	488013	485815	483099
P12074	1.89996e-05	485623	481338	480751	482571
P04632	2.01115e-05	469353	491498	486207	482353
P48556	4.91303e-05	489698	474632	481208	481846
Q9Y383	2.23017e-05	485384	469160	488701	481082
Q9NRR5	0.000207456	486505	478280	478456	481081
Q8NE01	0.000318666	481174	494127	467338	480880
O95163	2.71089e-05	478090	475310	487701	480367
Q16795	1.863e-05	484599	470092	482162	478951
Q9Y2S7	2.42485e-05	483679	468975	484034	478896
O75391	0.000311836	429533	514528	490315	478125
P05556	1.863e-05	480028	465806	487336	477723
Q13148	1.86736e-05	477240	471783	483107	477377
P78344	1.863e-05	468408	482400	480432	477080
Q9NQG5	1.863e-05	473489	482195	474353	476679
Q93009	1.863e-05	550385	406921	471649	476318
Q13330	3.88016e-05	502686	457207	468892	476262
Q969H8	3.12905e-05	482393	480282	466084	476253
P85037	0.000217306	487010	474091	466551	475884
P21281	0.000108047	478655	473038	474961	475551
Q9HAV4	1.863e-05	472401	486506	466392	475100
Q92878	3.76157e-05	479243	473591	472156	474997
P98082	2.11443e-05	456295	483562	484226	474694
Q05048	1.863e-05	452425	468312	502086	474275
Q13620	1.863e-05	474729	517820	429049	473866
Q9H4M9	1.863e-05	478058	454550	488812	473807
O43592	1.88958e-05	470000	462357	488423	473593
Q9Y3T9	1.863e-05	481422	463712	475068	473401
O60427	7.09105e-05	476452	421128	522369	473316
P00846	6.57238e-05	469484	483889	466532	473302
P62495	1.863e-05	446882	486533	486295	473237
Q8N684	1.91458e-05	464294	478825	472257	471792
P11172	1.863e-05	472634	465584	474903	471040
P51532	1.863e-05	485031	474703	452605	470780
P29692	1.863e-05	456911	475507	479485	470634
O95218	7.92162e-05	469713	476398	465610	470574
Q9Y5Y2	2.51737e-05	476568	447605	483265	469146
Q13123	2.09774e-05	425358	473662	508124	469048
Q14764	0.000153309	490857	408730	506758	468782
Q9P021	0.000305195	540598	560111	304173	468294
P07686	1.863e-05	476559	464022	461953	467511
Q13057	1.863e-05	453605	465406	480610	466540
Q9ULV4	1.93436e-05	460960	470707	467846	466504
Q15436	1.863e-05	479998	458125	460174	466099
Q9UL46	1.88656e-05	465739	458776	472258	465591
Q9UNL2	0.000328871	475872	467020	453847	465580
P51665	1.863e-05	473650	450792	470353	464931
Q13177	2.47053e-05	463830	472323	456932	464362
P18858	2.08542e-05	460171	462071	469315	463853
Q2NL82	2.06248e-05	476127	436341	477971	463480
Q9NX24	5.45311e-05	472854	456624	460927	463468
P61586	3.96919e-05	461487	472726	456050	463421
Q16204	9.49502e-05	468960	412090	507428	462826
Q9BZE4	2.0282e-05	456828	471501	459451	462593
P55735	7.14597e-05	457557	459708	469932	462399
Q9NW13	4.38383e-05	463184	467998	455363	462182
O43865	0.00029056	483415	452745	449664	461941
Q13573	2.16106e-05	452568	460183	469191	460648
Q9NQW7	2.32052e-05	475200	451189	454515	460302
P55327	1.88816e-05	449064	459544	471888	460165
Q15738	1.863e-05	459074	470087	450937	460032
P51116	5.95979e-05	466719	469116	444001	459946
Q9H0N5	0.000305195	1.07181e+06	146995	158442	459081
Q7L0Y3	2.94535e-05	452930	455494	468758	459061
O15511	0.00016155	450682	451411	473727	458607
P17655	3.49174e-05	468827	463835	442418	458360
Q04941	9.16105e-05	443923	476477	452711	457704
Q02880	1.863e-05	442240	451945	477967	457384
Q15005	5.28553e-05	459732	468671	441217	456540
P35610	1.863e-05	457352	449250	462064	456222
Q9H8Y5	1.863e-05	453249	469275	445303	455942
P49406	1.94616e-05	485285	438489	442472	455415
Q92466	9.49019e-05	483790	440359	441823	455324
Q9HCS7	1.863e-05	475800	451114	437534	454816
P55263	2.05073e-05	453678	457812	452661	454717
Q15021	1.863e-05	453328	477556	431867	454250
Q9BQ67	1.863e-05	473886	432093	454920	453633
Q8TDN6	1.863e-05	453623	450905	443753	449427
P49720	1.863e-05	452572	444820	450281	449224
P04183	2.25608e-05	461538	441437	443716	448897
O15382	3.64828e-05	449009	457765	439327	448700
Q9NS69	3.1606e-05	452611	446125	447243	448659
O95834	2.68081e-05	445821	460783	437267	447957
O60716	1.863e-05	429384	456066	457649	447699
P61221	4.61745e-05	427817	464762	449778	447452
Q96CN7	3.76407e-05	440323	445566	455346	447078
Q14137	2.64375e-05	443627	445370	451810	446936
Q14240	2.17809e-05	453887	454993	431761	446880
P06730	1.863e-05	441647	448092	449285	446341
Q15843	2.16106e-05	458283	436358	443901	446180
P55036	4.74514e-05	450575	436249	449580	445468
Q53GS9	1.863e-05	440448	447302	447477	445076
O60701	2.23114e-05	454768	437585	442854	445069
O60216	2.1311e-05	450973	443235	440702	444970
Q8N3U4	4.04998e-05	436709	446859	450568	444712
O00139	4.32707e-05	467274	437752	428084	444370
Q9Y5L0	2.13904e-05	446120	434941	451636	444232
Q15907	8.73208e-05	450508	447080	434430	444006
O00429	1.863e-05	454096	444755	432948	443933
O15355	2.13904e-05	449644	445412	436125	443727
Q9H6Y2	0.000297363	470824	474610	384555	443330
P30464	0.000132281	457640	446537	424925	443034
Q8NI36	1.863e-05	455237	444958	428269	442822
Q9NVP1	1.91033e-05	452049	439407	435482	442312
Q04917	3.08103e-05	451513	448555	425983	442017
Q96FW1	1.88241e-05	449949	432394	443273	441872
Q8WUM0	1.863e-05	364237	407984	552954	441725
Q9NUQ9	4.27175e-05	474936	445775	404437	441716
P40121	1.88958e-05	456239	437656	430398	441431
Q05639	2.74685e-05	417607	374806	530196	440870
Q96IX5	1.97578e-05	428004	454808	439722	440845
Q86UP2	1.93436e-05	417170	460717	441959	439949
P10155	1.863e-05	451843	444185	423322	439783
Q92905	1.863e-05	497575	471870	348043	439163
O43719	2.91544e-05	438705	440616	437956	439092
P52655	0.000141337	475760	431303	409803	438955
P42771	2.22818e-05	437705	432095	445925	438575
Q9BZX2	1.91458e-05	447119	439168	428976	438421
O43683	0.0001641	498543	528526	286881	437984
O00625	1.863e-05	438468	444882	429539	437629
O43169	1.88656e-05	429261	453459	429640	437453
P09622	1.88656e-05	443864	424854	442896	437205
Q15428	2.16106e-05	442815	436274	432478	437189
P06132	5.48906e-05	453069	424165	434197	437144
Q9C005	1.863e-05	406084	432507	471903	436831
O60568	3.95074e-05	446344	426543	436430	436439
Q4G0N4	2.79687e-05	403213	503313	402050	436192
Q13488	0.000305195	730085	79695.9	498722	436167
O14672	0.000305195	464156	407177	435263	435532
Q969X6	1.863e-05	450071	420489	435918	435492
P55789	0.00886876	404044	405468	496679	435397
Q14254	2.08542e-05	430416	454308	421436	435387
Q16181	2.09774e-05	423084	453875	428339	435099
Q96T21	0.000199298	617790	349613	335919	434440
Q9Y224	1.863e-05	441082	434928	425872	433961
Q9NUJ1	0.000102997	446910	407994	446758	433888
Q8TCT9	0.000123525	419606	425076	454621	433101
Q9Y6C9	3.17467e-05	424816	434352	439623	432930
P30520	2.49808e-05	427874	440146	430745	432922
Q9BW92	0.000221233	453184	427169	417876	432743
P52948	3.00932e-05	441328	410213	446425	432656
P09493	2.29535e-05	405148	441986	449860	432331
Q9H3K2	4.02069e-05	394144	454932	447665	432247
Q07960	1.863e-05	422464	426096	447284	431948
Q9BTE3	2.11926e-05	447154	418623	427871	431216
Q9NXH9	3.24414e-05	435452	430057	427653	431054
P32004	4.85701e-05	411343	444364	437398	431035
Q9UBQ0	2.39188e-05	430441	427381	433853	430558
P23258	1.863e-05	429907	426916	434464	430429
Q9P0J0	2.34567e-05	409583	451658	429607	430283
Q6P587	2.08235e-05	425729	436173	427960	429954
P52888	2.35704e-05	421046	425435	442839	429773
Q9Y6H1	0.000269874	440572	422804	425723	429699
P02795;P04732;P13640;P80297;Q8N339	3.71063e-05	405145	444041	439729	429638
P02787	0.000229828	426766	432360	428605	429244
Q96PZ0	1.863e-05	438032	424024	424755	428937
Q9NUU7	4.574e-05	434040	423007	428032	428360
Q99661	1.96817e-05	464765	371661	446554	427660
O43488	3.66311e-05	436767	440236	405366	427456
Q15286	3.75544e-05	436346	432630	412506	427161
P35914	0.000154147	446183	407354	427714	427084
Q07666	3.50424e-05	425866	440072	414960	426966
Q9GZL7	2.28025e-05	421434	435934	423479	426949
P11310	1.88656e-05	429976	421039	429522	426846
Q10713	1.863e-05	429830	421969	423289	425030
P04844	1.95288e-05	420207	434037	420283	424842
Q9UNH7	1.94616e-05	418968	424039	427071	423359
O75351	0.000100488	427909	424813	416915	423212
Q9H307	1.863e-05	422968	429997	414616	422527
Q9Y3A6	2.03579e-05	410367	430199	425679	422082
Q9Y2K7	3.0704e-05	422476	418379	425056	421970
Q9NQW6	1.863e-05	414388	419886	431207	421827
Q7LBR1	2.65447e-05	531059	386518	347853	421810
Q9NR31	1.863e-05	422811	415053	423921	420595
Q92541	7.95463e-05	424660	420838	413691	419730
P15374	2.24347e-05	421160	413786	424189	419712
Q9Y3B8	6.56819e-05	411578	427466	417545	418863
Q9NPD3	4.64141e-05	401589	438317	416302	418736
Q8NFH3	2.49317e-05	406271	430757	418414	418481
P17480	7.94653e-05	410928	426719	415943	417863
Q14914	2.81785e-05	428996	422547	401959	417834
O75368	6.67806e-05	426522	420372	406163	417686
P48506	0.000118183	443410	427619	379560	416863
P28838	2.11667e-05	408238	420897	420824	416653
Q5VTL8	3.50424e-05	430319	415129	404341	416596
Q9H444	9.84744e-05	414160	400588	434614	416454
Q96I59	0.000305195	436170	389861	422864	416298
Q9H773	1.863e-05	416026	421390	411474	416297
O00232	2.52007e-05	416434	410014	422047	416165
Q13610	1.863e-05	429854	421268	397092	416071
Q15269	1.88816e-05	440196	392571	415267	416011
Q15814	0.000351797	339350	501999	401391	414247
Q96E11	7.71332e-05	429784	441069	371746	414200
O15145	2.23114e-05	413056	408700	420335	414030
P28074	1.89996e-05	404157	411740	424616	413505
P42166	1.863e-05	432557	393272	414518	413449
A1L0T0	2.35936e-05	422726	420729	395578	413011
Q9UN86	5.14521e-05	412511	415755	409660	412642
O60828	6.79878e-05	414591	413940	409162	412564
Q14457	0.000305195	245716	492602	499022	412447
Q9Y4W6	2.65082e-05	414498	410112	412228	412279
Q13751	0.000139499	421612	398440	415561	411871
O00469	1.863e-05	423777	394288	416833	411633
Q9BYC9	0.000265123	419182	392346	422916	411481
Q9H3M7	4.64141e-05	420491	420167	392884	411181
P49821	2.25608e-05	401914	407390	422004	410436
Q16718	1.863e-05	412467	409334	408324	410042
O60925	6.26963e-05	410307	416442	402833	409861
P46976	0.000168751	411348	414411	403033	409597
O95347	1.863e-05	402166	407858	417908	409311
O95573	4.78935e-05	410407	409904	407020	409110
Q9BUN8	0.000305195	410426	407357	405340	407708
Q08257	2.24698e-05	410269	411052	401719	407680
A5YKK6	2.09774e-05	398226	423389	399764	407126
Q13228	1.863e-05	410003	401041	407138	406061
O95394	5.37109e-05	415276	395343	406126	405582
P56211	0.000259396	332267	440385	442670	405108
Q9UKK9	1.863e-05	428268	403571	382472	404770
Q9Y2Z0	5.76855e-05	413020	404807	395447	404424
Q9UNF1	3.92437e-05	389948	406721	414613	403761
Q96T37	1.863e-05	400763	404787	405280	403610
P53985	1.863e-05	398325	399640	412186	403384
Q9Y512	2.76586e-05	417299	385055	406571	402975
P19525	1.863e-05	410783	399749	396906	402479
O00170	4.0496e-05	412762	401338	392200	402100
O00767	2.78648e-05	382962	407484	415429	401958
P54920	0.000161136	408600	400983	394820	401468
Q9NX14	2.76455e-05	401895	406244	396203	401447
Q3LXA3	1.863e-05	418554	397034	387466	401018
Q15061	4.12211e-05	390423	405421	405790	400545
O75880	2.1311e-05	406413	398410	396354	400392
Q96C86	1.863e-05	389871	406178	402672	399574
P53582	4.27175e-05	380861	406840	409946	399216
O75116	1.863e-05	386738	455902	353960	398866
Q9NZ45	1.863e-05	389389	399594	406415	398466
Q9BU61	0.000183731	394390	394062	405805	398086
P19784	1.863e-05	390875	408860	393602	397779
P30533	2.28087e-05	400749	397176	395406	397777
Q9P2I0	4.24468e-05	398627	409629	384591	397616
Q9BWM7	5.09202e-05	401971	400269	390530	397590
Q8NEZ5	2.59924e-05	396574	397095	398969	397546
Q99614	0.000129131	398673	390637	401674	396995
Q9NZZ3	0.000248771	396089	402397	391517	396668
O43747	2.08542e-05	394799	400845	393265	396303
Q9H1E3	2.81979e-05	396289	382793	408056	395713
Q7Z2W4	0.000141568	399860	386703	399971	395512
P43304	2.18587e-05	387375	385536	412448	395120
Q16513	6.98337e-05	397170	393733	394350	395084
Q9UBS4	2.08235e-05	387804	402733	393696	394744
P10644	2.32052e-05	377949	390790	414728	394489
O75937	2.38268e-05	395624	397496	389612	394244
O14745	1.9118e-05	381454	408455	391901	393937
P09234	1.863e-05	405521	389918	386074	393838
Q9Y305	1.91458e-05	382031	395507	403897	393811
Q9UIG0	2.35936e-05	388538	411186	381238	393654
P55809	1.98763e-05	390727	399462	389880	393356
Q86UE4	1.88241e-05	427122	308647	444074	393281
Q92615	0.000133904	326111	448345	404903	393120
Q7L2E3	1.863e-05	408293	400874	370006	393058
O75475	1.89996e-05	394213	393251	391521	392995
Q12769	1.863e-05	382841	396343	399399	392861
Q9NUV9	4.11873e-05	368620	397496	411838	392651
P36405	2.39932e-05	381613	400546	395236	392465
P62191	2.27433e-05	391750	391287	393249	392095
Q96S55	5.51999e-05	395448	393249	387493	392063
P02788	4.04884e-05	399034	397110	379763	391969
Q96FF9	2.28087e-05	390961	396518	387537	391672
P62820	2.65699e-05	393752	390578	390516	391616
P49662	0.000305195	402054	372842	398228	391042
P49959	1.89996e-05	404514	371664	396571	390916
Q8NI27	1.863e-05	407890	382038	382011	390646
Q96DI7	1.863e-05	397618	395485	378252	390452
Q8WW12	1.863e-05	383932	392164	394807	390301
O43395	2.24767e-05	394604	390306	383827	389579
O94925	0.000222642	394892	374330	398720	389314
Q96A33	0.00011777	398562	357598	411447	389202
O43583	0.000831288	335375	492089	339733	389065
P20810	3.87038e-05	386300	386201	393685	388729
Q8NAV1	1.863e-05	400347	387158	377520	388342
O95861	6.31618e-05	351467	409232	402742	387814
O75964	2.97359e-05	386240	385771	389992	387334
P00374	0.000205243	367385	389795	404003	387061
O14975	1.863e-05	376587	396408	387802	386932
Q9Y5B6	3.73987e-05	388627	387042	384996	386889
Q06210	3.64114e-05	381138	387680	391218	386679
P61457	3.32947e-05	390388	385388	381834	385870
P30047	2.1311e-05	395688	382429	379236	385784
P78330	2.48462e-05	381078	372262	401422	384920
P05026	1.863e-05	372986	393225	387613	384608
Q14203	2.77087e-05	382281	366135	404257	384225
P08579	1.863e-05	398833	370705	382547	384029
P56545	1.88656e-05	398626	368522	383871	383673
Q96CW1	2.01115e-05	358157	398412	394277	383615
Q7KZ85	9.35876e-05	380562	359855	410249	383555
Q9UHB9	1.91458e-05	382580	379862	385807	382750
Q7Z7H5	0.000102322	380335	389044	377324	382234
Q14527	4.64141e-05	382255	373038	391249	382181
Q99615	5.75551e-05	381182	392644	371934	381920
P30460;P30480	7.43636e-05	407224	373111	361782	380706
O43172	1.86736e-05	389289	367713	384639	380547
P46459	3.30772e-05	382924	372780	385650	380451
O00203	6.42211e-05	403444	399748	337291	380161
Q96C36	1.863e-05	361958	392849	385572	380127
Q9H1C7	0.000305195	365960	394137	380095	380064
Q15785	1.863e-05	368180	384084	386205	379489
Q6XQN6	3.4709e-05	379230	377579	381351	379386
Q86X55	7.25177e-05	382274	386965	368204	379148
Q8IY67	2.24523e-05	387671	375231	374278	379060
P43034	1.863e-05	375944	376628	383700	378758
P46926	2.055e-05	374569	378936	380079	377862
O95071	2.67716e-05	388301	383140	360963	377468
P61009	7.42463e-05	379540	361733	387191	376155
P51148	2.91928e-05	380019	372471	374628	375706
Q14165	1.90116e-05	378893	373566	374401	375620
P46736	0.000270817	378703	365509	382160	375458
Q9Y4W2	0.000142555	360366	396696	369005	375356
P10586	2.01415e-05	378160	376218	371201	375193
P61026	2.98666e-05	391502	370873	362147	374841
P29144	4.64404e-05	374354	368614	381380	374783
P18583	3.28229e-05	377394	377368	368544	374435
P07919	4.87152e-05	361502	375706	385239	374149
Q15003	2.40323e-05	378279	374419	369339	374012
Q96TC7	1.89996e-05	370408	371606	379566	373860
Q9NRP2	2.64529e-05	376120	381497	363833	373817
Q9GZT8	0.000222413	384972	374106	361931	373670
P82970	1.863e-05	370760	379211	370425	373466
O00151	4.74514e-05	381596	374133	360532	372087
Q15648	2.54991e-05	375630	357416	383169	372072
P51114	0.000165548	390637	314244	411234	372038
Q9Y2S6	5.64772e-05	366142	378405	367464	370670
Q14677	6.88414e-05	359515	373643	378832	370663
Q9Y4H2	2.20598e-05	340644	375130	395429	370401
P09543	4.37592e-05	391675	381286	336836	369932
Q96J01	3.99576e-05	364710	375553	369300	369854
Q8TDD1	3.40698e-05	369578	369345	366758	368560
Q04446	1.863e-05	360811	362882	379465	367719
O43242	1.863e-05	369386	365741	367986	367705
O14974	2.76586e-05	362731	364591	371240	366187
Q13630	3.99576e-05	364408	367678	365145	365744
Q9UNM6	1.90967e-05	368723	364615	363659	365666
Q8WWY3	6.10634e-05	426762	294196	362341	361100
P63092;Q5JWF2	6.89689e-05	366686	352721	361792	360400
P20839	6.5399e-05	371056	359844	349818	360240
Q9BTE6	6.91824e-05	356916	353748	369030	359898
Q9NQT5	9.45296e-05	369360	352071	357801	359744
O76031	5.17536e-05	343096	392051	343600	359582
Q4J6C6	0.000305195	435851	304978	337229	359352
Q9Y606	8.36598e-05	349613	354828	373141	359194
O14684	0.000141163	363783	369530	339998	357770
P01023	0.000307552	406526	237393	429172	357697
Q8TBC4	2.45119e-05	341886	368696	361958	357513
Q00653	0.000258986	363917	344874	362693	357161
P48059	0.00347074	353386	359158	358932	357159
Q9Y3B9	3.74099e-05	343539	355897	371829	357088
Q5VW32	4.45351e-05	370322	343287	357530	357046
Q9H9T3	2.49767e-05	368757	367796	332565	356372
Q9NVH0	0.000294914	407221	57170.2	604442	356278
Q13098	1.863e-05	353617	358658	356486	356254
Q08380	1.93436e-05	355844	362050	350612	356168
O75251	1.863e-05	233047	418938	416102	356029
O60524	0.000301982	362502	354989	349365	355619
P61289	1.863e-05	349244	363308	352873	355141
P46060	3.29752e-05	349107	362373	352263	354581
Q8WXX5	7.81416e-05	358264	358067	347325	354552
Q14432	5.17536e-05	359483	355189	348138	354270
Q04323	3.94907e-05	306337	290804	465564	354235
Q9NRX2	0.000102815	360113	345828	356753	354231
Q7Z2Z2	1.863e-05	353125	363169	346249	354181
Q8WX93	8.97822e-05	353561	351546	357061	354056
Q8WUY1	5.28881e-05	343806	351894	365482	353727
Q8WTT2	9.65405e-05	377666	331744	350993	353468
P0DMM9;P0DMN0	2.27911e-05	350958	344509	364454	353307
Q13724	1.863e-05	361502	335014	362493	353003
P60983	0.000305195	346527	360296	351575	352799
Q13492	1.88656e-05	332071	352817	373475	352787
[truncated: 3,191 more rows]

## Sheet: Legend
Dataset EV9: HeLa DDA dataset from public resource
