# Supplementary material for: Circulating proteomic panels for risk stratification of intracranial aneurysm and its rupture
Source: EMBO Mol Med. 2022 Jan 3;14(2):e14713. doi: 10.15252/emmm.202114713 (PMC8819334; doi:10.15252/emmm.202114713)
Supplement: Supplementary file 11 — Dataset EV10 [file EMMM-14-e14713-s018.xlsx]

## Sheet: Legend
Dataset EV10: The number of suggested peptides of HeLa dataset by Picky/DeepPRM method and peptides detected by DDA analysis
1	Picky_suggested peptides_5 run	The number of suggested peptides of HeLa dataset by Picky method and peptides detected by DDA analysis.
2	DeepPRM_suggested peptides	The number of suggested peptides of HeLa dataset by DeepPRM method and peptides detected by DDA analysis.

## Sheet: Picky_suggested peptides_5 run
Dataset EV10: The number of suggested peptides of HeLa dataset by Picky method and peptides detected by DDA analysis.
Compound	Formula	Precursor (m/z)	Precursor Charge (z)	t start (min)	t stop (min)	Collision Energy (%)	Maximum Injection Time (ms)	Charge (by Search Engine): Sequest HT	Detected by DDA
P07910	IVGCSVHK	450.242	2	6.122	15.5576	28	30
P33316	LSEHATAPTR	541.783	2	6.122	15.5576	30	50
P25705	LTDADAMK	432.71	2	9.75949	20.0784	20	30	2	Yes
P83881	DSLYAQGK	441.222	2	10.2781	20.7177	28	30	2	Yes
P29401	ISSDLDGHPVPK	421.887	3	14.0405	25.313	23	30	3	Yes
P35637	EFSGNPIK	446.232	2	16.0466	27.733	20	30
Q15149	EAIAELER	465.748	2	20.5024	33.0372	20	30
P26038	SGYLAGDK	405.703	2	23.2332	36.2455	28	30	2	Yes
P13010	EGLEIVK	394.232	2	24.7849	38.0565	20	30
P35613	SSEHINEGETAMLVCK	601.942	3	26.1552	39.6493	28	30	3	Yes
P06748	VTLATLK	373.245	2	27.6804	41.416	20	30
P62249	TLLVADPR	442.764	2	27.9845	41.7675	28	30	2	Yes
P78417	LLPDDPYEK	545.277	2	28.0649	41.8605	23	30	2	Yes
P04075	QLLLTADDR	522.788	2	34.778	49.5534	35	30	2	Yes
Q9Y2Z9	EQIMAFASK	512.76	2	35.9296	50.8503	23	150
O75369	GLEELVK	394.232	2	36.5257	51.5151	23	30
P11387	TYNASITLQQQLK	754.409	2	38.7895	53.961	23	50
P52789	DVVALIR	393.248	2	48.2287	63.4613	20	100
P05783	TVQSLEIDLDSMR	753.877	2	51.1024	66.4304	28	50	2	Yes
Q9Y2W1	GFYPWGQYNR	644.299	2	53.65	69.2067	28	50
P30048	TSLTNLLCSGSSQAK	783.893	2	53.9779	69.5572	28	30
P26447	ELPSFLGK	445.753	2	54.441	70.0458	28	30	2	Yes
Q01082	SWHNVYCVINNQEMGFYK	763.343	3	61.2657	77.2123	20	30	3	Yes
P07237	THILLFLPK	541.342	2	63.52	79.4924	23	30	2	Yes
O43390	YGGPPPDSVYSGVQPGIGTEVFVGK	1254.13	2	64.3041	80.2723	23	30	3
P08238	ALLFIPR	415.268	2	66.2254	82.201	25	30	2	Yes
P06733	AVEHINK	405.727	2	69.6184	85.5999	23	30	2	Yes
Q16881	VVGFHVLGPNAGEVTQGFAAALK	1141.62	2	76.6305	92.8121	23	30	3
P12814	IDQLEGDHQLIQEALIFDNK	780.065	3	78.0597	94.2611	20	30	3	Yes
Q14974	MELITILEK	545.315	2	78.6626	94.8691	20	30
P10809	TLNDELEIIEGMK	752.882	2	80.1858	96.3966	20	30	2	Yes
P04843	FPLFGGWK	476.258	2	80.2236	96.4344	23	30	2	Yes
O75369	IPYLPITNFNQNWQDGK	1024.52	2	83.6526	99.8286	28	30	3
P26639	TTPYQIACGISQGLADNTVIAK	1161.09	2	86.0203	102.139	23	30	3
P11388	YIFTMLSSLAR	651.35	2	86.5695	102.671	20	100	2	Yes
P50395	FVSISDLLVPK	609.361	2	96.5811	112.16	20	30	2	Yes
Q14974	VQHQDALQISDVVMASLLR	708.045	3	97.9036	113.386	28	30	4
P08195	LLTSFLPAQLLR	686.422	2	100.197	115.496	20	30	2	Yes
Q14204	ILDDDTIITTLENLK	858.967	2	103.484	118.487	20	30
P07602	EIVDSYLPVILDIIK	865.503	2	104.141	119.08	28	30
P31949	TEFLSFMNTELAAFTK	925.456	2	107.849	122.397	20	30	2	Yes
O75643	LIGLSATLPNYEDVATFLR	1047.07	2	109.982	124.279	20	30
P26358	PEPSPSPR	433.722	2	6.74692	16.3386	35	200
P18846	TDDPQLK	408.709	2	10.1223	20.5257	20	200
Q6XZF7	NPNELSVSANQK	650.828	2	11.1602	21.8017	28	200	2	Yes
P52701	ELAETIK	402.229	2	12.09	22.9399	20	100	2	Yes
Q8N4H5	IEGLAPK	364.221	2	12.8572	23.8757	20	50	2	Yes
Q6IA86	TLLASACK	432.237	2	13.8468	25.0782	35	100	2	Yes
P49257	NDYEFCAK	523.716	2	16.8518	28.6985	20	30
O75844	DIQEDSGMEPR	638.777	2	18.0768	30.1614	28	50	2	Yes
Q9UNS2	DGMVSFHDNPEK	688.301	2	20.0918	32.5523	28	30	3
O94874	SVFMSSTTSASGTGR	738.343	2	20.7606	33.3419	28	50	2	Yes
Q9UNZ2	LGAAPEEESAYVAGEK	810.891	2	22.9324	35.8936	23	30	2	Yes
P49721	NLADCLR	431.216	2	23.8935	37.0172	25	30	2	Yes
Q9H936	GIAGLYK	361.216	2	24.1571	37.3247	20	50
Q6YN16	GTYLASK	370.203	2	31.8231	46.185	28	30
Q96FV9	ILMGNEELTR	588.308	2	33.963	48.6286	28	150
P30622	YGLFAPVHK	516.287	2	34.2087	48.9078	25	200
P26358	AIGLEIK	372.237	2	35.6135	50.4958	23	200
Q9Y277	GYGFGMVK	429.713	2	36.996	52.035	20	30	2	Yes
Q96FJ2	DIAAYIK	397.226	2	39.5489	54.7403	20	30	2	Yes
Q8WUQ7	DMTTITEDEISK	691.822	2	43.2755	58.4369	28	150
Q13561	LTPVLLAK	427.789	2	45.5024	60.6238	23	30	2	Yes
Q92542	SGAGVPAVILR	520.317	2	47.0593	62.2182	20	100	2	Yes
O15160	VVLGEFGVR	488.285	2	51.1338	66.4633	30	50
Q8N4H5	VTPFILK	409.263	2	53.3163	68.8441	23	50
P23634	EGDFGCTVMELR	707.311	2	54.4387	70.0434	28	50	2	Yes
Q08379	AGMQLNLEELQK	687.358	2	54.8451	70.4727	28	150	2	Yes
O15305	TIYFFGDK	495.75	2	55.3335	70.9894	28	50	2	Yes
P52701	YQLEIPENFTTR	755.881	2	61.2559	77.2023	20	100	2	Yes
Q9NZM1	NANPEWNQVVNLQIK	883.963	2	62.9739	78.9464	20	100
Q9UHG3	SNLISGSVMYIEEK	785.395	2	65.4126	81.3846	28	30
Q9BVV7	YIFVEIESYPR	708.364	2	68.1441	84.1145	28	200
Q5JTH9	AFMDIMSAQASSGSTSVLR	979.969	2	69.0967	85.0699	20	100
Q9H4A4	AFFPCFDTPAVK	700.339	2	71.697	87.7395	20	30	2	Yes
O14617	ALDLLYGMVSK	605.331	2	75.5405	91.6999	20	50
Q86U86	NQPDYYEVVSQPIDLMK	1019.99	2	76.6599	92.842	28	200
P43686	LQQELEFLEVQEEYIK	1019.52	2	84.2927	100.456	20	30
Q99459	LVLPAPQISDAELQEVVK	975.051	2	87.2168	103.297	23	50	3
O95453	VMDIPYLNLEGPDLQPK	971.503	2	88.4774	104.51	20	100	3
O94874	TYDLPGNFLTQALTQR	919.476	2	91.9648	107.833	25	50
Q9Y4R8	FNSVAGHFFFPLLQR	593.647	3	92.1589	108.017	20	200
Q92552	IESEGLLSLTTQLVK	815.967	2	92.6503	108.481	25	50	3
P02656	GWVTDGFSSLK	598.801	2	93.9299	109.685	23	30
Q5JTH9	SWLLPVIR	492.306	2	97.0252	112.573	30	100	2	Yes
Q9NY61	ALLTTNQLPQPDVFPLFK	1021.57	2	101.392	116.588	23	100
Q96JB5	DNTYLVELSSLLVR	811.444	2	105.831	120.599	28	50
Q5VYK3	DIALVQQLFEALCK	824.442	2	107.644	122.215	20	100
Q14657	DADADAGGGADGGDGR	688.769	2	6.122	15.5576	28	150
O60566	EIQTTQQER	566.783	2	6.122	15.5576	28	200
O95139	MVHGVYK	417.221	2	6.33223	15.8205	20	100
Q7Z6K5	LEAGTVTK	409.735	2	9.59543	19.8759	23	50
Q9H3H5	VLGPIHER	460.769	2	9.69173	19.9947	35	100	2	Yes
P50750	NPATTNQTEFER	704.329	2	10.508	21.0006	23	100	2	Yes
Q92747	SVQVSTLK	431.256	2	12.5583	23.5115	20	30
Q92797	MADSEIPR	459.721	2	13.7721	24.9876	28	100
Q8WVV9	VPNGSNPYTLK	595.314	2	18.3481	30.4843	23	50
P46100	SVPVTVDDDDDDNDPENR	1008.92	2	18.9915	31.249	23	150
Q9NWV8	EEEMSWK	469.7	2	19.8514	32.2679	28	100
Q9H9Y6	NLPSGPSLK	456.761	2	20.4138	32.9327	20	200
Q02127	LPEDQAVINR	577.812	2	20.6537	33.2159	25	150	2	Yes
Q92747	TQIALSPNNHEVHIYK	466.245	4	24.0817	37.2367	23	30
Q12983	EVESILK	409.237	2	26.43	39.9681	20	100
P53384	ILVLSGK	365.247	2	30.2188	44.3433	35	50	2	Yes
Q86U38	EVETQALALSTNR	716.376	2	32.2951	46.7255	23	100
P78537	SIELDMR	432.218	2	34.1937	48.8908	28	30
P49006	LSGLSFK	376.221	2	36.0928	51.0329	20	30
Q14181	VLGCPEALTGSYK	697.853	2	37.3292	52.4003	23	150	2	Yes
Q9Y696	EMTGIWR	446.721	2	38.1943	53.334	28	30
O60566	LLPEEDLDVK	585.816	2	42.0372	57.1975	23	200	2	Yes
Q7Z4W1	GALDMLTK	424.731	2	44.9137	60.0412	20	30	2	Yes
Q53FA7	MAGAIPLVTAGSQK	672.371	2	47.05	62.2084	23	50
Q9UPN9	AVALYFEDK	528.274	2	47.4116	62.5897	28	150	2	Yes
Q6P1Q0	NLMSYVVTK	527.784	2	49.0632	64.3319	28	150	2	Yes
Q709C8	TVPLLLAESK	535.827	2	55.6604	71.3353	23	200
P57076	EAEAQLWWAAK	651.828	2	57.3859	73.1731	20	200
Q6P1N0	TLLEALEQR	536.804	2	57.9645	73.7844	30	50	2	Yes
Q969Y2	DLALAAEALR	521.798	2	59.703	75.5958	30	100
Q96SZ5	SLLTQLR	415.758	2	61.5772	77.5316	25	50
Q969U7	CIPEIDDSEFCIR	827.366	2	62.6887	78.6598	23	100
Q13303	QFNLTPPICEQAEYHMFQR	803.373	3	65.5388	81.5115	28	100
O00566	SPVFSDEDSDLDFDISK	958.426	2	70.6026	86.6094	23	100
P17706	FSYMAIIEGAK	615.315	2	72.7324	88.8102	20	150
Q9UHY1	VIFITEYMSSGSLK	787.91	2	79.039	95.2478	20	100
O75381	SEINSLK	395.719	2	80.4299	96.6403	20	100
Q96DB5	LAAFWLMK	490.275	2	84.0727	100.24	28	50	2	Yes
Q969E8	WLGGAVEDYFMR	722.34	2	85.2492	101.389	28	200	2	Yes
Q02818	YLQEVIDVLETDGHFR	967.486	2	85.9714	102.091	28	30	3
Q96KN7	SQLEDVSILQMTLK	802.932	2	86.0395	102.158	23	110
P16422	TYWIIIELK	589.845	2	93.1426	108.945	28	30
Q9BSL1	TILEENIQDQDVLLLIK	999.062	2	94.3506	110.079	23	100
Q9NP81	SADLPAIISTWQELR	850.454	2	96.6237	112.2	35	50	3
P52564	TVDCPFTVTFYGALFR	947.464	2	103.312	118.332	20	100
Q8IVS2	SLGIENPVCEVSNYLFPDCR	1185.05	2	103.339	118.357	25	150	3
Q9H9Y6	ELFFLPLGFALK	697.908	2	104.732	119.613	28	200
Q9H892	LLEALVSFLDFSDK	798.93	2	106.303	121.02	28	150
Q9Y3Z3	VGNIIDTMITDAFLK	825.942	2	106.764	121.432	28	30
Q9BV73	ATASSPTQQDGR	609.789	2	6.122	15.5576	28	200
O14787	DSQSPNTATQR	602.781	2	6.122	15.5576	23	100
O95235	QEDQGCVR	496.217	2	6.122	15.5576	20	150
O15126	EMQNLSQHGR	600.283	2	6.122	15.5576	28	50
Q8N1G0	SGPSAHAHLYSQHPSFQTQQAK	602.04	4	9.71579	20.0244	30	150
Q63ZY3	FLGHPTAGR	478.259	2	9.81803	20.1506	28	30
O00255	GLGTGQGAVSGPPR	627.334	2	12.4815	23.4179	23	200	2	Yes
P02144	HPGDFGADAQGAMNK	758.336	2	15.0567	26.5414	28	100
Q9NRG7	WNETFQK	476.73	2	17.1792	29.0902	25	150
O94915	LINQVNTIK	521.817	2	19.9444	32.378	20	200
Q8N4Q0	TEPVGTVLK	472.277	2	20.3905	32.9052	23	150
Q9BRZ2	AGWYDEEAR	548.738	2	20.696	33.2658	20	150
P42702	GTDYEVCIENR	678.299	2	25.7968	39.2332	25	110
Q8IWZ8	EWAEQLTK	502.756	2	26.1545	39.6485	20	150
Q5T200	GNIETTSEDGQVFSPK	854.905	2	27.1883	40.8467	25	200
Q86TP1	CSQISLSQSTTASLSK	849.422	2	29.753	43.8074	28	150
Q9H2X9	LAWEGNETVTTR	688.844	2	29.8883	43.963	28	110
Q8IWJ2	ELMCQIEASAK	640.305	2	33.4118	48.001	28	100
O75122	QTEDVAEVLNR	637.323	2	33.9767	48.6443	35	200
Q53GG5	INLESEPQDGNYFEHK	640.295	3	34.6553	49.4144	23	100
Q9C0B5	SFHFDPLSSGSR	668.818	2	44.1432	59.2857	30	150
Q8IWA5	IFDDSPCPFTAK	699.324	2	44.4473	59.5833	20	50
Q96JY6	SFQSLACSPGLPAADR	838.907	2	44.5486	59.6825	23	30
Q9UP83	ASFWTNMEK	557.255	2	46.545	61.6816	28	200
Q9Y2D4	NNMFAQFR	514.243	2	47.4638	62.6451	35	100
Q96FV2	NISNQLSIGTDISAQHPELR	731.378	3	49.1207	64.3903	23	50	3	Yes
P42858	LLLQINPER	548.33	2	54.3554	69.9554	25	200
Q8NG31	ILAMTPESIYSNPSIQGCK	1055.02	2	60.6683	76.5972	28	200
Q8TDB6	FGGPEMYGYPDPSYLK	910.914	2	61.4352	77.3861	28	50
Q9Y6A5	SFSDLFK	422.216	2	61.4892	77.4414	20	100
Q9H9Q2	CIPYSVLLK	546.81	2	62.6887	78.6598	23	50
Q9BYX2	YALAIFK	413.247	2	62.8523	78.8244	20	100
Q969Z3	IFGLDIK	403.245	2	68.5832	84.5527	23	50
Q9NYV6	FIPLITVK	465.805	2	70.6913	86.7008	20	110
Q9NZJ6	ILDVGCGGGLLTEPLGR	863.962	2	77.7667	93.9649	25	100
Q9UIF9	QLPAFQEGIMSWSPK	859.932	2	79.7172	95.928	28	200
O95235	EELLQVVEAMK	644.845	2	80.3873	96.5978	28	150
O75122	SLLVAGAAQYDCFFQHLR	1048.52	2	82.0167	98.2167	23	200
Q96BJ8	LVPLASDMIFAR	666.871	2	82.854	99.0433	28	100
Q15800	WYFLLAR	484.771	2	85.2283	101.369	28	100	2	Yes
Q9BYX2	YDEYGFLTVPDYEVEDLK	1098.01	2	85.9092	102.031	20	100	3
Q8TDB6	DSLPGYESFGTIVITYSMK	1054.52	2	97.3795	112.901	20	50
Q7Z4H7	EFLGLSPFSLIK	675.887	2	99.6716	115.014	23	150
Q8WUH2	ELISLYPFLLPTSSSFTR	1036.06	2	103.878	118.843	28	100
Q9NYV6	YVPSTPWFLMPILVEK	960.521	2	103.918	118.879	28	110
O95427	EVTLPFLFTPFK	719.903	2	104.175	119.112	28	100
Q9HB40	DLAMVASDMMVLLK	768.895	2	105.621	120.411	28	50
Q9BY41	DEASGFCYLNDAVLGILR	1006.99	2	107.849	122.397	23	200
O94915	EDVLSGFVYFIVR	772.412	2	107.849	122.397	20	200
Q14746	ILNSQSSK	438.743	2	5.33292	14.5691	30	100
Q5VW38	HLQEASATDGK	578.783	2	6.122	15.5576	23	50	2	Yes
Q32NC0	GLHDSCPGQAR	599.275	2	6.122	15.5576	28	110
O95249	LCTSYSHSSTR	649.793	2	6.122	15.5576	35	100
Q9C0I1	AVSVNEGYK	483.748	2	9.32889	19.5465	23	200
P49588	ALNEALK	379.724	2	11.1703	21.814	28	30
Q6P1X6	ACSGDGGVSYTQGQSPEPR	976.924	2	11.4134	22.1121	25	50
P49588	GLEVTDDSPK	530.762	2	15.5593	27.1471	30	30	2	Yes
O00257	YMENGMQAVK	585.768	2	15.6845	27.2977	28	110
Q9ULD2	SDLNADK	381.685	2	16.3756	28.1278	20	200
P07858	ICEPGYSPTYK	657.805	2	19.1885	31.4827	20	30	2	Yes
P55884	GTYLATFHQR	597.307	2	20.0881	32.5479	28	30	3
P35659	EPFTIAQGK	495.766	2	25.2083	38.5492	20	30	2	Yes
P53396	EAGVFVPR	437.743	2	25.8792	39.329	20	30	2	Yes
P56182	VGAEELTADQNLK	694.357	2	26.1799	39.678	25	50	2	Yes
Q9UKB3	DLMLEESDK	540.25	2	32.1726	46.5853	28	110
Q9BRP1	LLHVFACACPGCSTGGAR	644.963	3	33.2829	47.854	20	150
P57740	EADLDVATITK	588.311	2	37.5777	52.6708	20	100
Q96E22	AAQDFCQLVAQK	689.843	2	37.6319	52.7297	20	110
P35659	VYENYPTYDLTER	831.886	2	39.1427	54.3264	20	30	2	Yes
O43464	EPSFPDVQHGVLIHK	567.966	3	39.5357	54.727	20	50
Q13769	LMAEIQDLK	530.789	2	43.4915	58.6484	23	100
Q5VW38	AGITAAINLAK	521.817	2	45.8132	60.9334	23	50
O75347	LEAAYLDLQR	596.322	2	46.7481	61.8926	20	30	2	Yes
Q8IUR7	YTQEYICQIFSHCCK	1018.94	2	54.0401	69.6228	28	50
Q12986	NVETHTGSLIEQLTTEK	950.487	2	54.2011	69.7927	28	200
P78318	NEDLEEIASTDLK	738.857	2	54.2527	69.847	23	100	2	Yes
P36873	LNIDSIIQR	536.312	2	58.0167	73.8392	20	50	2	Yes
Q9NRX5	GVVPCNILVGYK	659.863	2	60.4801	76.4027	20	100
Q8IUR7	DMGIVDILHK	570.808	2	63.1609	79.1338	25	50
Q12907	LPTGYYFGASAGTGDLSDNHDIISMK	910.426	3	63.479	79.4516	23	30	3	Yes
Q96GW9	LGPETGLLFPR	600.343	2	67.6721	83.6469	20	50
P51610	ENQWFDVGVIK	667.841	2	69.7406	85.7247	20	50	2	Yes
O43847	ELAALWGIETR	629.843	2	73.1173	89.2079	28	100
Q96QE3	YFPLLLK	447.279	2	77.6918	93.8892	20	110
Q8N442	GVIANVALFDGVVSK	744.925	2	79.0328	95.2415	20	150
P25445	YITTIAGVMTLSQVK	812.953	2	79.5132	95.7236	28	50
Q8NCE2	DGGFTLEDICMLR	763.853	2	85.9295	102.051	28	150
Q86WQ0	IVDFYPEDNNSLQTFPIPAAEVDR	917.113	3	86.0132	102.132	28	50	3	Yes
P00533	DNIGSQYLLNWCVQIAK	1011.51	2	86.26	102.371	25	150
Q9BRX5	LELPLWLAK	541.834	2	87.8433	103.901	20	100	2	Yes
Q9UPW5	LVLPCLQLLR	612.879	2	93.4412	109.226	23	110
P15848	ELIHISDWLPTLVK	832.475	2	95.1965	110.871	23	150
O60294	GYVQDPFAALLVPGAAR	872.973	2	97.3352	112.86	20	110
Q8N1F8	EPWEELFSIGLR	738.38	2	103.673	118.658	25	200
Q9ULD2	FEALTVVIQHLLSER	585.329	3	104.053	119.002	28	200
Q96JI7	NVEELIPALDLLCSAIR	963.522	2	104.285	119.21	28	200
Q9Y5T5	FPEILDLAPFCTLK	832.442	2	106.28	121.001	28	150
Q8IY45	VSQLLDLCLWCFMK	906.946	2	107.849	122.397	25	200
Q9UDY8	APLVDVYELTNLLR	808.456	2	110.101	124.384	28	100

## Sheet: DeepPRM_suggested peptides
Dataset EV10: The number of suggested peptides of HeLa dataset by DeepPRM method and peptides detected by DDA analysis.
StrippedSequence	iRT	Accession	protein name	PrecursorMz	PrecursorCharge	Detectability	Charge (by Search Engine): Sequest HT	Detected by DDA
ALNSASTSLPTSCPGSEPVPTHQQGQPALELK	46.0605	Q9Y6A5	TACC3_HUMAN	1651.82	2	0.784356	3
ALNSASTSLPTSCPGSEPVPTHQQGQPALELK	46.0605	Q9Y6A5	TACC3_HUMAN	1101.55	3	0.784356	3	Yes
AMTLSPQEEVAAGQMASSSR	42.2477	Q9Y6A5	TACC3_HUMAN	1025.98	2	0.741618
AMTLSPQEEVAAGQMASSSR	42.2477	Q9Y6A5	TACC3_HUMAN	684.323	3	0.741618
AQAEALALQASLR	45.5591	Q9Y6A5	TACC3_HUMAN	671.378	2	0.771613
AQAEALALQASLR	45.5591	Q9Y6A5	TACC3_HUMAN	447.922	3	0.771613
DPAEVLGTGAEVDYLEQFGTSSFK	127.823	Q9Y6A5	TACC3_HUMAN	1280.61	2	0.741548
DPAEVLGTGAEVDYLEQFGTSSFK	127.823	Q9Y6A5	TACC3_HUMAN	854.075	3	0.741548
DQLTTDLNSMEK	33.6195	Q9Y6A5	TACC3_HUMAN	697.828	2	0.805745
DQLTTDLNSMEK	33.6195	Q9Y6A5	TACC3_HUMAN	465.554	3	0.805745
FEEVVYQAMEEVQK	68.7826	Q9Y6A5	TACC3_HUMAN	864.912	2	0.820466
FEEVVYQAMEEVQK	68.7826	Q9Y6A5	TACC3_HUMAN	576.944	3	0.820466
GSYHLDWDK	11.2983	Q9Y6A5	TACC3_HUMAN	560.757	2	0.670887
GSYHLDWDK	11.2983	Q9Y6A5	TACC3_HUMAN	374.174	3	0.670887
LEAPFTQDDTLGLENSHPVWTQK	69.2403	Q9Y6A5	TACC3_HUMAN	1313.64	2	0.789589	3
LEAPFTQDDTLGLENSHPVWTQK	69.2403	Q9Y6A5	TACC3_HUMAN	876.098	3	0.789589	3	Yes
LQLANEEIAQVR	35.3795	Q9Y6A5	TACC3_HUMAN	692.384	2	0.726007
LQLANEEIAQVR	35.3795	Q9Y6A5	TACC3_HUMAN	461.925	3	0.726007
MDDPNFIPFGGDTK	70.4423	Q9Y6A5	TACC3_HUMAN	777.351	2	0.734464
MDDPNFIPFGGDTK	70.4423	Q9Y6A5	TACC3_HUMAN	518.57	3	0.734464
NTENCDFLFSPPEVTGR	76.5573	Q9Y6A5	TACC3_HUMAN	991.95	2	0.755636
NTENCDFLFSPPEVTGR	76.5573	Q9Y6A5	TACC3_HUMAN	661.636	3	0.755636
SGCSEAQPPESPETR	-19.9614	Q9Y6A5	TACC3_HUMAN	816.352	2	0.755123
SGCSEAQPPESPETR	-19.9614	Q9Y6A5	TACC3_HUMAN	544.571	3	0.755123
VSGSPEQAVEENLSSYSLDR	62.6657	Q9Y6A5	TACC3_HUMAN	1084.01	2	0.766402
VSGSPEQAVEENLSSYSLDR	62.6657	Q9Y6A5	TACC3_HUMAN	723.01	3	0.766402
VTFQTPLR	26.8657	Q9Y6A5	TACC3_HUMAN	481.277	2	0.703995
VTFQTPLR	26.8657	Q9Y6A5	TACC3_HUMAN	321.188	3	0.703995
VTPASETLEDPCR	15.107	Q9Y6A5	TACC3_HUMAN	737.846	2	0.640847	2	Yes
VTPASETLEDPCR	15.107	Q9Y6A5	TACC3_HUMAN	492.233	3	0.640847	2
AGSDGESIGNCPFSQR	17.1569	Q9Y696	CLIC4_HUMAN	841.366	2	0.697907	2	Yes
AGSDGESIGNCPFSQR	17.1569	Q9Y696	CLIC4_HUMAN	561.247	3	0.697907	2
DEFTNTCPSDK	-7.77997	Q9Y696	CLIC4_HUMAN	657.27	2	0.6813	2	Yes
DEFTNTCPSDK	-7.77997	Q9Y696	CLIC4_HUMAN	438.516	3	0.6813	2
FLDGNEMTLADCNLLPK	84.1282	Q9Y696	CLIC4_HUMAN	975.969	2	0.913477
FLDGNEMTLADCNLLPK	84.1282	Q9Y696	CLIC4_HUMAN	650.982	3	0.913477
GVVFSVTTVDLK	64.5073	Q9Y696	CLIC4_HUMAN	632.862	2	0.802671
GVVFSVTTVDLK	64.5073	Q9Y696	CLIC4_HUMAN	422.244	3	0.802671
HPESNTAGMDIFAK	21.613	Q9Y696	CLIC4_HUMAN	759.357	2	0.661853	2	Yes
HPESNTAGMDIFAK	21.613	Q9Y696	CLIC4_HUMAN	506.574	3	0.661853	2
IEEFLEEVLCPPK	95.5123	Q9Y696	CLIC4_HUMAN	801.908	2	0.785008
IEEFLEEVLCPPK	95.5123	Q9Y696	CLIC4_HUMAN	534.942	3	0.785008
KPADLQNLAPGTHPPFITFNSEVK	63.1208	Q9Y696	CLIC4_HUMAN	1311.19	2	0.663236	4
KPADLQNLAPGTHPPFITFNSEVK	63.1208	Q9Y696	CLIC4_HUMAN	874.463	3	0.663236	4
LDEYLNSPLPDEIDENSMEDIK	87.9313	Q9Y696	CLIC4_HUMAN	1290.09	2	0.76051	3
LDEYLNSPLPDEIDENSMEDIK	87.9313	Q9Y696	CLIC4_HUMAN	860.396	3	0.76051	3	Yes
YLTNAYSR	-9.56222	Q9Y696	CLIC4_HUMAN	494.249	2	0.704847	2	Yes
YLTNAYSR	-9.56222	Q9Y696	CLIC4_HUMAN	329.835	3	0.704847	2
ALVNVEWNICQDCK	60.9427	Q9Y5T5	UBP16_HUMAN	874.909	2	0.688587
ALVNVEWNICQDCK	60.9427	Q9Y5T5	UBP16_HUMAN	583.609	3	0.688587
ENPPMNSPCQITVK	28.2814	Q9Y5T5	UBP16_HUMAN	807.885	2	0.630264
ENPPMNSPCQITVK	28.2814	Q9Y5T5	UBP16_HUMAN	538.926	3	0.630264
EVFNTDECSIQHCLYQFTR	62.2376	Q9Y5T5	UBP16_HUMAN	1224.04	2	0.604115
EVFNTDECSIQHCLYQFTR	62.2376	Q9Y5T5	UBP16_HUMAN	816.364	3	0.604115
FQQAGFNLR	23.5602	Q9Y5T5	UBP16_HUMAN	540.783	2	0.669878
FQQAGFNLR	23.5602	Q9Y5T5	UBP16_HUMAN	360.858	3	0.669878
GQWFHISDTHVQAVPTTK	32.0523	Q9Y5T5	UBP16_HUMAN	1026.52	2	0.805784
GQWFHISDTHVQAVPTTK	32.0523	Q9Y5T5	UBP16_HUMAN	684.682	3	0.805784
GYQQQDSQELLR	14.4579	Q9Y5T5	UBP16_HUMAN	732.858	2	0.781822
GYQQQDSQELLR	14.4579	Q9Y5T5	UBP16_HUMAN	488.908	3	0.781822
MIESVTDNQK	-5.52353	Q9Y5T5	UBP16_HUMAN	582.782	2	0.620946
MIESVTDNQK	-5.52353	Q9Y5T5	UBP16_HUMAN	388.858	3	0.620946
NINMDNDLEVLTSSPTR	67.1911	Q9Y5T5	UBP16_HUMAN	959.963	2	0.831426
NINMDNDLEVLTSSPTR	67.1911	Q9Y5T5	UBP16_HUMAN	640.311	3	0.831426
NLNLNAALHPDEINIEILNDSHTPGTK	72.2051	Q9Y5T5	UBP16_HUMAN	1477.25	2	0.603879
NLNLNAALHPDEINIEILNDSHTPGTK	72.2051	Q9Y5T5	UBP16_HUMAN	985.173	3	0.603879
SMPSFVDR	17.6021	Q9Y5T5	UBP16_HUMAN	469.724	2	0.6483
SMPSFVDR	17.6021	Q9Y5T5	UBP16_HUMAN	313.485	3	0.6483
SNHISQEGVMHK	-34.381	Q9Y5T5	UBP16_HUMAN	683.831	2	0.661107
SNHISQEGVMHK	-34.381	Q9Y5T5	UBP16_HUMAN	456.223	3	0.661107
TANSHLSNLVLHGDIPQDFEMESK	56.5396	Q9Y5T5	UBP16_HUMAN	1341.65	2	0.63986
TANSHLSNLVLHGDIPQDFEMESK	56.5396	Q9Y5T5	UBP16_HUMAN	894.766	3	0.63986
TVPIDDSSETLEPVCR	42.6631	Q9Y5T5	UBP16_HUMAN	909.433	2	0.647307
TVPIDDSSETLEPVCR	42.6631	Q9Y5T5	UBP16_HUMAN	606.625	3	0.647307
VLHLNDICTIDHPEDSEYEAEMSLQGEVNIK	72.6675	Q9Y5T5	UBP16_HUMAN	1799.84	2	0.720417
VLHLNDICTIDHPEDSEYEAEMSLQGEVNIK	72.6675	Q9Y5T5	UBP16_HUMAN	1200.23	3	0.720417
VLNSQAYLLFYER	78.7423	Q9Y5T5	UBP16_HUMAN	808.428	2	0.628219
VLNSQAYLLFYER	78.7423	Q9Y5T5	UBP16_HUMAN	539.288	3	0.628219
VLYSLYGVVEHSGTMR	57.5586	Q9Y5T5	UBP16_HUMAN	905.962	2	0.751099
VLYSLYGVVEHSGTMR	57.5586	Q9Y5T5	UBP16_HUMAN	604.311	3	0.751099
YLLDGMR	27.7854	Q9Y5T5	UBP16_HUMAN	434.224	2	0.726854
YLLDGMR	27.7854	Q9Y5T5	UBP16_HUMAN	289.818	3	0.726854
APGMNTIDQGMAALK	48.1789	Q9Y5A9	YTHD2_HUMAN	759.377	2	0.870891
APGMNTIDQGMAALK	48.1789	Q9Y5A9	YTHD2_HUMAN	506.587	3	0.870891
HTTSIFDDFSHYEK	35.8779	Q9Y5A9	YTHD2_HUMAN	863.89	2	0.876164	3
HTTSIFDDFSHYEK	35.8779	Q9Y5A9	YTHD2_HUMAN	576.262	3	0.876164	3	Yes
LGSTEVASNVPK	2.15516	Q9Y5A9	YTHD2_HUMAN	601.325	2	0.842514
LGSTEVASNVPK	2.15516	Q9Y5A9	YTHD2_HUMAN	401.219	3	0.842514
SAVDYNTCAGVWSQDK	33.7831	Q9Y5A9	YTHD2_HUMAN	900.897	2	0.72944
SAVDYNTCAGVWSQDK	33.7831	Q9Y5A9	YTHD2_HUMAN	600.934	3	0.72944
VVGSAVGSGSITSNIVASNSLPPATIAPPKPASWADIASKPAK	82.2914	Q9Y5A9	YTHD2_HUMAN	2057.61	2	0.646174
VVGSAVGSGSITSNIVASNSLPPATIAPPKPASWADIASKPAK	82.2914	Q9Y5A9	YTHD2_HUMAN	1372.08	3	0.646174
YNIWCSTEHGNK	-0.876606	Q9Y5A9	YTHD2_HUMAN	754.834	2	0.760177	3
YNIWCSTEHGNK	-0.876606	Q9Y5A9	YTHD2_HUMAN	503.558	3	0.760177	3	Yes
DCGGAAQLAGPAAEADPLGR	53.2233	Q9Y508	RN114_HUMAN	948.948	2	0.669398
DCGGAAQLAGPAAEADPLGR	53.2233	Q9Y508	RN114_HUMAN	632.968	3	0.669398
FSYDTFVDYDVDEEDMMNQVLQR	117.763	Q9Y508	RN114_HUMAN	1430.11	2	0.659347
FSYDTFVDYDVDEEDMMNQVLQR	117.763	Q9Y508	RN114_HUMAN	953.743	3	0.659347
NFDQEGLVEHCK	4.4154	Q9Y508	RN114_HUMAN	738.333	2	0.778278	3
NFDQEGLVEHCK	4.4154	Q9Y508	RN114_HUMAN	492.558	3	0.778278	3	Yes
YQNYIMEGVK	28.0165	Q9Y508	RN114_HUMAN	622.803	2	0.767508
YQNYIMEGVK	28.0165	Q9Y508	RN114_HUMAN	415.538	3	0.767508
YTFPCPYCPEK	39.7107	Q9Y508	RN114_HUMAN	731.313	2	0.750749
YTFPCPYCPEK	39.7107	Q9Y508	RN114_HUMAN	487.878	3	0.750749
ALLLLQR	40.8912	Q9Y4R8	TELO2_HUMAN	413.78	2	0.725389
ALLLLQR	40.8912	Q9Y4R8	TELO2_HUMAN	276.189	3	0.725389
AMEAVLTGLVEAALGPEVLSR	154.813	Q9Y4R8	TELO2_HUMAN	1063.58	2	0.67992
AMEAVLTGLVEAALGPEVLSR	154.813	Q9Y4R8	TELO2_HUMAN	709.39	3	0.67992
AVLICLAQLGEPELR	92.8363	Q9Y4R8	TELO2_HUMAN	841.469	2	0.689422
AVLICLAQLGEPELR	92.8363	Q9Y4R8	TELO2_HUMAN	561.316	3	0.689422
DCVEALTTSEDIER	42.7904	Q9Y4R8	TELO2_HUMAN	819.37	2	0.749196
DCVEALTTSEDIER	42.7904	Q9Y4R8	TELO2_HUMAN	546.583	3	0.749196
DELLASMMAGVK	80.8903	Q9Y4R8	TELO2_HUMAN	632.818	2	0.766096
DELLASMMAGVK	80.8903	Q9Y4R8	TELO2_HUMAN	422.215	3	0.766096
ELLETWGSSSAIR	54.1411	Q9Y4R8	TELO2_HUMAN	724.873	2	0.724747	2	Yes
ELLETWGSSSAIR	54.1411	Q9Y4R8	TELO2_HUMAN	483.585	3	0.724747	2
FNSVAGHFFFPLLQR	88.3136	Q9Y4R8	TELO2_HUMAN	890.471	2	0.743905
FNSVAGHFFFPLLQR	88.3136	Q9Y4R8	TELO2_HUMAN	593.983	3	0.743905
LAALTQGSYLHQR	13.9597	Q9Y4R8	TELO2_HUMAN	729.397	2	0.814088
LAALTQGSYLHQR	13.9597	Q9Y4R8	TELO2_HUMAN	486.601	3	0.814088
LAVLMEAQCR	30.5135	Q9Y4R8	TELO2_HUMAN	595.805	2	0.693481
LAVLMEAQCR	30.5135	Q9Y4R8	TELO2_HUMAN	397.539	3	0.693481
LGMIVAEVVSAR	64.7542	Q9Y4R8	TELO2_HUMAN	622.856	2	0.737648
LGMIVAEVVSAR	64.7542	Q9Y4R8	TELO2_HUMAN	415.573	3	0.737648
LLEDLMDELLEAR	148.908	Q9Y4R8	TELO2_HUMAN	780.403	2	0.826336	3
LLEDLMDELLEAR	148.908	Q9Y4R8	TELO2_HUMAN	520.605	3	0.826336	3	Yes
LLFLQSR	42.1734	Q9Y4R8	TELO2_HUMAN	438.769	2	0.729255
LLFLQSR	42.1734	Q9Y4R8	TELO2_HUMAN	292.849	3	0.729255
LLGNLVVK	36.7935	Q9Y4R8	TELO2_HUMAN	428.287	2	0.767723	2	Yes
LLGNLVVK	36.7935	Q9Y4R8	TELO2_HUMAN	285.861	3	0.767723	2
LQQENLAEFFPQNYFR	100.042	Q9Y4R8	TELO2_HUMAN	1022.5	2	0.857958
LQQENLAEFFPQNYFR	100.042	Q9Y4R8	TELO2_HUMAN	682.003	3	0.857958
LSPAWLELLPHGR	77.9366	Q9Y4R8	TELO2_HUMAN	744.92	2	0.736417	3
LSPAWLELLPHGR	77.9366	Q9Y4R8	TELO2_HUMAN	496.949	3	0.736417	3	Yes
LTTPMLQSLLGHLAMDSQR	104.214	Q9Y4R8	TELO2_HUMAN	1056.55	2	0.750387
LTTPMLQSLLGHLAMDSQR	104.214	Q9Y4R8	TELO2_HUMAN	704.703	3	0.750387
RPLLLQVLK	41.0538	Q9Y4R8	TELO2_HUMAN	540.369	2	0.6919
RPLLLQVLK	41.0538	Q9Y4R8	TELO2_HUMAN	360.582	3	0.6919
VLLHLEEK	5.6247	Q9Y4R8	TELO2_HUMAN	490.793	2	0.811572
VLLHLEEK	5.6247	Q9Y4R8	TELO2_HUMAN	327.531	3	0.811572
VVALPDHLGNR	16.97	Q9Y4R8	TELO2_HUMAN	595.836	2	0.782243
VVALPDHLGNR	16.97	Q9Y4R8	TELO2_HUMAN	397.56	3	0.782243
YLGEMEPPALPR	55.246	Q9Y4R8	TELO2_HUMAN	686.851	2	0.809407
YLGEMEPPALPR	55.246	Q9Y4R8	TELO2_HUMAN	458.236	3	0.809407
ANIALWPPVR	64.4528	Q9Y4C2	TCAF1_HUMAN	568.833	2	0.785177
ANIALWPPVR	64.4528	Q9Y4C2	TCAF1_HUMAN	379.558	3	0.785177
DSLGVYCIDAYNETMTEK	68.9855	Q9Y4C2	TCAF1_HUMAN	1054.96	2	0.687151
DSLGVYCIDAYNETMTEK	68.9855	Q9Y4C2	TCAF1_HUMAN	703.644	3	0.687151
EVATSLAYLPEWK	76.6004	Q9Y4C2	TCAF1_HUMAN	753.896	2	0.837937
EVATSLAYLPEWK	76.6004	Q9Y4C2	TCAF1_HUMAN	502.933	3	0.837937
GDTSFFK	12.6656	Q9Y4C2	TCAF1_HUMAN	401.193	2	0.70952
GDTSFFK	12.6656	Q9Y4C2	TCAF1_HUMAN	267.798	3	0.70952
GLWGPVHELGR	35.1464	Q9Y4C2	TCAF1_HUMAN	610.831	2	0.835571	3
GLWGPVHELGR	35.1464	Q9Y4C2	TCAF1_HUMAN	407.557	3	0.835571	3	Yes
IPVLVSCEDDLSDDR	55.9233	Q9Y4C2	TCAF1_HUMAN	866.907	2	0.685914
IPVLVSCEDDLSDDR	55.9233	Q9Y4C2	TCAF1_HUMAN	578.274	3	0.685914
IQENPGPWGELATDNIILTVPTANLR	127.726	Q9Y4C2	TCAF1_HUMAN	1416.75	2	0.751031
IQENPGPWGELATDNIILTVPTANLR	127.726	Q9Y4C2	TCAF1_HUMAN	944.835	3	0.751031
IQIGCHTDDLTR	3.34232	Q9Y4C2	TCAF1_HUMAN	714.849	2	0.727133
IQIGCHTDDLTR	3.34232	Q9Y4C2	TCAF1_HUMAN	476.902	3	0.727133
LGAEPFPLR	46.3276	Q9Y4C2	TCAF1_HUMAN	500.285	2	0.737507	2	Yes
LGAEPFPLR	46.3276	Q9Y4C2	TCAF1_HUMAN	333.859	3	0.737507	2
LGETTLEEWK	37.4796	Q9Y4C2	TCAF1_HUMAN	603.307	2	0.8417
LGETTLEEWK	37.4796	Q9Y4C2	TCAF1_HUMAN	402.54	3	0.8417
LGPFLLNAVR	72.0448	Q9Y4C2	TCAF1_HUMAN	550.335	2	0.700805	2	Yes
LGPFLLNAVR	72.0448	Q9Y4C2	TCAF1_HUMAN	367.226	3	0.700805	2
LWDEVMQAVAR	72.0953	Q9Y4C2	TCAF1_HUMAN	659.335	2	0.780781
LWDEVMQAVAR	72.0953	Q9Y4C2	TCAF1_HUMAN	439.893	3	0.780781
LYLLTQMPH	56.4671	Q9Y4C2	TCAF1_HUMAN	558.3	2	0.726052
LYLLTQMPH	56.4671	Q9Y4C2	TCAF1_HUMAN	372.536	3	0.726052
NQTNLPTENVDK	-3.65252	Q9Y4C2	TCAF1_HUMAN	686.839	2	0.64145	2	Yes
NQTNLPTENVDK	-3.65252	Q9Y4C2	TCAF1_HUMAN	458.229	3	0.64145	2
STLAEFQVIMGR	71.8057	Q9Y4C2	TCAF1_HUMAN	676.356	2	0.795545
STLAEFQVIMGR	71.8057	Q9Y4C2	TCAF1_HUMAN	451.24	3	0.795545
TLENPEPLLR	36.6878	Q9Y4C2	TCAF1_HUMAN	591.33	2	0.778259
TLENPEPLLR	36.6878	Q9Y4C2	TCAF1_HUMAN	394.556	3	0.778259
ADIPLPEGEASPPAPPLK	67.2038	Q9Y487	VPP2_HUMAN	899.983	2	0.821508
ADIPLPEGEASPPAPPLK	67.2038	Q9Y487	VPP2_HUMAN	600.325	3	0.821508
DLNQNVSSFQR	23.9202	Q9Y487	VPP2_HUMAN	654.321	2	0.827629
DLNQNVSSFQR	23.9202	Q9Y487	VPP2_HUMAN	436.55	3	0.827629
ESGATIPSFMNIIPTK	93.8727	Q9Y487	VPP2_HUMAN	853.446	2	0.821491	2	Yes
ESGATIPSFMNIIPTK	93.8727	Q9Y487	VPP2_HUMAN	569.3	3	0.821491	2
FTEGFQNIVDAYGVGSYR	86.0101	Q9Y487	VPP2_HUMAN	1011.98	2	0.805116
FTEGFQNIVDAYGVGSYR	86.0101	Q9Y487	VPP2_HUMAN	674.991	3	0.805116
GPYPLGIDPIWNLATNR	116.31	Q9Y487	VPP2_HUMAN	949.003	2	0.771594
GPYPLGIDPIWNLATNR	116.31	Q9Y487	VPP2_HUMAN	633.004	3	0.771594
HNSILQLDPSIPGVFR	83.5849	Q9Y487	VPP2_HUMAN	896.989	2	0.776936
HNSILQLDPSIPGVFR	83.5849	Q9Y487	VPP2_HUMAN	598.329	3	0.776936
ILVYLVQEINR	78.3988	Q9Y487	VPP2_HUMAN	680.404	2	0.61462
ILVYLVQEINR	78.3988	Q9Y487	VPP2_HUMAN	453.939	3	0.61462
IQDLYTVLHK	30.8438	Q9Y487	VPP2_HUMAN	615.349	2	0.822713	3
IQDLYTVLHK	30.8438	Q9Y487	VPP2_HUMAN	410.568	3	0.822713	3	Yes
LGFVSGLINQGK	62.1633	Q9Y487	VPP2_HUMAN	616.854	2	0.837991	2	Yes
LGFVSGLINQGK	62.1633	Q9Y487	VPP2_HUMAN	411.572	3	0.837991	2
LNQSQEIMR	-5.90907	Q9Y487	VPP2_HUMAN	559.785	2	0.704675	2	Yes
LNQSQEIMR	-5.90907	Q9Y487	VPP2_HUMAN	373.526	3	0.704675	2
MVLWNDSVVR	53.588	Q9Y487	VPP2_HUMAN	609.819	2	0.612068
MVLWNDSVVR	53.588	Q9Y487	VPP2_HUMAN	406.882	3	0.612068
NLLELIEYTHMLR	119.608	Q9Y487	VPP2_HUMAN	822.943	2	0.82977	3
NLLELIEYTHMLR	119.608	Q9Y487	VPP2_HUMAN	548.965	3	0.82977	3	Yes
NVEFEPTYEEFPSLESDSLLDYSCMQR	122.04	Q9Y487	VPP2_HUMAN	1643.22	2	0.675119
NVEFEPTYEEFPSLESDSLLDYSCMQR	122.04	Q9Y487	VPP2_HUMAN	1095.81	3	0.675119
QVLEMQEQLQK	24.8813	Q9Y487	VPP2_HUMAN	687.359	2	0.755161
QVLEMQEQLQK	24.8813	Q9Y487	VPP2_HUMAN	458.575	3	0.755161
SVNLFGSGWNVSAMYSSSHPPAEHK	60.2553	Q9Y487	VPP2_HUMAN	1345.13	2	0.604434
SVNLFGSGWNVSAMYSSSHPPAEHK	60.2553	Q9Y487	VPP2_HUMAN	897.088	3	0.604434
TSGLYTGQEYVQR	17.6817	Q9Y487	VPP2_HUMAN	751.368	2	0.878202
TSGLYTGQEYVQR	17.6817	Q9Y487	VPP2_HUMAN	501.248	3	0.878202
WLVFSAETSR	50.9487	Q9Y487	VPP2_HUMAN	598.309	2	0.729684
WLVFSAETSR	50.9487	Q9Y487	VPP2_HUMAN	399.209	3	0.729684
ADDYIEITGAGGK	35.3018	Q9Y3Z3	SAMH1_HUMAN	655.318	2	0.752305
ADDYIEITGAGGK	35.3018	Q9Y3Z3	SAMH1_HUMAN	437.214	3	0.752305
DCHHLGIQNNFDYK	15.3374	Q9Y3Z3	SAMH1_HUMAN	880.895	2	0.646039
DCHHLGIQNNFDYK	15.3374	Q9Y3Z3	SAMH1_HUMAN	587.599	3	0.646039
EDYESLPK	6.9062	Q9Y3Z3	SAMH1_HUMAN	490.733	2	0.620633
EDYESLPK	6.9062	Q9Y3Z3	SAMH1_HUMAN	327.491	3	0.620633
EQIVGPLESPVEDSLWPYK	106.446	Q9Y3Z3	SAMH1_HUMAN	1093.55	2	0.71524
EQIVGPLESPVEDSLWPYK	106.446	Q9Y3Z3	SAMH1_HUMAN	729.373	3	0.71524
EVGNLYDMFHTR	53.8673	Q9Y3Z3	SAMH1_HUMAN	741.346	2	0.830912
EVGNLYDMFHTR	53.8673	Q9Y3Z3	SAMH1_HUMAN	494.567	3	0.830912
FENLGVSSLGER	38.4967	Q9Y3Z3	SAMH1_HUMAN	654.334	2	0.791513
FENLGVSSLGER	38.4967	Q9Y3Z3	SAMH1_HUMAN	436.558	3	0.791513
FIPLARPEVK	22.5092	Q9Y3Z3	SAMH1_HUMAN	585.356	2	0.730188
FIPLARPEVK	22.5092	Q9Y3Z3	SAMH1_HUMAN	390.573	3	0.730188
GGFEEPVLLK	48.4692	Q9Y3Z3	SAMH1_HUMAN	544.804	2	0.812037
GGFEEPVLLK	48.4692	Q9Y3Z3	SAMH1_HUMAN	363.538	3	0.812037
IIDTPQFQR	23.3879	Q9Y3Z3	SAMH1_HUMAN	559.304	2	0.671719
IIDTPQFQR	23.3879	Q9Y3Z3	SAMH1_HUMAN	373.205	3	0.671719
ISTAIDDMEAYTK	39.0303	Q9Y3Z3	SAMH1_HUMAN	729.346	2	0.829427
ISTAIDDMEAYTK	39.0303	Q9Y3Z3	SAMH1_HUMAN	486.566	3	0.829427
LLSYIQR	21.0884	Q9Y3Z3	SAMH1_HUMAN	446.767	2	0.662922
LLSYIQR	21.0884	Q9Y3Z3	SAMH1_HUMAN	298.18	3	0.662922
LTDNIFLEILYSTDPK	131.449	Q9Y3Z3	SAMH1_HUMAN	941.496	2	0.702966
LTDNIFLEILYSTDPK	131.449	Q9Y3Z3	SAMH1_HUMAN	628	3	0.702966
LVQIHVDTMK	13.5864	Q9Y3Z3	SAMH1_HUMAN	592.329	2	0.672983
LVQIHVDTMK	13.5864	Q9Y3Z3	SAMH1_HUMAN	395.222	3	0.672983
NFTKPQDGDVIAPLITPQK	52.7837	Q9Y3Z3	SAMH1_HUMAN	1041.57	2	0.718026
NFTKPQDGDVIAPLITPQK	52.7837	Q9Y3Z3	SAMH1_HUMAN	694.713	3	0.718026
NPIDHVSFYCK	19.3578	Q9Y3Z3	SAMH1_HUMAN	690.325	2	0.759211
NPIDHVSFYCK	19.3578	Q9Y3Z3	SAMH1_HUMAN	460.552	3	0.759211
NQVSQLLPEK	22.5827	Q9Y3Z3	SAMH1_HUMAN	578.323	2	0.822887
NQVSQLLPEK	22.5827	Q9Y3Z3	SAMH1_HUMAN	385.884	3	0.822887
SFLYEIVSNK	63.963	Q9Y3Z3	SAMH1_HUMAN	600.32	2	0.8143
SFLYEIVSNK	63.963	Q9Y3Z3	SAMH1_HUMAN	400.549	3	0.8143
TPSNTPSAEADWSPGLELHPDYK	53.3718	Q9Y3Z3	SAMH1_HUMAN	1256.59	2	0.711147
TPSNTPSAEADWSPGLELHPDYK	53.3718	Q9Y3Z3	SAMH1_HUMAN	838.06	3	0.711147
TWGPEQVCSFLR	71.5665	Q9Y3Z3	SAMH1_HUMAN	740.357	2	0.758858
TWGPEQVCSFLR	71.5665	Q9Y3Z3	SAMH1_HUMAN	493.907	3	0.758858
VCEVDNELR	-0.858898	Q9Y3Z3	SAMH1_HUMAN	567.267	2	0.753876
VCEVDNELR	-0.858898	Q9Y3Z3	SAMH1_HUMAN	378.514	3	0.753876
VGNIIDTMITDAFLK	130.986	Q9Y3Z3	SAMH1_HUMAN	825.943	2	0.820073
VGNIIDTMITDAFLK	130.986	Q9Y3Z3	SAMH1_HUMAN	550.964	3	0.820073
VINDPIHGHIELHPLLVR	46.6106	Q9Y3Z3	SAMH1_HUMAN	1036.59	2	0.73498	5
VINDPIHGHIELHPLLVR	46.6106	Q9Y3Z3	SAMH1_HUMAN	691.398	3	0.73498	5
YVGETQPTGQIK	-5.72089	Q9Y3Z3	SAMH1_HUMAN	660.844	2	0.82349
YVGETQPTGQIK	-5.72089	Q9Y3Z3	SAMH1_HUMAN	440.899	3	0.82349
AFDLFNPNFK	80.9951	Q9Y3D9	RT23_HUMAN	606.807	2	0.831058	2	Yes
AFDLFNPNFK	80.9951	Q9Y3D9	RT23_HUMAN	404.874	3	0.831058	2
ALLAEGVILR	59.2867	Q9Y3D9	RT23_HUMAN	527.835	2	0.887302	2	Yes
ALLAEGVILR	59.2867	Q9Y3D9	RT23_HUMAN	352.226	3	0.887302	2
APIQDIWYHEDR	36.7056	Q9Y3D9	RT23_HUMAN	771.871	2	0.86665	3
APIQDIWYHEDR	36.7056	Q9Y3D9	RT23_HUMAN	514.917	3	0.86665	3	Yes
EKPLWFDVYDAFPPLR	119.575	Q9Y3D9	RT23_HUMAN	997.015	2	0.734285	3
EKPLWFDVYDAFPPLR	119.575	Q9Y3D9	RT23_HUMAN	665.013	3	0.734285	3	Yes
EVPQDQHLEAPADQSK	-4.40257	Q9Y3D9	RT23_HUMAN	896.43	2	0.857894
EVPQDQHLEAPADQSK	-4.40257	Q9Y3D9	RT23_HUMAN	597.956	3	0.857894
FYSVYGSGQR	10.8723	Q9Y3D9	RT23_HUMAN	582.278	2	0.748337
FYSVYGSGQR	10.8723	Q9Y3D9	RT23_HUMAN	388.521	3	0.748337
LETVGSIFSR	44.729	Q9Y3D9	RT23_HUMAN	554.804	2	0.851896	2	Yes
LETVGSIFSR	44.729	Q9Y3D9	RT23_HUMAN	370.205	3	0.851896	2
DYVFYLAVGNYR	93.6508	Q9Y3D6	FIS1_HUMAN	740.368	2	0.718472
DYVFYLAVGNYR	93.6508	Q9Y3D6	FIS1_HUMAN	493.914	3	0.718472
GIVLLEELLPK	108.964	Q9Y3D6	FIS1_HUMAN	612.385	2	0.801602
GIVLLEELLPK	108.964	Q9Y3D6	FIS1_HUMAN	408.592	3	0.801602
GLLQTEPQNNQAK	-0.292862	Q9Y3D6	FIS1_HUMAN	720.876	2	0.777242
GLLQTEPQNNQAK	-0.292862	Q9Y3D6	FIS1_HUMAN	480.92	3	0.777242
MEAVLNELVSVEDLLK	146.243	Q9Y3D6	FIS1_HUMAN	901.485	2	0.603081
MEAVLNELVSVEDLLK	146.243	Q9Y3D6	FIS1_HUMAN	601.326	3	0.603081
HTLDGAACLLNSNK	23.4905	Q9Y3A3	PHOCN_HUMAN	757.376	2	0.78731	3
HTLDGAACLLNSNK	23.4905	Q9Y3A3	PHOCN_HUMAN	505.253	3	0.78731	3	Yes
IFSHAYFHHR	-25.7247	Q9Y3A3	PHOCN_HUMAN	657.829	2	0.725941
IFSHAYFHHR	-25.7247	Q9Y3A3	PHOCN_HUMAN	438.888	3	0.725941
ILEPPEGQDEGVWK	46.3572	Q9Y3A3	PHOCN_HUMAN	798.899	2	0.883223	2	Yes
ILEPPEGQDEGVWK	46.3572	Q9Y3A3	PHOCN_HUMAN	532.936	3	0.883223	2
QIFDEYENETFLCHR	53.9366	Q9Y3A3	PHOCN_HUMAN	1000.94	2	0.640471
QIFDEYENETFLCHR	53.9366	Q9Y3A3	PHOCN_HUMAN	667.632	3	0.640471
GTYADDCLVQR	10.4029	Q9Y324	FCF1_HUMAN	649.296	2	0.770789	2	Yes
GTYADDCLVQR	10.4029	Q9Y324	FCF1_HUMAN	433.2	3	0.770789	2
IPGVPIMYISNHR	54.7478	Q9Y324	FCF1_HUMAN	748.906	2	0.708797
IPGVPIMYISNHR	54.7478	Q9Y324	FCF1_HUMAN	499.607	3	0.708797
AAPHSGPLVSWR	17.0852	Q9Y2Z9	COQ6_HUMAN	639.342	2	0.695322
AAPHSGPLVSWR	17.0852	Q9Y2Z9	COQ6_HUMAN	426.564	3	0.695322
DLGSVSHLTGYETER	31.685	Q9Y2Z9	COQ6_HUMAN	832.4	2	0.886553
DLGSVSHLTGYETER	31.685	Q9Y2Z9	COQ6_HUMAN	555.269	3	0.886553
HNTALLAATDLLK	50.9075	Q9Y2Z9	COQ6_HUMAN	690.896	2	0.833545
HNTALLAATDLLK	50.9075	Q9Y2Z9	COQ6_HUMAN	460.934	3	0.833545
ILLLEAGPK	43.7978	Q9Y2Z9	COQ6_HUMAN	477.306	2	0.839268	2	Yes
ILLLEAGPK	43.7978	Q9Y2Z9	COQ6_HUMAN	318.54	3	0.839268	2
LLIGADGHNSGVR	4.87864	Q9Y2Z9	COQ6_HUMAN	654.855	2	0.728472
LLIGADGHNSGVR	4.87864	Q9Y2Z9	COQ6_HUMAN	436.906	3	0.728472
LYSTSASPLVLLR	73.3725	Q9Y2Z9	COQ6_HUMAN	710.414	2	0.860887
LYSTSASPLVLLR	73.3725	Q9Y2Z9	COQ6_HUMAN	473.946	3	0.860887
TWGLQATNAVSPLK	56.7028	Q9Y2Z9	COQ6_HUMAN	743.407	2	0.857353
TWGLQATNAVSPLK	56.7028	Q9Y2Z9	COQ6_HUMAN	495.941	3	0.857353
VALIGDAAHR	-4.18006	Q9Y2Z9	COQ6_HUMAN	511.791	2	0.842879
VALIGDAAHR	-4.18006	Q9Y2Z9	COQ6_HUMAN	341.53	3	0.842879
VLFPLGLGHAAEYVRPR	62.3102	Q9Y2Z9	COQ6_HUMAN	948.037	2	0.676423
VLFPLGLGHAAEYVRPR	62.3102	Q9Y2Z9	COQ6_HUMAN	632.36	3	0.676423
VSSISPGSATLLSSFGAWDHICNMR	95.7726	Q9Y2Z9	COQ6_HUMAN	1347.14	2	0.707708
VSSISPGSATLLSSFGAWDHICNMR	95.7726	Q9Y2Z9	COQ6_HUMAN	898.432	3	0.707708
ASAVSELSPR	2.20601	Q9Y2W1	TR150_HUMAN	508.773	2	0.790519
ASAVSELSPR	2.20601	Q9Y2W1	TR150_HUMAN	339.518	3	0.790519
ASESSKPWPDATYGTGSASR	14.8375	Q9Y2W1	TR150_HUMAN	1027.97	2	0.716111
ASESSKPWPDATYGTGSASR	14.8375	Q9Y2W1	TR150_HUMAN	685.653	3	0.716111
DSRPSQAAGDNQGDEAK	-36.1131	Q9Y2W1	TR150_HUMAN	873.388	2	0.639612
DSRPSQAAGDNQGDEAK	-36.1131	Q9Y2W1	TR150_HUMAN	582.595	3	0.639612
EQTFSGGTSQDTK	-25.9875	Q9Y2W1	TR150_HUMAN	693.313	2	0.664999	2	Yes
EQTFSGGTSQDTK	-25.9875	Q9Y2W1	TR150_HUMAN	462.545	3	0.664999	2
FSGEEGEIEDDESGTENR	12.7139	Q9Y2W1	TR150_HUMAN	1000.4	2	0.613665	2	Yes
FSGEEGEIEDDESGTENR	12.7139	Q9Y2W1	TR150_HUMAN	667.272	3	0.613665	2
GFYPWGQYNR	47.0372	Q9Y2W1	TR150_HUMAN	644.299	2	0.825082
GFYPWGQYNR	47.0372	Q9Y2W1	TR150_HUMAN	429.869	3	0.825082
GSFSDTGLGDGK	9.33556	Q9Y2W1	TR150_HUMAN	570.763	2	0.840583	2	Yes
GSFSDTGLGDGK	9.33556	Q9Y2W1	TR150_HUMAN	380.844	3	0.840583	2
IDISPSTFR	37.9627	Q9Y2W1	TR150_HUMAN	518.278	2	0.819506	2	Yes
IDISPSTFR	37.9627	Q9Y2W1	TR150_HUMAN	345.854	3	0.819506	2
SIFQHIQSAQSQR	7.77901	Q9Y2W1	TR150_HUMAN	765.395	2	0.80876	2	Yes
SIFQHIQSAQSQR	7.77901	Q9Y2W1	TR150_HUMAN	510.599	3	0.80876	2
SNWQNYR	-12.0267	Q9Y2W1	TR150_HUMAN	484.223	2	0.619388	2	Yes
SNWQNYR	-12.0267	Q9Y2W1	TR150_HUMAN	323.151	3	0.619388	2
SPSELFAQHIVTIVHHVK	47.8204	Q9Y2W1	TR150_HUMAN	1021.56	2	0.745192	3
SPSELFAQHIVTIVHHVK	47.8204	Q9Y2W1	TR150_HUMAN	681.378	3	0.745192	3	Yes
TEELEEESFPER	23.9227	Q9Y2W1	TR150_HUMAN	747.834	2	0.656063	2	Yes
TEELEEESFPER	23.9227	Q9Y2W1	TR150_HUMAN	498.892	3	0.656063	2
WEGLVYAPPGK	45.0569	Q9Y2W1	TR150_HUMAN	608.822	2	0.729492	2	Yes
WEGLVYAPPGK	45.0569	Q9Y2W1	TR150_HUMAN	406.217	3	0.729492	2
AAMVQFDR	10.4939	Q9Y2V7	COG6_HUMAN	469.232	2	0.789779
AAMVQFDR	10.4939	Q9Y2V7	COG6_HUMAN	313.157	3	0.789779
ALSTFFVENSLR	69.0577	Q9Y2V7	COG6_HUMAN	692.368	2	0.821853
ALSTFFVENSLR	69.0577	Q9Y2V7	COG6_HUMAN	461.914	3	0.821853
AQVADAFLSK	25.9112	Q9Y2V7	COG6_HUMAN	525.285	2	0.676142
AQVADAFLSK	25.9112	Q9Y2V7	COG6_HUMAN	350.526	3	0.676142
AYGEVYAAVMNPINEYK	74.3519	Q9Y2V7	COG6_HUMAN	966.465	2	0.627283
AYGEVYAAVMNPINEYK	74.3519	Q9Y2V7	COG6_HUMAN	644.646	3	0.627283
EGPITEDFFK	58.236	Q9Y2V7	COG6_HUMAN	591.788	2	0.790394
EGPITEDFFK	58.236	Q9Y2V7	COG6_HUMAN	394.861	3	0.790394
EQTQDLIVK	10.0432	Q9Y2V7	COG6_HUMAN	537.296	2	0.671749
EQTQDLIVK	10.0432	Q9Y2V7	COG6_HUMAN	358.533	3	0.671749
EVLASHDSSVVPLDAR	28.2546	Q9Y2V7	COG6_HUMAN	847.94	2	0.842644
EVLASHDSSVVPLDAR	28.2546	Q9Y2V7	COG6_HUMAN	565.629	3	0.842644
FQLTSDEMSLLR	72.5379	Q9Y2V7	COG6_HUMAN	720.364	2	0.82904	2	Yes
FQLTSDEMSLLR	72.5379	Q9Y2V7	COG6_HUMAN	480.579	3	0.82904	2
FYHHTISGIVGNSATALLTTIEEMHLLSK	114.781	Q9Y2V7	COG6_HUMAN	1592.33	2	0.67689
FYHHTISGIVGNSATALLTTIEEMHLLSK	114.781	Q9Y2V7	COG6_HUMAN	1061.89	3	0.67689
GFIDALTR	51.7134	Q9Y2V7	COG6_HUMAN	446.749	2	0.67349	2	Yes
GFIDALTR	51.7134	Q9Y2V7	COG6_HUMAN	298.168	3	0.67349	2
HVTTQGVEENIQEVVGHITEGVCRPLK	68.679	Q9Y2V7	COG6_HUMAN	1515.28	2	0.623006
HVTTQGVEENIQEVVGHITEGVCRPLK	68.679	Q9Y2V7	COG6_HUMAN	1010.52	3	0.623006
IEQVIVAEPGAVLLYK	82.9044	Q9Y2V7	COG6_HUMAN	871.509	2	0.770798
IEQVIVAEPGAVLLYK	82.9044	Q9Y2V7	COG6_HUMAN	581.342	3	0.770798
IFFNSLSLHASK	44.2543	Q9Y2V7	COG6_HUMAN	682.373	2	0.780192
IFFNSLSLHASK	44.2543	Q9Y2V7	COG6_HUMAN	455.251	3	0.780192
SLAINEEFVSIFK	98.1397	Q9Y2V7	COG6_HUMAN	748.904	2	0.794139	2	Yes
SLAINEEFVSIFK	98.1397	Q9Y2V7	COG6_HUMAN	499.605	3	0.794139	2
TLTQESCDVSPVLTQAMEALQDRPVLYK	106.765	Q9Y2V7	COG6_HUMAN	1596.8	2	0.696076
TLTQESCDVSPVLTQAMEALQDRPVLYK	106.765	Q9Y2V7	COG6_HUMAN	1064.87	3	0.696076
TNQQTAGLEIMEQMALLQETAYER	129.711	Q9Y2V7	COG6_HUMAN	1384.67	2	0.693962
TNQQTAGLEIMEQMALLQETAYER	129.711	Q9Y2V7	COG6_HUMAN	923.446	3	0.693962
TTLALFEFTDR	81.027	Q9Y2V7	COG6_HUMAN	657.341	2	0.815803
TTLALFEFTDR	81.027	Q9Y2V7	COG6_HUMAN	438.563	3	0.815803
VELPPPDLGPSSALNQTLMLLR	128.005	Q9Y2V7	COG6_HUMAN	1181.15	2	0.70262
VELPPPDLGPSSALNQTLMLLR	128.005	Q9Y2V7	COG6_HUMAN	787.767	3	0.70262
VGLSYIYNTVQQHKPEQGSLANMPNLDSVTLK	76.5177	Q9Y2V7	COG6_HUMAN	1772.91	2	0.70032
VGLSYIYNTVQQHKPEQGSLANMPNLDSVTLK	76.5177	Q9Y2V7	COG6_HUMAN	1182.28	3	0.70032
YTLDEFGTAR	34.7429	Q9Y2V7	COG6_HUMAN	586.783	2	0.7497	2	Yes
YTLDEFGTAR	34.7429	Q9Y2V7	COG6_HUMAN	391.525	3	0.7497	2
YVGDMLAWLHQATASEK	74.6498	Q9Y2V7	COG6_HUMAN	960.47	2	0.816074	3
YVGDMLAWLHQATASEK	74.6498	Q9Y2V7	COG6_HUMAN	640.649	3	0.816074	3	Yes
AADVENVPPVISTPHHYLISIYR	64.909	Q9Y2T2	AP3M1_HUMAN	1296.19	2	0.739111	4
AADVENVPPVISTPHHYLISIYR	64.909	Q9Y2T2	AP3M1_HUMAN	864.459	3	0.739111	4
FDITIGPK	41.7438	Q9Y2T2	AP3M1_HUMAN	445.753	2	0.772891	2	Yes
FDITIGPK	41.7438	Q9Y2T2	AP3M1_HUMAN	297.505	3	0.772891	2
GLVNLQSGAPKPEENPSLNIQFK	62.434	Q9Y2T2	AP3M1_HUMAN	1240.66	2	0.805719	3
GLVNLQSGAPKPEENPSLNIQFK	62.434	Q9Y2T2	AP3M1_HUMAN	827.444	3	0.805719	3	Yes
LLDDVSFHPCIR	46.2688	Q9Y2T2	AP3M1_HUMAN	736.372	2	0.667717	3
LLDDVSFHPCIR	46.2688	Q9Y2T2	AP3M1_HUMAN	491.251	3	0.667717	3	Yes
LSGMPDLSLSFMNPR	94.1138	Q9Y2T2	AP3M1_HUMAN	832.911	2	0.6427
LSGMPDLSLSFMNPR	94.1138	Q9Y2T2	AP3M1_HUMAN	555.61	3	0.6427
SVVNSITGSSNVGDTLPTGQLSNIPWR	95.4232	Q9Y2T2	AP3M1_HUMAN	1400.22	2	0.780187
SVVNSITGSSNVGDTLPTGQLSNIPWR	95.4232	Q9Y2T2	AP3M1_HUMAN	933.814	3	0.780187
TIEGITVTVHMPK	40.7146	Q9Y2T2	AP3M1_HUMAN	713.393	2	0.707327	3
TIEGITVTVHMPK	40.7146	Q9Y2T2	AP3M1_HUMAN	475.931	3	0.707327	3	Yes
VADTFQDYFGECSEAAIK	71.4076	Q9Y2T2	AP3M1_HUMAN	1025.96	2	0.817043
VADTFQDYFGECSEAAIK	71.4076	Q9Y2T2	AP3M1_HUMAN	684.307	3	0.817043
VLSFIPPDGNFR	69.8164	Q9Y2T2	AP3M1_HUMAN	681.365	2	0.804019
VLSFIPPDGNFR	69.8164	Q9Y2T2	AP3M1_HUMAN	454.579	3	0.804019
VLTWDVGK	32.8025	Q9Y2T2	AP3M1_HUMAN	459.259	2	0.791185
VLTWDVGK	32.8025	Q9Y2T2	AP3M1_HUMAN	306.508	3	0.791185
VSSQNLVAIPVYVK	63.906	Q9Y2T2	AP3M1_HUMAN	758.941	2	0.831732	2	Yes
VSSQNLVAIPVYVK	63.906	Q9Y2T2	AP3M1_HUMAN	506.297	3	0.831732	2
VVLNMNLTPTQGSYTFDPVTK	85.3441	Q9Y2T2	AP3M1_HUMAN	1163.09	2	0.731931
VVLNMNLTPTQGSYTFDPVTK	85.3441	Q9Y2T2	AP3M1_HUMAN	775.732	3	0.731931
YTNNEAYFDVVEEIDAIIDK	142.722	Q9Y2T2	AP3M1_HUMAN	1181.06	2	0.63865
YTNNEAYFDVVEEIDAIIDK	142.722	Q9Y2T2	AP3M1_HUMAN	787.71	3	0.63865
FLDELEDEAK	38.0899	Q9Y2R0	COA3_HUMAN	604.788	2	0.769282	2	Yes
FLDELEDEAK	38.0899	Q9Y2R0	COA3_HUMAN	403.528	3	0.769282	2
LTPEQLHSMR	-4.14478	Q9Y2R0	COA3_HUMAN	606.314	2	0.673486	3
LTPEQLHSMR	-4.14478	Q9Y2R0	COA3_HUMAN	404.545	3	0.673486	3	Yes
AYIDELWEMALSK	120.839	Q9Y2D4	EXC6B_HUMAN	784.887	2	0.775019
AYIDELWEMALSK	120.839	Q9Y2D4	EXC6B_HUMAN	523.594	3	0.775019
EIESTDTACIGPTLR	36.3413	Q9Y2D4	EXC6B_HUMAN	831.904	2	0.763934
EIESTDTACIGPTLR	36.3413	Q9Y2D4	EXC6B_HUMAN	554.939	3	0.763934
ETFENYYR	12.7911	Q9Y2D4	EXC6B_HUMAN	561.249	2	0.781668
ETFENYYR	12.7911	Q9Y2D4	EXC6B_HUMAN	374.502	3	0.781668
FPFSEFVPK	69.1558	Q9Y2D4	EXC6B_HUMAN	549.287	2	0.775521
FPFSEFVPK	69.1558	Q9Y2D4	EXC6B_HUMAN	366.528	3	0.775521
FSEDLHLSSTEVDDMIR	58.1993	Q9Y2D4	EXC6B_HUMAN	997.463	2	0.830919
FSEDLHLSSTEVDDMIR	58.1993	Q9Y2D4	EXC6B_HUMAN	665.311	3	0.830919
HAAEEEIYTNLNQK	10.2127	Q9Y2D4	EXC6B_HUMAN	830.403	2	0.770234
HAAEEEIYTNLNQK	10.2127	Q9Y2D4	EXC6B_HUMAN	553.938	3	0.770234
IDQFLQLADYDWMTGDLGNK	126.548	Q9Y2D4	EXC6B_HUMAN	1172.05	2	0.676361
IDQFLQLADYDWMTGDLGNK	126.548	Q9Y2D4	EXC6B_HUMAN	781.704	3	0.676361
LMLCLPVLEMYSK	113.776	Q9Y2D4	EXC6B_HUMAN	798.914	2	0.674813
LMLCLPVLEMYSK	113.776	Q9Y2D4	EXC6B_HUMAN	532.945	3	0.674813
LVLQPPSNMHETLDGYR	42.3775	Q9Y2D4	EXC6B_HUMAN	985.494	2	0.878731
LVLQPPSNMHETLDGYR	42.3775	Q9Y2D4	EXC6B_HUMAN	657.332	3	0.878731
LYGTTTFK	5.82927	Q9Y2D4	EXC6B_HUMAN	465.751	2	0.735893	2	Yes
LYGTTTFK	5.82927	Q9Y2D4	EXC6B_HUMAN	310.836	3	0.735893	2
MAEAESLETAAEHER	10.4167	Q9Y2D4	EXC6B_HUMAN	837.376	2	0.836027
MAEAESLETAAEHER	10.4167	Q9Y2D4	EXC6B_HUMAN	558.587	3	0.836027
NILDSDNYSPIPVTSEEMYK	77.481	Q9Y2D4	EXC6B_HUMAN	1158.04	2	0.74127
NILDSDNYSPIPVTSEEMYK	77.481	Q9Y2D4	EXC6B_HUMAN	772.364	3	0.74127
NLDNIVLQQPR	41.1686	Q9Y2D4	EXC6B_HUMAN	655.365	2	0.894948
NLDNIVLQQPR	41.1686	Q9Y2D4	EXC6B_HUMAN	437.246	3	0.894948
SCKYLEEFITNITNVLPETVHTTK	102.755	Q9Y2D4	EXC6B_HUMAN	1419.22	2	0.768785
SCKYLEEFITNITNVLPETVHTTK	102.755	Q9Y2D4	EXC6B_HUMAN	946.485	3	0.768785
STFAVFTHLPGK	43.4471	Q9Y2D4	EXC6B_HUMAN	652.854	2	0.785623
STFAVFTHLPGK	43.4471	Q9Y2D4	EXC6B_HUMAN	435.572	3	0.785623
SVYDGEEHGR	-31.0483	Q9Y2D4	EXC6B_HUMAN	574.753	2	0.661869
SVYDGEEHGR	-31.0483	Q9Y2D4	EXC6B_HUMAN	383.504	3	0.661869
THSSYCSDPNLVLDLK	42.4048	Q9Y2D4	EXC6B_HUMAN	924.944	2	0.639749
THSSYCSDPNLVLDLK	42.4048	Q9Y2D4	EXC6B_HUMAN	616.965	3	0.639749
TLEHLEHTYLPQVSHYR	23.4697	Q9Y2D4	EXC6B_HUMAN	1062.04	2	0.86487
TLEHLEHTYLPQVSHYR	23.4697	Q9Y2D4	EXC6B_HUMAN	708.361	3	0.86487
TLSNSLQNVIK	37.2766	Q9Y2D4	EXC6B_HUMAN	608.849	2	0.806686
TLSNSLQNVIK	37.2766	Q9Y2D4	EXC6B_HUMAN	406.235	3	0.806686
VMVDNIPK	13.0019	Q9Y2D4	EXC6B_HUMAN	458.253	2	0.627781
VMVDNIPK	13.0019	Q9Y2D4	EXC6B_HUMAN	305.838	3	0.627781
VNPVTALTLLEK	83.0078	Q9Y2D4	EXC6B_HUMAN	649.39	2	0.857729
VNPVTALTLLEK	83.0078	Q9Y2D4	EXC6B_HUMAN	433.263	3	0.857729
VVGQFPFQDIELEK	80.2486	Q9Y2D4	EXC6B_HUMAN	824.933	2	0.854928
VVGQFPFQDIELEK	80.2486	Q9Y2D4	EXC6B_HUMAN	550.291	3	0.854928
AGGLIYQLDSYAPR	65.6812	Q9Y296	TPPC4_HUMAN	762.397	2	0.879515
AGGLIYQLDSYAPR	65.6812	Q9Y296	TPPC4_HUMAN	508.6	3	0.879515
EVLEYLGNPANYPVSIR	85.2737	Q9Y296	TPPC4_HUMAN	967.505	2	0.831603
EVLEYLGNPANYPVSIR	85.2737	Q9Y296	TPPC4_HUMAN	645.339	3	0.831603
FVVLADPR	35.1884	Q9Y296	TPPC4_HUMAN	458.767	2	0.801171
FVVLADPR	35.1884	Q9Y296	TPPC4_HUMAN	306.18	3	0.801171
IYEIYSDFALK	72.647	Q9Y296	TPPC4_HUMAN	681.354	2	0.79645
IYEIYSDFALK	72.647	Q9Y296	TPPC4_HUMAN	454.572	3	0.79645
LHCYQTLTGIK	6.16887	Q9Y296	TPPC4_HUMAN	667.351	2	0.812623
LHCYQTLTGIK	6.16887	Q9Y296	TPPC4_HUMAN	445.236	3	0.812623
NPFYSLEMPIR	77.5432	Q9Y296	TPPC4_HUMAN	683.845	2	0.817593	2	Yes
NPFYSLEMPIR	77.5432	Q9Y296	TPPC4_HUMAN	456.233	3	0.817593	2
TFSYPLDLLLK	112.346	Q9Y296	TPPC4_HUMAN	655.374	2	0.788677
TFSYPLDLLLK	112.346	Q9Y296	TPPC4_HUMAN	437.252	3	0.788677
VLVAFGQR	25.1869	Q9Y296	TPPC4_HUMAN	445.267	2	0.790595	2	Yes
VLVAFGQR	25.1869	Q9Y296	TPPC4_HUMAN	297.181	3	0.790595	2
AADFQLHTHVNDGTEFGGSIYQK	37.3881	Q9Y277	VDAC3_HUMAN	1268.1	2	0.744331	4
AADFQLHTHVNDGTEFGGSIYQK	37.3881	Q9Y277	VDAC3_HUMAN	845.735	3	0.744331	4
GYGFGMVK	24.3458	Q9Y277	VDAC3_HUMAN	429.713	2	0.723889	2	Yes
GYGFGMVK	24.3458	Q9Y277	VDAC3_HUMAN	286.811	3	0.723889	2
IETSINLAWTAGSNNTR	58.6583	Q9Y277	VDAC3_HUMAN	924.466	2	0.658499
IETSINLAWTAGSNNTR	58.6583	Q9Y277	VDAC3_HUMAN	616.647	3	0.658499
LSQNNFALGYK	29.2399	Q9Y277	VDAC3_HUMAN	627.828	2	0.83322	2	Yes
LSQNNFALGYK	29.2399	Q9Y277	VDAC3_HUMAN	418.888	3	0.83322	2
LTLDTIFVPNTGK	79.7962	Q9Y277	VDAC3_HUMAN	709.899	2	0.787816	2	Yes
LTLDTIFVPNTGK	79.7962	Q9Y277	VDAC3_HUMAN	473.602	3	0.787816	2
SCSGVEFSTSGHAYTDTGK	5.61038	Q9Y277	VDAC3_HUMAN	995.927	2	0.725918	3
SCSGVEFSTSGHAYTDTGK	5.61038	Q9Y277	VDAC3_HUMAN	664.287	3	0.725918	3	Yes
VCNYGLTFTQK	33.2352	Q9Y277	VDAC3_HUMAN	665.827	2	0.683513	2	Yes
VCNYGLTFTQK	33.2352	Q9Y277	VDAC3_HUMAN	444.221	3	0.683513	2
VNNASLIGLGYTQTLRPGVK	57.0201	Q9Y277	VDAC3_HUMAN	1051.09	2	0.718382	3
VNNASLIGLGYTQTLRPGVK	57.0201	Q9Y277	VDAC3_HUMAN	701.064	3	0.718382	3	Yes
WNTDNTLGTEISWENK	57.6395	Q9Y277	VDAC3_HUMAN	954.443	2	0.837708	3
WNTDNTLGTEISWENK	57.6395	Q9Y277	VDAC3_HUMAN	636.631	3	0.837708	3	Yes
ACPHMATCGNVLFEGR	25.3366	Q9UPW5	CBPC1_HUMAN	910.406	2	0.611552
ACPHMATCGNVLFEGR	25.3366	Q9UPW5	CBPC1_HUMAN	607.273	3	0.611552
DCSLPLTVLTCAK	78.5193	Q9UPW5	CBPC1_HUMAN	739.374	2	0.665995
DCSLPLTVLTCAK	78.5193	Q9UPW5	CBPC1_HUMAN	493.252	3	0.665995
ESPPHEDLMVQIHSILAK	59.9537	Q9UPW5	CBPC1_HUMAN	1022.53	2	0.788086
ESPPHEDLMVQIHSILAK	59.9537	Q9UPW5	CBPC1_HUMAN	682.023	3	0.788086
ETVWHTNDNATSCDVVEDTGYR	31.4139	Q9UPW5	CBPC1_HUMAN	1285.05	2	0.663889
ETVWHTNDNATSCDVVEDTGYR	31.4139	Q9UPW5	CBPC1_HUMAN	857.035	3	0.663889
GLLQYLAAVK	83.5332	Q9UPW5	CBPC1_HUMAN	538.33	2	0.791784
GLLQYLAAVK	83.5332	Q9UPW5	CBPC1_HUMAN	359.222	3	0.791784
GPIVVPTAGEETSGNSGNLR	37.7899	Q9UPW5	CBPC1_HUMAN	977.996	2	0.71096
GPIVVPTAGEETSGNSGNLR	37.7899	Q9UPW5	CBPC1_HUMAN	652.333	3	0.71096
GSTGMEILLSTLENTK	94.1506	Q9UPW5	CBPC1_HUMAN	847.438	2	0.740909
GSTGMEILLSTLENTK	94.1506	Q9UPW5	CBPC1_HUMAN	565.295	3	0.740909
GTLEYLMSNNPTAQSLR	65.3759	Q9UPW5	CBPC1_HUMAN	947.971	2	0.772772
GTLEYLMSNNPTAQSLR	65.3759	Q9UPW5	CBPC1_HUMAN	632.316	3	0.772772
ILHLAQSQEK	-22.7482	Q9UPW5	CBPC1_HUMAN	583.831	2	0.812939
ILHLAQSQEK	-22.7482	Q9UPW5	CBPC1_HUMAN	389.556	3	0.812939
ILYNTSQECLAVR	33.7284	Q9UPW5	CBPC1_HUMAN	783.901	2	0.761707
ILYNTSQECLAVR	33.7284	Q9UPW5	CBPC1_HUMAN	522.937	3	0.761707
INGALNITLNLVK	78.4528	Q9UPW5	CBPC1_HUMAN	691.922	2	0.710615
INGALNITLNLVK	78.4528	Q9UPW5	CBPC1_HUMAN	461.618	3	0.710615
ITLQNIPSQTAPGFTAEMK	65.84	Q9UPW5	CBPC1_HUMAN	1024.03	2	0.859128
ITLQNIPSQTAPGFTAEMK	65.84	Q9UPW5	CBPC1_HUMAN	683.023	3	0.859128
IVGLLAQLEK	65.3092	Q9UPW5	CBPC1_HUMAN	542.343	2	0.804749
IVGLLAQLEK	65.3092	Q9UPW5	CBPC1_HUMAN	361.898	3	0.804749
LESAHNPQQIYFR	16.3078	Q9UPW5	CBPC1_HUMAN	801.905	2	0.830731
LESAHNPQQIYFR	16.3078	Q9UPW5	CBPC1_HUMAN	534.94	3	0.830731
LIHQSDIIDR	0.0808945	Q9UPW5	CBPC1_HUMAN	605.333	2	0.752612
LIHQSDIIDR	0.0808945	Q9UPW5	CBPC1_HUMAN	403.892	3	0.752612
LTSPLEYNLPSSLLDFENDLIESSCK	150.877	Q9UPW5	CBPC1_HUMAN	1492.73	2	0.654037
LTSPLEYNLPSSLLDFENDLIESSCK	150.877	Q9UPW5	CBPC1_HUMAN	995.487	3	0.654037
LVLPCLQLLR	93.3119	Q9UPW5	CBPC1_HUMAN	612.879	2	0.641433
LVLPCLQLLR	93.3119	Q9UPW5	CBPC1_HUMAN	408.922	3	0.641433
MGTDICYYK	19.9063	Q9UPW5	CBPC1_HUMAN	575.75	2	0.680858
MGTDICYYK	19.9063	Q9UPW5	CBPC1_HUMAN	384.169	3	0.680858
NRPYVFLSAR	18.4917	Q9UPW5	CBPC1_HUMAN	611.839	2	0.602306
NRPYVFLSAR	18.4917	Q9UPW5	CBPC1_HUMAN	408.228	3	0.602306
NVFMYGCSIK	37.2724	Q9UPW5	CBPC1_HUMAN	609.786	2	0.741749
NVFMYGCSIK	37.2724	Q9UPW5	CBPC1_HUMAN	406.86	3	0.741749
SVPEYSEVAYPDYFGHIPPPFK	86.7734	Q9UPW5	CBPC1_HUMAN	1270.11	2	0.842081
SVPEYSEVAYPDYFGHIPPPFK	86.7734	Q9UPW5	CBPC1_HUMAN	847.078	3	0.842081
SYTMESTLCGCDQGK	17.5704	Q9UPW5	CBPC1_HUMAN	868.85	2	0.695239
SYTMESTLCGCDQGK	17.5704	Q9UPW5	CBPC1_HUMAN	579.57	3	0.695239
SYYTITFTVNFPHK	67.9916	Q9UPW5	CBPC1_HUMAN	859.433	2	0.650642
SYYTITFTVNFPHK	67.9916	Q9UPW5	CBPC1_HUMAN	573.292	3	0.650642
TISSVHGLNNDIVK	12.6683	Q9UPW5	CBPC1_HUMAN	748.908	2	0.630837
TISSVHGLNNDIVK	12.6683	Q9UPW5	CBPC1_HUMAN	499.608	3	0.630837
TLDPLVNTSSLIMR	78.6345	Q9UPW5	CBPC1_HUMAN	780.427	2	0.764673
TLDPLVNTSSLIMR	78.6345	Q9UPW5	CBPC1_HUMAN	520.621	3	0.764673
TLQQQPGDQNR	-31.4577	Q9UPW5	CBPC1_HUMAN	642.819	2	0.784505
TLQQQPGDQNR	-31.4577	Q9UPW5	CBPC1_HUMAN	428.882	3	0.784505
VALDTLAALLK	106.156	Q9UPW5	CBPC1_HUMAN	564.356	2	0.830083
VALDTLAALLK	106.156	Q9UPW5	CBPC1_HUMAN	376.573	3	0.830083
VHPGETNASWVMK	9.71965	Q9UPW5	CBPC1_HUMAN	728.357	2	0.738824
VHPGETNASWVMK	9.71965	Q9UPW5	CBPC1_HUMAN	485.907	3	0.738824
VTSPTTYVLDEDEPR	41.2137	Q9UPW5	CBPC1_HUMAN	861.416	2	0.832709
VTSPTTYVLDEDEPR	41.2137	Q9UPW5	CBPC1_HUMAN	574.613	3	0.832709
VVYDLDNPNYTIPEEGDILK	85.3825	Q9UPW5	CBPC1_HUMAN	1154.07	2	0.812528
VVYDLDNPNYTIPEEGDILK	85.3825	Q9UPW5	CBPC1_HUMAN	769.718	3	0.812528
VYSANSVNSVSLGK	18.9162	Q9UPW5	CBPC1_HUMAN	712.873	2	0.635898
VYSANSVNSVSLGK	18.9162	Q9UPW5	CBPC1_HUMAN	475.585	3	0.635898
AVALYFEDK	36.381	Q9UPN9	TRI33_HUMAN	528.275	2	0.79266	2	Yes
AVALYFEDK	36.381	Q9UPN9	TRI33_HUMAN	352.519	3	0.79266	2
DIGKPEVEYDCDNLQHSK	10.6908	Q9UPN9	TRI33_HUMAN	1073.99	2	0.73143	4
DIGKPEVEYDCDNLQHSK	10.6908	Q9UPN9	TRI33_HUMAN	716.329	3	0.73143	4
GAIENLLAK	36.4371	Q9UPN9	TRI33_HUMAN	464.777	2	0.705605
GAIENLLAK	36.4371	Q9UPN9	TRI33_HUMAN	310.187	3	0.705605
HSGPQYSMMQPHLQR	2.18891	Q9UPN9	TRI33_HUMAN	898.92	2	0.743131
HSGPQYSMMQPHLQR	2.18891	Q9UPN9	TRI33_HUMAN	599.616	3	0.743131
HSQHYQIPDDFVADVR	43.5643	Q9UPN9	TRI33_HUMAN	963.959	2	0.765173	3
HSQHYQIPDDFVADVR	43.5643	Q9UPN9	TRI33_HUMAN	642.975	3	0.765173	3	Yes
HVMNFTNWAIASGSSTALLYSK	81.1061	Q9UPN9	TRI33_HUMAN	1199.6	2	0.667625
HVMNFTNWAIASGSSTALLYSK	81.1061	Q9UPN9	TRI33_HUMAN	800.067	3	0.667625
IEPADMNESCK	-6.26534	Q9UPN9	TRI33_HUMAN	647.277	2	0.778607
IEPADMNESCK	-6.26534	Q9UPN9	TRI33_HUMAN	431.854	3	0.778607
LISVQTMQR	16.2738	Q9UPN9	TRI33_HUMAN	538.301	2	0.736001
LISVQTMQR	16.2738	Q9UPN9	TRI33_HUMAN	359.203	3	0.736001
LLQQQNDITGLSR	30.572	Q9UPN9	TRI33_HUMAN	743.405	2	0.890706
LLQQQNDITGLSR	30.572	Q9UPN9	TRI33_HUMAN	495.939	3	0.890706
LQHMQQQVYAQK	-23.4003	Q9UPN9	TRI33_HUMAN	751.383	2	0.807167
LQHMQQQVYAQK	-23.4003	Q9UPN9	TRI33_HUMAN	501.258	3	0.807167
LTEIYSDR	1.71843	Q9UPN9	TRI33_HUMAN	498.754	2	0.725167
LTEIYSDR	1.71843	Q9UPN9	TRI33_HUMAN	332.839	3	0.725167
MQQPPAPVPTTTTTTQQHPR	6.43989	Q9UPN9	TRI33_HUMAN	1109.06	2	0.770215
MQQPPAPVPTTTTTTQQHPR	6.43989	Q9UPN9	TRI33_HUMAN	739.708	3	0.770215
NVVNLGNLVIESKPAPGYTPNVVVGQVPPGTNHISK	80.9461	Q9UPN9	TRI33_HUMAN	1855.01	2	0.699115
NVVNLGNLVIESKPAPGYTPNVVVGQVPPGTNHISK	80.9461	Q9UPN9	TRI33_HUMAN	1237.01	3	0.699115
NYVHFAATQVQNR	9.26474	Q9UPN9	TRI33_HUMAN	774.39	2	0.646791	2	Yes
NYVHFAATQVQNR	9.26474	Q9UPN9	TRI33_HUMAN	516.596	3	0.646791	2
QAAPQMLQQQPPR	12.7508	Q9UPN9	TRI33_HUMAN	746.889	2	0.73387
QAAPQMLQQQPPR	12.7508	Q9UPN9	TRI33_HUMAN	498.262	3	0.73387
SLLQQLENVTK	70.5665	Q9UPN9	TRI33_HUMAN	636.862	2	0.847436	2	Yes
SLLQQLENVTK	70.5665	Q9UPN9	TRI33_HUMAN	424.911	3	0.847436	2
TFAPLPEFEQEEDDGEVTEDSDEDFIQPR	95.5661	Q9UPN9	TRI33_HUMAN	1692.73	2	0.613273
TFAPLPEFEQEEDDGEVTEDSDEDFIQPR	95.5661	Q9UPN9	TRI33_HUMAN	1128.82	3	0.613273
TPGQINLAQLR	38.2786	Q9UPN9	TRI33_HUMAN	605.849	2	0.858697	2	Yes
TPGQINLAQLR	38.2786	Q9UPN9	TRI33_HUMAN	404.235	3	0.858697	2
VVQVYADTQEINLK	43.1766	Q9UPN9	TRI33_HUMAN	810.436	2	0.738353
VVQVYADTQEINLK	43.1766	Q9UPN9	TRI33_HUMAN	540.627	3	0.738353
YQFLEEAFQNQK	55.5884	Q9UPN9	TRI33_HUMAN	772.873	2	0.853785
YQFLEEAFQNQK	55.5884	Q9UPN9	TRI33_HUMAN	515.585	3	0.853785
ASFWTNMEK	33.2598	Q9UP83	COG5_HUMAN	557.256	2	0.838325
ASFWTNMEK	33.2598	Q9UP83	COG5_HUMAN	371.84	3	0.838325
DSLQPYEAAYLSK	52.1379	Q9UP83	COG5_HUMAN	742.868	2	0.851922	2	Yes
DSLQPYEAAYLSK	52.1379	Q9UP83	COG5_HUMAN	495.581	3	0.851922	2
EFAPVYPIMVQLLQK	121.571	Q9UP83	COG5_HUMAN	888.492	2	0.778416
EFAPVYPIMVQLLQK	121.571	Q9UP83	COG5_HUMAN	592.664	3	0.778416
ELLQDGCYSDFLNEDFDVK	106.736	Q9UP83	COG5_HUMAN	1154.01	2	0.796333
ELLQDGCYSDFLNEDFDVK	106.736	Q9UP83	COG5_HUMAN	769.676	3	0.796333
FSQWLDDHPSEK	15.6896	Q9UP83	COG5_HUMAN	744.842	2	0.843611
FSQWLDDHPSEK	15.6896	Q9UP83	COG5_HUMAN	496.897	3	0.843611
GALEAYVQSVR	38.5177	Q9UP83	COG5_HUMAN	596.82	2	0.831188
GALEAYVQSVR	38.5177	Q9UP83	COG5_HUMAN	398.216	3	0.831188
HEDLLAQATGIESLEGVLQMMQTR	140.3	Q9UP83	COG5_HUMAN	1335.67	2	0.803823
HEDLLAQATGIESLEGVLQMMQTR	140.3	Q9UP83	COG5_HUMAN	890.78	3	0.803823
HFECLDFVFDNTEAIAQR	80.0233	Q9UP83	COG5_HUMAN	1106.51	2	0.80304
HFECLDFVFDNTEAIAQR	80.0233	Q9UP83	COG5_HUMAN	738.01	3	0.80304
IGALQGAVDR	9.53107	Q9UP83	COG5_HUMAN	500.283	2	0.805809
IGALQGAVDR	9.53107	Q9UP83	COG5_HUMAN	333.858	3	0.805809
LAADFAQMELAVGPFCR	98.9428	Q9UP83	COG5_HUMAN	948.461	2	0.617201
LAADFAQMELAVGPFCR	98.9428	Q9UP83	COG5_HUMAN	632.643	3	0.617201
LAQGISQLDR	11.0446	Q9UP83	COG5_HUMAN	550.807	2	0.815294	2	Yes
LAQGISQLDR	11.0446	Q9UP83	COG5_HUMAN	367.541	3	0.815294	2
LFDPINLVFPPGGR	124.052	Q9UP83	COG5_HUMAN	771.428	2	0.77189
LFDPINLVFPPGGR	124.052	Q9UP83	COG5_HUMAN	514.621	3	0.77189
LMDHIYAVCGQVQHLQK	28.9334	Q9UP83	COG5_HUMAN	1020.51	2	0.746219
LMDHIYAVCGQVQHLQK	28.9334	Q9UP83	COG5_HUMAN	680.677	3	0.746219
LQVACDLLR	43.0029	Q9UP83	COG5_HUMAN	544.301	2	0.689631
LQVACDLLR	43.0029	Q9UP83	COG5_HUMAN	363.203	3	0.689631
LYNDLWK	36.387	Q9UP83	COG5_HUMAN	476.251	2	0.610688
LYNDLWK	36.387	Q9UP83	COG5_HUMAN	317.837	3	0.610688
NPPSSDELDGIIK	41.4496	Q9UP83	COG5_HUMAN	692.852	2	0.803472
NPPSSDELDGIIK	41.4496	Q9UP83	COG5_HUMAN	462.237	3	0.803472
NVAVVNSLYK	24.837	Q9UP83	COG5_HUMAN	553.814	2	0.735214
NVAVVNSLYK	24.837	Q9UP83	COG5_HUMAN	369.546	3	0.735214
SAADDINPAPANMEGGGGSVAVAGLGAR	62.6567	Q9UP83	COG5_HUMAN	1263.11	2	0.822564
SAADDINPAPANMEGGGGSVAVAGLGAR	62.6567	Q9UP83	COG5_HUMAN	842.407	3	0.822564
SEQLLSTQGDASQVIGPLTEGQR	65.7239	Q9UP83	COG5_HUMAN	1207.61	2	0.844793
SEQLLSTQGDASQVIGPLTEGQR	65.7239	Q9UP83	COG5_HUMAN	805.411	3	0.844793
TIASELNVAAVDTNLTLAVSK	88.7839	Q9UP83	COG5_HUMAN	1065.59	2	0.710599
TIASELNVAAVDTNLTLAVSK	88.7839	Q9UP83	COG5_HUMAN	710.727	3	0.710599
TYTSQSIHQAVIAEQLAK	39.353	Q9UP83	COG5_HUMAN	994.527	2	0.808324
TYTSQSIHQAVIAEQLAK	39.353	Q9UP83	COG5_HUMAN	663.354	3	0.808324
VLTQPSQSAVR	-12.0456	Q9UP83	COG5_HUMAN	593.333	2	0.631886	2	Yes
VLTQPSQSAVR	-12.0456	Q9UP83	COG5_HUMAN	395.892	3	0.631886	2
ASSSILIDESEPTTNIQIR	58.8682	Q9UNZ2	NSF1C_HUMAN	1037.54	2	0.740637
ASSSILIDESEPTTNIQIR	58.8682	Q9UNZ2	NSF1C_HUMAN	692.027	3	0.740637
EANLLNAVIVQR	67.4296	Q9UNZ2	NSF1C_HUMAN	670.389	2	0.826448
EANLLNAVIVQR	67.4296	Q9UNZ2	NSF1C_HUMAN	447.262	3	0.826448
EFVAVTGAEEDR	21.9552	Q9UNZ2	NSF1C_HUMAN	661.815	2	0.767576	2	Yes
EFVAVTGAEEDR	21.9552	Q9UNZ2	NSF1C_HUMAN	441.546	3	0.767576	2
ELADESQTLK	-0.657509	Q9UNZ2	NSF1C_HUMAN	567.288	2	0.646102
ELADESQTLK	-0.657509	Q9UNZ2	NSF1C_HUMAN	378.528	3	0.646102
LAHGGQVNLDMEDHR	-3.12995	Q9UNZ2	NSF1C_HUMAN	846.4	2	0.727988
LAHGGQVNLDMEDHR	-3.12995	Q9UNZ2	NSF1C_HUMAN	564.603	3	0.727988
LGAAPEEESAYVAGEK	18.6476	Q9UNZ2	NSF1C_HUMAN	810.892	2	0.861216	2	Yes
LGAAPEEESAYVAGEK	18.6476	Q9UNZ2	NSF1C_HUMAN	540.93	3	0.861216	2
LGSTAPQVLSTSSPAQQAENEAK	34.4931	Q9UNZ2	NSF1C_HUMAN	1157.58	2	0.82511	3
LGSTAPQVLSTSSPAQQAENEAK	34.4931	Q9UNZ2	NSF1C_HUMAN	772.056	3	0.82511	3	Yes
SGFSLDNGELR	33.4328	Q9UNZ2	NSF1C_HUMAN	597.792	2	0.676205	2	Yes
SGFSLDNGELR	33.4328	Q9UNZ2	NSF1C_HUMAN	398.864	3	0.676205	2
SGQQIVGPPR	-5.08861	Q9UNZ2	NSF1C_HUMAN	519.789	2	0.794118	2	Yes
SGQQIVGPPR	-5.08861	Q9UNZ2	NSF1C_HUMAN	346.862	3	0.794118	2
SPNELVDDLFK	75.272	Q9UNZ2	NSF1C_HUMAN	638.825	2	0.797217
SPNELVDDLFK	75.272	Q9UNZ2	NSF1C_HUMAN	426.219	3	0.797217
SYQDPSNAQFLESIR	54.8608	Q9UNZ2	NSF1C_HUMAN	877.921	2	0.801326	2	Yes
SYQDPSNAQFLESIR	54.8608	Q9UNZ2	NSF1C_HUMAN	585.617	3	0.801326	2
AMDQEITVNPQFVQK	47.7038	Q9UNS2	CSN3_HUMAN	874.438	2	0.817414
AMDQEITVNPQFVQK	47.7038	Q9UNS2	CSN3_HUMAN	583.295	3	0.817414
DGMVSFHDNPEK	9.2238	Q9UNS2	CSN3_HUMAN	688.302	2	0.800861	3
DGMVSFHDNPEK	9.2238	Q9UNS2	CSN3_HUMAN	459.204	3	0.800861	3	Yes
FIKPLSNAYHELAQVYSTNNPSELR	63.2126	Q9UNS2	CSN3_HUMAN	1446.24	2	0.746016	4
FIKPLSNAYHELAQVYSTNNPSELR	63.2126	Q9UNS2	CSN3_HUMAN	964.495	3	0.746016	4
QLSAQGQMTQLCELINK	70.3	Q9UNS2	CSN3_HUMAN	981.493	2	0.633037	3
QLSAQGQMTQLCELINK	70.3	Q9UNS2	CSN3_HUMAN	654.665	3	0.633037	3	Yes
TFLTLSLQDMASR	85.3256	Q9UNS2	CSN3_HUMAN	741.885	2	0.815524
TFLTLSLQDMASR	85.3256	Q9UNS2	CSN3_HUMAN	494.926	3	0.815524
VQLSGPQEAEK	-6.36303	Q9UNS2	CSN3_HUMAN	593.31	2	0.837526
VQLSGPQEAEK	-6.36303	Q9UNS2	CSN3_HUMAN	395.876	3	0.837526
YATDTFAGLCHQLTNALVER	78.3719	Q9UNS2	CSN3_HUMAN	1140.56	2	0.796032	3
YATDTFAGLCHQLTNALVER	78.3719	Q9UNS2	CSN3_HUMAN	760.708	3	0.796032	3	Yes
YNNPAMLHNIDQEMLK	45.7853	Q9UNS2	CSN3_HUMAN	965.962	2	0.836534	3
YNNPAMLHNIDQEMLK	45.7853	Q9UNS2	CSN3_HUMAN	644.31	3	0.836534	3	Yes
YVLHMIEDGEIFASINQK	72.419	Q9UNS2	CSN3_HUMAN	1054.03	2	0.67481
YVLHMIEDGEIFASINQK	72.419	Q9UNS2	CSN3_HUMAN	703.023	3	0.67481
IQENALPLMLAEPPQNLIAQSQSGTGK	105.303	Q9UMR2	DD19B_HUMAN	1424.75	2	0.824518	3
IQENALPLMLAEPPQNLIAQSQSGTGK	105.303	Q9UMR2	DD19B_HUMAN	950.168	3	0.824518	3	Yes
TAAFVLAMLSQVEPANK	112.758	Q9UMR2	DD19B_HUMAN	895.48	2	0.818379
TAAFVLAMLSQVEPANK	112.758	Q9UMR2	DD19B_HUMAN	597.323	3	0.818379
GPATLVAPASVITIVK	83.0989	Q9ULX9	MAFF_HUMAN	768.972	2	0.807461	2	Yes
GPATLVAPASVITIVK	83.0989	Q9ULX9	MAFF_HUMAN	512.984	3	0.807461	2
DEFGELEGTRPNK	11.4353	Q9ULJ3	ZBT21_HUMAN	746.358	2	0.789559
DEFGELEGTRPNK	11.4353	Q9ULJ3	ZBT21_HUMAN	497.908	3	0.789559
EAMDDKPGVSGQLPK	5.54126	Q9ULJ3	ZBT21_HUMAN	786.391	2	0.631946
EAMDDKPGVSGQLPK	5.54126	Q9ULJ3	ZBT21_HUMAN	524.597	3	0.631946
EEPVEEAEEEAPEASTAPK	27.5993	Q9ULJ3	ZBT21_HUMAN	1021.46	2	0.635485
EEPVEEAEEEAPEASTAPK	27.5993	Q9ULJ3	ZBT21_HUMAN	681.308	3	0.635485
GKPGFQGQSSSQAQQVIK	-8.94438	Q9ULJ3	ZBT21_HUMAN	937.99	2	0.810074
GKPGFQGQSSSQAQQVIK	-8.94438	Q9ULJ3	ZBT21_HUMAN	625.663	3	0.810074
IQPLEPDSPTGLSENPTPATEK	48.6742	Q9ULJ3	ZBT21_HUMAN	1161.08	2	0.728312
IQPLEPDSPTGLSENPTPATEK	48.6742	Q9ULJ3	ZBT21_HUMAN	774.389	3	0.728312
LFVPQESDTLFYHAPPLSAITFK	107.088	Q9ULJ3	ZBT21_HUMAN	1311.19	2	0.828022	3
LFVPQESDTLFYHAPPLSAITFK	107.088	Q9ULJ3	ZBT21_HUMAN	874.46	3	0.828022	3	Yes
LGLVIPSSGSGSGNQSIDR	50.6865	Q9ULJ3	ZBT21_HUMAN	922.48	2	0.771333
LGLVIPSSGSGSGNQSIDR	50.6865	Q9ULJ3	ZBT21_HUMAN	615.322	3	0.771333
LSSLLEQGSHER	0.198235	Q9ULJ3	ZBT21_HUMAN	678.35	2	0.771117
LSSLLEQGSHER	0.198235	Q9ULJ3	ZBT21_HUMAN	452.569	3	0.771117
LWSHFQSHMSQASEESAHK	-9.9864	Q9ULJ3	ZBT21_HUMAN	1114	2	0.663704
LWSHFQSHMSQASEESAHK	-9.9864	Q9ULJ3	ZBT21_HUMAN	743.005	3	0.663704
NAVLPSKPLQDR	1.63781	Q9ULJ3	ZBT21_HUMAN	669.381	2	0.768027
NAVLPSKPLQDR	1.63781	Q9ULJ3	ZBT21_HUMAN	446.59	3	0.768027
NLLYYSK	14.3933	Q9ULJ3	ZBT21_HUMAN	450.745	2	0.608163
NLLYYSK	14.3933	Q9ULJ3	ZBT21_HUMAN	300.833	3	0.608163
NVLAASSEYFQSLFTNK	95.4761	Q9ULJ3	ZBT21_HUMAN	959.981	2	0.891873
NVLAASSEYFQSLFTNK	95.4761	Q9ULJ3	ZBT21_HUMAN	640.324	3	0.891873
SLEHSGSLDDPNR	-20.2105	Q9ULJ3	ZBT21_HUMAN	713.832	2	0.773217
SLEHSGSLDDPNR	-20.2105	Q9ULJ3	ZBT21_HUMAN	476.224	3	0.773217
SLSMDSQVPVYSPSIDLK	75.2629	Q9ULJ3	ZBT21_HUMAN	983.496	2	0.719098
SLSMDSQVPVYSPSIDLK	75.2629	Q9ULJ3	ZBT21_HUMAN	656	3	0.719098
SSQGSSSVSSDAPGNVLCALSQK	55.4004	Q9ULJ3	ZBT21_HUMAN	1133.53	2	0.665133
SSQGSSSVSSDAPGNVLCALSQK	55.4004	Q9ULJ3	ZBT21_HUMAN	756.026	3	0.665133
SVIVCQSR	-20.0317	Q9ULJ3	ZBT21_HUMAN	474.751	2	0.716647
SVIVCQSR	-20.0317	Q9ULJ3	ZBT21_HUMAN	316.836	3	0.716647
TAFSLWSHEQTHN	26.1956	Q9ULJ3	ZBT21_HUMAN	779.358	2	0.626774
TAFSLWSHEQTHN	26.1956	Q9ULJ3	ZBT21_HUMAN	519.908	3	0.626774
TALDDRPQVLQPHR	0.248718	Q9ULJ3	ZBT21_HUMAN	823.443	2	0.767781
TALDDRPQVLQPHR	0.248718	Q9ULJ3	ZBT21_HUMAN	549.298	3	0.767781
TEPSSPLSDPSDIIR	57.6886	Q9ULJ3	ZBT21_HUMAN	807.405	2	0.766745
TEPSSPLSDPSDIIR	57.6886	Q9ULJ3	ZBT21_HUMAN	538.606	3	0.766745
TPQAPFPTCPNR	17.6551	Q9ULJ3	ZBT21_HUMAN	693.336	2	0.778423
TPQAPFPTCPNR	17.6551	Q9ULJ3	ZBT21_HUMAN	462.56	3	0.778423
TVSQNQPDVSHTSRPSPSIAVK	-3.1498	Q9ULJ3	ZBT21_HUMAN	1168.1	2	0.64225
TVSQNQPDVSHTSRPSPSIAVK	-3.1498	Q9ULJ3	ZBT21_HUMAN	779.072	3	0.64225
VFVEDDENSSQK	-6.74543	Q9ULJ3	ZBT21_HUMAN	698.816	2	0.705584
VFVEDDENSSQK	-6.74543	Q9ULJ3	ZBT21_HUMAN	466.213	3	0.705584
VNEHGSPVSEDNFEEGSSPTLLDADFPDSDLNK	74.044	Q9ULJ3	ZBT21_HUMAN	1781.29	2	0.628361
VNEHGSPVSEDNFEEGSSPTLLDADFPDSDLNK	74.044	Q9ULJ3	ZBT21_HUMAN	1187.86	3	0.628361
VTVGDAATTAAASSSSVTR	17.608	Q9ULJ3	ZBT21_HUMAN	876.443	2	0.816402
VTVGDAATTAAASSSSVTR	17.608	Q9ULJ3	ZBT21_HUMAN	584.631	3	0.816402
AYEASLSEIK	21.4634	Q9ULD2	MTUS1_HUMAN	555.788	2	0.768945
AYEASLSEIK	21.4634	Q9ULD2	MTUS1_HUMAN	370.861	3	0.768945
DLGTQNHTSELILSSPPGQK	40.7033	Q9ULD2	MTUS1_HUMAN	1061.54	2	0.696137
DLGTQNHTSELILSSPPGQK	40.7033	Q9ULD2	MTUS1_HUMAN	708.031	3	0.696137
DSICQCPALVGTEKPK	19.2322	Q9ULD2	MTUS1_HUMAN	901.943	2	0.775089
DSICQCPALVGTEKPK	19.2322	Q9ULD2	MTUS1_HUMAN	601.631	3	0.775089
DTYIEEAEK	5.29677	Q9ULD2	MTUS1_HUMAN	549.254	2	0.678828
DTYIEEAEK	5.29677	Q9ULD2	MTUS1_HUMAN	366.505	3	0.678828
EAPVNLCKPSLGK	12.989	Q9ULD2	MTUS1_HUMAN	706.882	2	0.700886
EAPVNLCKPSLGK	12.989	Q9ULD2	MTUS1_HUMAN	471.591	3	0.700886
FEALTVVIQHLLSER	111.405	Q9ULD2	MTUS1_HUMAN	877.994	2	0.754596
FEALTVVIQHLLSER	111.405	Q9ULD2	MTUS1_HUMAN	585.665	3	0.754596
GELVTASTTCEK	-11.1319	Q9ULD2	MTUS1_HUMAN	648.312	2	0.734804
GELVTASTTCEK	-11.1319	Q9ULD2	MTUS1_HUMAN	432.544	3	0.734804
IEDELQTFFTSDKDGNTHAYNPK	51.7303	Q9ULD2	MTUS1_HUMAN	1335.62	2	0.768525
IEDELQTFFTSDKDGNTHAYNPK	51.7303	Q9ULD2	MTUS1_HUMAN	890.749	3	0.768525
LEIEASHSEK	-26.1718	Q9ULD2	MTUS1_HUMAN	571.789	2	0.671888
LEIEASHSEK	-26.1718	Q9ULD2	MTUS1_HUMAN	381.528	3	0.671888
LSMENEELLWK	64.489	Q9ULD2	MTUS1_HUMAN	696.348	2	0.705395
LSMENEELLWK	64.489	Q9ULD2	MTUS1_HUMAN	464.568	3	0.705395
LVDNNTALVDK	10.9131	Q9ULD2	MTUS1_HUMAN	601.325	2	0.820824
LVDNNTALVDK	10.9131	Q9ULD2	MTUS1_HUMAN	401.219	3	0.820824
MESAECLEMTYVPNIDR	70.4954	Q9ULD2	MTUS1_HUMAN	1029.45	2	0.647342
MESAECLEMTYVPNIDR	70.4954	Q9ULD2	MTUS1_HUMAN	686.638	3	0.647342
MQLQEQFDNLNAAHETSK	35.0722	Q9ULD2	MTUS1_HUMAN	1052.49	2	0.842707
MQLQEQFDNLNAAHETSK	35.0722	Q9ULD2	MTUS1_HUMAN	701.998	3	0.842707
NELQTVYEAFVQQHQAEK	70.3585	Q9ULD2	MTUS1_HUMAN	1081.53	2	0.821022
NELQTVYEAFVQQHQAEK	70.3585	Q9ULD2	MTUS1_HUMAN	721.356	3	0.821022
NISKPDSCGLR	-26.3955	Q9ULD2	MTUS1_HUMAN	623.815	2	0.684935
NISKPDSCGLR	-26.3955	Q9ULD2	MTUS1_HUMAN	416.212	3	0.684935
NLFTALNAVEK	63.9041	Q9ULD2	MTUS1_HUMAN	610.338	2	0.741963
NLFTALNAVEK	63.9041	Q9ULD2	MTUS1_HUMAN	407.228	3	0.741963
NPQIMYLEQELESLK	96.4508	Q9ULD2	MTUS1_HUMAN	917.967	2	0.619852
NPQIMYLEQELESLK	96.4508	Q9ULD2	MTUS1_HUMAN	612.314	3	0.619852
NSGSFPSPSISPR	27.0719	Q9ULD2	MTUS1_HUMAN	666.831	2	0.687123
NSGSFPSPSISPR	27.0719	Q9ULD2	MTUS1_HUMAN	444.89	3	0.687123
PNDNLNCAGYCDALELNQTFDMTVDK	92.3279	Q9ULD2	MTUS1_HUMAN	1509.65	2	0.65873
PNDNLNCAGYCDALELNQTFDMTVDK	92.3279	Q9ULD2	MTUS1_HUMAN	1006.77	3	0.65873
QLSTEQAVLQESLEK	46.9118	Q9ULD2	MTUS1_HUMAN	851.947	2	0.664275
QLSTEQAVLQESLEK	46.9118	Q9ULD2	MTUS1_HUMAN	568.301	3	0.664275
SEAQVLNPEHK	-20.0914	Q9ULD2	MTUS1_HUMAN	626.321	2	0.706865
SEAQVLNPEHK	-20.0914	Q9ULD2	MTUS1_HUMAN	417.883	3	0.706865
SLCIQPQTAPDALPPEK	47.9733	Q9ULD2	MTUS1_HUMAN	932.978	2	0.838218
SLCIQPQTAPDALPPEK	47.9733	Q9ULD2	MTUS1_HUMAN	622.321	3	0.838218
SPTSSAIPLQSPR	22.1109	Q9ULD2	MTUS1_HUMAN	670.863	2	0.703525
SPTSSAIPLQSPR	22.1109	Q9ULD2	MTUS1_HUMAN	447.578	3	0.703525
TGSTPSIASTHSELSTYSNNSGNAAVIK	29.8603	Q9ULD2	MTUS1_HUMAN	1397.68	2	0.797347
TGSTPSIASTHSELSTYSNNSGNAAVIK	29.8603	Q9ULD2	MTUS1_HUMAN	932.122	3	0.797347
TLELTQYK	18.5814	Q9ULD2	MTUS1_HUMAN	498.275	2	0.790108
TLELTQYK	18.5814	Q9ULD2	MTUS1_HUMAN	332.519	3	0.790108
TLSQELVNLR	43.0429	Q9ULD2	MTUS1_HUMAN	586.836	2	0.817848
TLSQELVNLR	43.0429	Q9ULD2	MTUS1_HUMAN	391.56	3	0.817848
TMCMSTPVLEPTK	39.6536	Q9ULD2	MTUS1_HUMAN	747.854	2	0.630148
TMCMSTPVLEPTK	39.6536	Q9ULD2	MTUS1_HUMAN	498.905	3	0.630148
VGPPVSCLR	12.0523	Q9ULD2	MTUS1_HUMAN	492.769	2	0.639695
VGPPVSCLR	12.0523	Q9ULD2	MTUS1_HUMAN	328.849	3	0.639695
VGSSFGLTWDANDMVISTDK	88.3948	Q9ULD2	MTUS1_HUMAN	1072	2	0.638308
VGSSFGLTWDANDMVISTDK	88.3948	Q9ULD2	MTUS1_HUMAN	715.006	3	0.638308
VTETEDTQMVSK	-11.1469	Q9ULD2	MTUS1_HUMAN	684.322	2	0.625131
VTETEDTQMVSK	-11.1469	Q9ULD2	MTUS1_HUMAN	456.551	3	0.625131
VTFSVSPIEATEK	49.0269	Q9ULD2	MTUS1_HUMAN	704.372	2	0.798187
VTFSVSPIEATEK	49.0269	Q9ULD2	MTUS1_HUMAN	469.918	3	0.798187
VTSEYTDGSQQR	-26.3399	Q9ULD2	MTUS1_HUMAN	685.813	2	0.775238
VTSEYTDGSQQR	-26.3399	Q9ULD2	MTUS1_HUMAN	457.545	3	0.775238
DFQAISDVIGNK	65.3813	Q9UKL0	RCOR1_HUMAN	653.836	2	0.804058
DFQAISDVIGNK	65.3813	Q9UKL0	RCOR1_HUMAN	436.227	3	0.804058
DNLGMLVWSPNQNLSEAK	93.1982	Q9UKL0	RCOR1_HUMAN	1008.5	2	0.805109
DNLGMLVWSPNQNLSEAK	93.1982	Q9UKL0	RCOR1_HUMAN	672.667	3	0.805109
EVPPTETVPQVK	20.9451	Q9UKL0	RCOR1_HUMAN	662.362	2	0.810965
EVPPTETVPQVK	20.9451	Q9UKL0	RCOR1_HUMAN	441.911	3	0.810965
FNIDEVLQEWEAEHGK	95.9899	Q9UKL0	RCOR1_HUMAN	972.461	2	0.781008
FNIDEVLQEWEAEHGK	95.9899	Q9UKL0	RCOR1_HUMAN	648.643	3	0.781008
GMFLSQEDVEAVSANATAATTVLR	92.649	Q9UKL0	RCOR1_HUMAN	1241.12	2	0.780313
GMFLSQEDVEAVSANATAATTVLR	92.649	Q9UKL0	RCOR1_HUMAN	827.748	3	0.780313
LDGGIEPYR	14.6783	Q9UKL0	RCOR1_HUMAN	510.262	2	0.765487
LDGGIEPYR	14.6783	Q9UKL0	RCOR1_HUMAN	340.511	3	0.765487
MPEEEDEAPVLDVR	44.3539	Q9UKL0	RCOR1_HUMAN	814.878	2	0.861477	2	Yes
MPEEEDEAPVLDVR	44.3539	Q9UKL0	RCOR1_HUMAN	543.588	3	0.861477	2
VGPQYQAVVPDFDPAK	60.4157	Q9UKL0	RCOR1_HUMAN	865.942	2	0.85848
VGPQYQAVVPDFDPAK	60.4157	Q9UKL0	RCOR1_HUMAN	577.63	3	0.85848
WTTEEQLLAVQAIR	76.4477	Q9UKL0	RCOR1_HUMAN	829.45	2	0.836621	2	Yes
WTTEEQLLAVQAIR	76.4477	Q9UKL0	RCOR1_HUMAN	553.302	3	0.836621	2
DAPSELLR	26.8251	Q9UKB3	DJC12_HUMAN	450.743	2	0.756092
DAPSELLR	26.8251	Q9UKB3	DJC12_HUMAN	300.832	3	0.756092
DLMLEESDK	26.5388	Q9UKB3	DJC12_HUMAN	540.25	2	0.735439
DLMLEESDK	26.5388	Q9UKB3	DJC12_HUMAN	360.503	3	0.735439
SQMSMPFQQWEALNDSVK	86.9815	Q9UKB3	DJC12_HUMAN	1063.49	2	0.692671
SQMSMPFQQWEALNDSVK	86.9815	Q9UKB3	DJC12_HUMAN	709.328	3	0.692671
AALHDPGFPSYCQSLK	33.2956	Q9UIF9	BAZ2A_HUMAN	895.931	2	0.833254
AALHDPGFPSYCQSLK	33.2956	Q9UIF9	BAZ2A_HUMAN	597.623	3	0.833254
AGDPGEMPQSPTGLGQPK	29.8675	Q9UIF9	BAZ2A_HUMAN	883.923	2	0.888599
AGDPGEMPQSPTGLGQPK	29.8675	Q9UIF9	BAZ2A_HUMAN	589.618	3	0.888599
ALLSTPNGAPEGTTTEISYEITPR	67.6788	Q9UIF9	BAZ2A_HUMAN	1259.64	2	0.661709
ALLSTPNGAPEGTTTEISYEITPR	67.6788	Q9UIF9	BAZ2A_HUMAN	840.094	3	0.661709
ASPVTSPAAAFPTASPANK	39.0455	Q9UIF9	BAZ2A_HUMAN	892.963	2	0.709619
ASPVTSPAAAFPTASPANK	39.0455	Q9UIF9	BAZ2A_HUMAN	595.645	3	0.709619
AVSLGQDR	-21.1749	Q9UIF9	BAZ2A_HUMAN	423.228	2	0.721338
AVSLGQDR	-21.1749	Q9UIF9	BAZ2A_HUMAN	282.488	3	0.721338
DGEVDATASSIPELER	52.313	Q9UIF9	BAZ2A_HUMAN	844.903	2	0.882454
DGEVDATASSIPELER	52.313	Q9UIF9	BAZ2A_HUMAN	563.605	3	0.882454
DNVSEILR	32.8956	Q9UIF9	BAZ2A_HUMAN	473.254	2	0.652521
DNVSEILR	32.8956	Q9UIF9	BAZ2A_HUMAN	315.839	3	0.652521
DPEMLDAMLK	73.2201	Q9UIF9	BAZ2A_HUMAN	581.778	2	0.777769	2	Yes
DPEMLDAMLK	73.2201	Q9UIF9	BAZ2A_HUMAN	388.188	3	0.777769	2
DTPEGLQWVQLSAEEIPSR	97.6563	Q9UIF9	BAZ2A_HUMAN	1078.04	2	0.658924	3
DTPEGLQWVQLSAEEIPSR	97.6563	Q9UIF9	BAZ2A_HUMAN	719.028	3	0.658924	3	Yes
DVSSFLETTADVEEITGEGLTASGSGDVMR	130.133	Q9UIF9	BAZ2A_HUMAN	1537.21	2	0.692958
DVSSFLETTADVEEITGEGLTASGSGDVMR	130.133	Q9UIF9	BAZ2A_HUMAN	1025.14	3	0.692958
EDLAYCEHLSDSQEDITWR	48.9005	Q9UIF9	BAZ2A_HUMAN	1184.01	2	0.707383	3
EDLAYCEHLSDSQEDITWR	48.9005	Q9UIF9	BAZ2A_HUMAN	789.679	3	0.707383	3	Yes
EPLWPTHEVVLEK	46.6406	Q9UIF9	BAZ2A_HUMAN	788.923	2	0.789574
EPLWPTHEVVLEK	46.6406	Q9UIF9	BAZ2A_HUMAN	526.284	3	0.789574
GQDSEQPQAQLQPEAQLHAPAQPQPQLQLQLQSHK	50.7954	Q9UIF9	BAZ2A_HUMAN	1948.99	2	0.756125
GQDSEQPQAQLQPEAQLHAPAQPQPQLQLQLQSHK	50.7954	Q9UIF9	BAZ2A_HUMAN	1299.66	3	0.756125
GWTCPSPDSTR	1.73075	Q9UIF9	BAZ2A_HUMAN	632.275	2	0.754749
GWTCPSPDSTR	1.73075	Q9UIF9	BAZ2A_HUMAN	421.853	3	0.754749
IMEETSGMEEEEEEESIAAVPGR	58.4905	Q9UIF9	BAZ2A_HUMAN	1276.55	2	0.720023
IMEETSGMEEEEEEESIAAVPGR	58.4905	Q9UIF9	BAZ2A_HUMAN	851.373	3	0.720023
KPTEDMCLTDHQPLPDFSR	38.61	Q9UIF9	BAZ2A_HUMAN	1144.03	2	0.77388
KPTEDMCLTDHQPLPDFSR	38.61	Q9UIF9	BAZ2A_HUMAN	763.021	3	0.77388
LAALEQNVER	8.42533	Q9UIF9	BAZ2A_HUMAN	571.812	2	0.848855	2	Yes
LAALEQNVER	8.42533	Q9UIF9	BAZ2A_HUMAN	381.544	3	0.848855	2
LEAQETLNEEDK	0.848217	Q9UIF9	BAZ2A_HUMAN	709.836	2	0.658281
LEAQETLNEEDK	0.848217	Q9UIF9	BAZ2A_HUMAN	473.56	3	0.658281
LPLQHGWR	2.98146	Q9UIF9	BAZ2A_HUMAN	503.783	2	0.737892
LPLQHGWR	2.98146	Q9UIF9	BAZ2A_HUMAN	336.191	3	0.737892
MELAGSNTTASSPAR	-1.38992	Q9UIF9	BAZ2A_HUMAN	746.857	2	0.674601
MELAGSNTTASSPAR	-1.38992	Q9UIF9	BAZ2A_HUMAN	498.241	3	0.674601
MPVGDFFEER	58.7264	Q9UIF9	BAZ2A_HUMAN	613.78	2	0.75512
MPVGDFFEER	58.7264	Q9UIF9	BAZ2A_HUMAN	409.522	3	0.75512
NPMDFSTMR	31.0335	Q9UIF9	BAZ2A_HUMAN	549.74	2	0.733278
NPMDFSTMR	31.0335	Q9UIF9	BAZ2A_HUMAN	366.829	3	0.733278
SEVEMEGPEECLGR	31.4342	Q9UIF9	BAZ2A_HUMAN	811.346	2	0.711138
SEVEMEGPEECLGR	31.4342	Q9UIF9	BAZ2A_HUMAN	541.233	3	0.711138
SGYSLNFSEGDGR	32.1986	Q9UIF9	BAZ2A_HUMAN	694.808	2	0.629408
SGYSLNFSEGDGR	32.1986	Q9UIF9	BAZ2A_HUMAN	463.541	3	0.629408
TQPFQAQPPQQK	-1.34354	Q9UIF9	BAZ2A_HUMAN	699.363	2	0.682527
TQPFQAQPPQQK	-1.34354	Q9UIF9	BAZ2A_HUMAN	466.578	3	0.682527
TTNPLDLAVMR	63.5401	Q9UIF9	BAZ2A_HUMAN	615.83	2	0.787502
TTNPLDLAVMR	63.5401	Q9UIF9	BAZ2A_HUMAN	410.889	3	0.787502
VAAHASLNPALFSMK	43.1308	Q9UIF9	BAZ2A_HUMAN	778.917	2	0.797887
VAAHASLNPALFSMK	43.1308	Q9UIF9	BAZ2A_HUMAN	519.614	3	0.797887
VIMSDLQIR	42.0776	Q9UIF9	BAZ2A_HUMAN	537.803	2	0.639503
VIMSDLQIR	42.0776	Q9UIF9	BAZ2A_HUMAN	358.871	3	0.639503
WEEFYQGK	19.5439	Q9UIF9	BAZ2A_HUMAN	543.749	2	0.651404
WEEFYQGK	19.5439	Q9UIF9	BAZ2A_HUMAN	362.835	3	0.651404
WQGETWYYGPCGK	45.6949	Q9UIF9	BAZ2A_HUMAN	816.352	2	0.614128
WQGETWYYGPCGK	45.6949	Q9UIF9	BAZ2A_HUMAN	544.57	3	0.614128
GIPNMLLSEEETES	81.8271	Q9UI30	TR112_HUMAN	774.859	2	0.613359
GIPNMLLSEEETES	81.8271	Q9UI30	TR112_HUMAN	516.909	3	0.613359
GPVEGYEENEEFLR	43.4141	Q9UI30	TR112_HUMAN	834.382	2	0.733215	2	Yes
GPVEGYEENEEFLR	43.4141	Q9UI30	TR112_HUMAN	556.59	3	0.733215	2
ICPVEFNPNFVAR	65.6458	Q9UI30	TR112_HUMAN	781.893	2	0.756856	3
ICPVEFNPNFVAR	65.6458	Q9UI30	TR112_HUMAN	521.598	3	0.756856	3	Yes
LLTHNLLSSHVR	3.51772	Q9UI30	TR112_HUMAN	695.402	2	0.802401	3
LLTHNLLSSHVR	3.51772	Q9UI30	TR112_HUMAN	463.937	3	0.802401	3	Yes
TMHHLLLEVEVIEGTLQCPESGR	75.6783	Q9UI30	TR112_HUMAN	1324.66	2	0.608952
TMHHLLLEVEVIEGTLQCPESGR	75.6783	Q9UI30	TR112_HUMAN	883.444	3	0.608952
VEWSAFLEAADNLR	100.87	Q9UI30	TR112_HUMAN	810.905	2	0.837894	3
VEWSAFLEAADNLR	100.87	Q9UI30	TR112_HUMAN	540.939	3	0.837894	3	Yes
FNVTGTPEQYVPYSTTR	54.4957	Q9UI09	NDUAC_HUMAN	980.477	2	0.847605
FNVTGTPEQYVPYSTTR	54.4957	Q9UI09	NDUAC_HUMAN	653.987	3	0.847605
IQEWIPPSTPYK	56.1818	Q9UI09	NDUAC_HUMAN	729.886	2	0.771974
IQEWIPPSTPYK	56.1818	Q9UI09	NDUAC_HUMAN	486.926	3	0.771974
NTFWDVDGSMVPPEWHR	78.1732	Q9UI09	NDUAC_HUMAN	1036.97	2	0.740079	3
NTFWDVDGSMVPPEWHR	78.1732	Q9UI09	NDUAC_HUMAN	691.648	3	0.740079	3	Yes
VGTLVGEDK	-9.6237	Q9UI09	NDUAC_HUMAN	459.251	2	0.61637
VGTLVGEDK	-9.6237	Q9UI09	NDUAC_HUMAN	306.503	3	0.61637
AVFDNLIQLEHLNIVK	95.6325	Q9UHY1	NRBP_HUMAN	933.528	2	0.836839	3
AVFDNLIQLEHLNIVK	95.6325	Q9UHY1	NRBP_HUMAN	622.688	3	0.836839	3	Yes
ELLFHPALFEVPSLK	95.1652	Q9UHY1	NRBP_HUMAN	870.491	2	0.757546
ELLFHPALFEVPSLK	95.1652	Q9UHY1	NRBP_HUMAN	580.663	3	0.757546
EPVQTLYSQSPALELDK	57.5257	Q9UHY1	NRBP_HUMAN	959.494	2	0.725605
EPVQTLYSQSPALELDK	57.5257	Q9UHY1	NRBP_HUMAN	639.999	3	0.725605
IGSVAPDTINNHVK	0.672401	Q9UHY1	NRBP_HUMAN	732.894	2	0.787936
IGSVAPDTINNHVK	0.672401	Q9UHY1	NRBP_HUMAN	488.932	3	0.787936
LLAAHCIVGHQHMIPENALEEITK	50.7631	Q9UHY1	NRBP_HUMAN	1362.7	2	0.715167
LLAAHCIVGHQHMIPENALEEITK	50.7631	Q9UHY1	NRBP_HUMAN	908.804	3	0.715167
LTSLLEETLNK	52.7827	Q9UHY1	NRBP_HUMAN	630.856	2	0.869845
LTSLLEETLNK	52.7827	Q9UHY1	NRBP_HUMAN	420.907	3	0.869845
NMDTSAVLAEIPAGPGR	66.7128	Q9UHY1	NRBP_HUMAN	849.928	2	0.77379
NMDTSAVLAEIPAGPGR	66.7128	Q9UHY1	NRBP_HUMAN	566.955	3	0.77379
VIFITEYMSSGSLK	78.9523	Q9UHY1	NRBP_HUMAN	787.911	2	0.745073
VIFITEYMSSGSLK	78.9523	Q9UHY1	NRBP_HUMAN	525.61	3	0.745073
VVLMQCNIESVEEGVK	54.8809	Q9UHY1	NRBP_HUMAN	917.458	2	0.67529
VVLMQCNIESVEEGVK	54.8809	Q9UHY1	NRBP_HUMAN	611.975	3	0.67529
AAVHTYGIASVPNQPLK	30.1475	Q9UHI6	DDX20_HUMAN	883.484	2	0.853157
AAVHTYGIASVPNQPLK	30.1475	Q9UHI6	DDX20_HUMAN	589.325	3	0.853157
AQHLADILSSK	15.7767	Q9UHI6	DDX20_HUMAN	591.828	2	0.823565	2	Yes
AQHLADILSSK	15.7767	Q9UHI6	DDX20_HUMAN	394.888	3	0.823565	2
AWQEYYAAASHSYYWNAQR	49.3521	Q9UHI6	DDX20_HUMAN	1183.03	2	0.689101	3
AWQEYYAAASHSYYWNAQR	49.3521	Q9UHI6	DDX20_HUMAN	789.019	3	0.689101	3	Yes
EALPVSLPQIPCLSSFK	114.82	Q9UHI6	DDX20_HUMAN	943.509	2	0.761126
EALPVSLPQIPCLSSFK	114.82	Q9UHI6	DDX20_HUMAN	629.342	3	0.761126
EGLEKPVEIIR	26.9034	Q9UHI6	DDX20_HUMAN	641.872	2	0.711111
EGLEKPVEIIR	26.9034	Q9UHI6	DDX20_HUMAN	428.251	3	0.711111
EIAVQIHSVITAIGIK	75.5663	Q9UHI6	DDX20_HUMAN	846.507	2	0.660299
EIAVQIHSVITAIGIK	75.5663	Q9UHI6	DDX20_HUMAN	564.674	3	0.660299
GFPAECISGNMNQNQR	28.6299	Q9UHI6	DDX20_HUMAN	911.902	2	0.748612
GFPAECISGNMNQNQR	28.6299	Q9UHI6	DDX20_HUMAN	608.271	3	0.748612
IHQPYTLTFAELVEDYEHYIK	104.153	Q9UHI6	DDX20_HUMAN	1305.15	2	0.787848	4
IHQPYTLTFAELVEDYEHYIK	104.153	Q9UHI6	DDX20_HUMAN	870.436	3	0.787848	4
IPFNQALVFSNLHSR	61.1726	Q9UHI6	DDX20_HUMAN	871.971	2	0.667989	3
IPFNQALVFSNLHSR	61.1726	Q9UHI6	DDX20_HUMAN	581.65	3	0.667989	3	Yes
ISLEQPPNGSDTPNPEK	21.4473	Q9UHI6	DDX20_HUMAN	911.945	2	0.642138
ISLEQPPNGSDTPNPEK	21.4473	Q9UHI6	DDX20_HUMAN	608.299	3	0.642138
LFILDEADK	53.4115	Q9UHI6	DDX20_HUMAN	532.288	2	0.763132
LFILDEADK	53.4115	Q9UHI6	DDX20_HUMAN	355.194	3	0.763132
LNSSDPSLIGLK	43.3973	Q9UHI6	DDX20_HUMAN	622.349	2	0.770834	2	Yes
LNSSDPSLIGLK	43.3973	Q9UHI6	DDX20_HUMAN	415.235	3	0.770834	2
LQTEAQEDDWYDCHR	18.7028	Q9UHI6	DDX20_HUMAN	983.406	2	0.815883	2	Yes
LQTEAQEDDWYDCHR	18.7028	Q9UHI6	DDX20_HUMAN	655.94	3	0.815883	2
LSFSDTYQDYEEYWR	81.3343	Q9UHI6	DDX20_HUMAN	1001.43	2	0.746373
LSFSDTYQDYEEYWR	81.3343	Q9UHI6	DDX20_HUMAN	667.955	3	0.746373
SYLEGSSDNQLK	5.16831	Q9UHI6	DDX20_HUMAN	670.821	2	0.783226
SYLEGSSDNQLK	5.16831	Q9UHI6	DDX20_HUMAN	447.55	3	0.783226
TGDVLLAEPADFESLLLSRPVLEGLR	142.325	Q9UHI6	DDX20_HUMAN	1405.77	2	0.632583
TGDVLLAEPADFESLLLSRPVLEGLR	142.325	Q9UHI6	DDX20_HUMAN	937.515	3	0.632583
TQHLQELFSR	16.9195	Q9UHI6	DDX20_HUMAN	629.831	2	0.748068
TQHLQELFSR	16.9195	Q9UHI6	DDX20_HUMAN	420.223	3	0.748068
VLISTDLTSR	31.0713	Q9UHI6	DDX20_HUMAN	552.817	2	0.812887
VLISTDLTSR	31.0713	Q9UHI6	DDX20_HUMAN	368.881	3	0.812887
VVNSYPLAHK	-17.0074	Q9UHI6	DDX20_HUMAN	564.315	2	0.788152
VVNSYPLAHK	-17.0074	Q9UHI6	DDX20_HUMAN	376.546	3	0.788152
YQESPGIQMK	5.10548	Q9UHI6	DDX20_HUMAN	590.788	2	0.80129
YQESPGIQMK	5.10548	Q9UHI6	DDX20_HUMAN	394.194	3	0.80129
FLNEMIAPVMR	68.4321	Q9UHG3	PCYOX_HUMAN	660.844	2	0.814213	2	Yes
FLNEMIAPVMR	68.4321	Q9UHG3	PCYOX_HUMAN	440.899	3	0.814213	2
GELNTSIFSSRPIDK	34.7734	Q9UHG3	PCYOX_HUMAN	832.437	2	0.791464
GELNTSIFSSRPIDK	34.7734	Q9UHG3	PCYOX_HUMAN	555.294	3	0.791464
IAIIGAGIGGTSAAYYLR	82.4763	Q9UHG3	PCYOX_HUMAN	883.994	2	0.776349	3
IAIIGAGIGGTSAAYYLR	82.4763	Q9UHG3	PCYOX_HUMAN	589.665	3	0.776349	3	Yes
IFSQETLTK	8.7759	Q9UHG3	PCYOX_HUMAN	533.793	2	0.665382	2	Yes
IFSQETLTK	8.7759	Q9UHG3	PCYOX_HUMAN	356.198	3	0.665382	2
KPWLAYPHYKPPEK	6.3172	Q9UHG3	PCYOX_HUMAN	877.475	2	0.781866	4
KPWLAYPHYKPPEK	6.3172	Q9UHG3	PCYOX_HUMAN	585.32	3	0.781866	4
LATMMVQGQEYEAGGSVIHPLNLHMK	57.5963	Q9UHG3	PCYOX_HUMAN	1427.71	2	0.832357
LATMMVQGQEYEAGGSVIHPLNLHMK	57.5963	Q9UHG3	PCYOX_HUMAN	952.14	3	0.832357
LFLSYDYAVK	60.3672	Q9UHG3	PCYOX_HUMAN	609.824	2	0.768687
LFLSYDYAVK	60.3672	Q9UHG3	PCYOX_HUMAN	406.886	3	0.768687
LLHALGGDDFLGMLNR	81.7413	Q9UHG3	PCYOX_HUMAN	871.457	2	0.783312
LLHALGGDDFLGMLNR	81.7413	Q9UHG3	PCYOX_HUMAN	581.307	3	0.783312
LVCSGLLQASK	24.514	Q9UHG3	PCYOX_HUMAN	588.327	2	0.773104	2	Yes
LVCSGLLQASK	24.514	Q9UHG3	PCYOX_HUMAN	392.554	3	0.773104	2
MYEVVYQIGTETR	50.1715	Q9UHG3	PCYOX_HUMAN	794.888	2	0.826095	2	Yes
MYEVVYQIGTETR	50.1715	Q9UHG3	PCYOX_HUMAN	530.261	3	0.826095	2
SDFYDIVLVATPLNR	117.708	Q9UHG3	PCYOX_HUMAN	861.957	2	0.670204
SDFYDIVLVATPLNR	117.708	Q9UHG3	PCYOX_HUMAN	574.974	3	0.670204
SNLISGSVMYIEEK	60.0449	Q9UHG3	PCYOX_HUMAN	785.396	2	0.78332
SNLISGSVMYIEEK	60.0449	Q9UHG3	PCYOX_HUMAN	523.933	3	0.78332
TLLETLQK	29.3445	Q9UHG3	PCYOX_HUMAN	473.285	2	0.686866	2	Yes
TLLETLQK	29.3445	Q9UHG3	PCYOX_HUMAN	315.859	3	0.686866	2
WNGHTDMIDQDGLYEK	31.1417	Q9UHG3	PCYOX_HUMAN	961.423	2	0.6829
WNGHTDMIDQDGLYEK	31.1417	Q9UHG3	PCYOX_HUMAN	641.285	3	0.6829
YQSHDYAFSSVEK	1.27943	Q9UHG3	PCYOX_HUMAN	780.852	2	0.742635
YQSHDYAFSSVEK	1.27943	Q9UHG3	PCYOX_HUMAN	520.904	3	0.742635
DQDTLIQHGIHDGLTVHLVIK	57.6709	Q9UHD9	UBQL2_HUMAN	1176.64	2	0.696947
DQDTLIQHGIHDGLTVHLVIK	57.6709	Q9UHD9	UBQL2_HUMAN	784.761	3	0.696947
FQQQLEQLNAMGFLNR	83.9746	Q9UHD9	UBQL2_HUMAN	968.989	2	0.814072	3
FQQQLEQLNAMGFLNR	83.9746	Q9UHD9	UBQL2_HUMAN	646.329	3	0.814072	3	Yes
GPAAAQGSAAAPAEPK	-19.7358	Q9UHD9	UBQL2_HUMAN	697.358	2	0.720042	2	Yes
GPAAAQGSAAAPAEPK	-19.7358	Q9UHD9	UBQL2_HUMAN	465.241	3	0.720042	2
NPEISHLLNNPDIMR	51.5249	Q9UHD9	UBQL2_HUMAN	881.949	2	0.835307	3
NPEISHLLNNPDIMR	51.5249	Q9UHD9	UBQL2_HUMAN	588.302	3	0.835307	3	Yes
NQDLALSNLESIPGGYNALR	85.9333	Q9UHD9	UBQL2_HUMAN	1073.05	2	0.754883
NQDLALSNLESIPGGYNALR	85.9333	Q9UHD9	UBQL2_HUMAN	715.703	3	0.754883
PQLPAFLQQMQNPDTLSAMSNPR	100.514	Q9UHD9	UBQL2_HUMAN	1292.64	2	0.825127
PQLPAFLQQMQNPDTLSAMSNPR	100.514	Q9UHD9	UBQL2_HUMAN	862.094	3	0.825127
SQTDQLVLIFAGK	84.7812	Q9UHD9	UBQL2_HUMAN	710.396	2	0.679288	2	Yes
SQTDQLVLIFAGK	84.7812	Q9UHD9	UBQL2_HUMAN	473.933	3	0.679288	2
ASSVGVLSPQK	4.24632	Q9UGU5	HMGX4_HUMAN	536.804	2	0.801084
ASSVGVLSPQK	4.24632	Q9UGU5	HMGX4_HUMAN	358.205	3	0.801084
DEQGALLLGHELQSFLK	106.226	Q9UGU5	HMGX4_HUMAN	949.505	2	0.71806	3
DEQGALLLGHELQSFLK	106.226	Q9UGU5	HMGX4_HUMAN	633.339	3	0.71806	3	Yes
DSELYFLGTDTHK	46.8298	Q9UGU5	HMGX4_HUMAN	763.363	2	0.874033
DSELYFLGTDTHK	46.8298	Q9UGU5	HMGX4_HUMAN	509.244	3	0.874033
EDCFDGDHTFEDIGLAAGR	60.2862	Q9UGU5	HMGX4_HUMAN	1062.95	2	0.664144
EDCFDGDHTFEDIGLAAGR	60.2862	Q9UGU5	HMGX4_HUMAN	708.97	3	0.664144
GSSSVDEESFQYPSQQATVK	31.4479	Q9UGU5	HMGX4_HUMAN	1087.5	2	0.713976
GSSSVDEESFQYPSQQATVK	31.4479	Q9UGU5	HMGX4_HUMAN	725.335	3	0.713976
MKPLYVNTETLTLR	43.2447	Q9UGU5	HMGX4_HUMAN	839.964	2	0.726013
MKPLYVNTETLTLR	43.2447	Q9UGU5	HMGX4_HUMAN	560.312	3	0.726013
SPPTTMLLPASPAK	47.5064	Q9UGU5	HMGX4_HUMAN	705.887	2	0.781779
SPPTTMLLPASPAK	47.5064	Q9UGU5	HMGX4_HUMAN	470.927	3	0.781779
SSPQSTDTAMDLLK	47.5192	Q9UGU5	HMGX4_HUMAN	747.362	2	0.735846
SSPQSTDTAMDLLK	47.5192	Q9UGU5	HMGX4_HUMAN	498.577	3	0.735846
VSGSSGELPLEDGGSHK	5.28437	Q9UGU5	HMGX4_HUMAN	828.398	2	0.70657
VSGSSGELPLEDGGSHK	5.28437	Q9UGU5	HMGX4_HUMAN	552.601	3	0.70657
VTIVADHPGIDFGELSK	58.5746	Q9UGU5	HMGX4_HUMAN	899.473	2	0.847557
VTIVADHPGIDFGELSK	58.5746	Q9UGU5	HMGX4_HUMAN	599.985	3	0.847557
ESLATSEMSAFHQPGPCEDPSCLTHGDYYDNLSLASPK	72.0902	Q9UGP4	LIMD1_HUMAN	2106.42	2	0.649228
ESLATSEMSAFHQPGPCEDPSCLTHGDYYDNLSLASPK	72.0902	Q9UGP4	LIMD1_HUMAN	1404.61	3	0.649228
FIEDLNMYEASK	54.6066	Q9UGP4	LIMD1_HUMAN	730.343	2	0.87427	2	Yes
FIEDLNMYEASK	54.6066	Q9UGP4	LIMD1_HUMAN	487.231	3	0.87427	2
GAGNNPEFEETR	-13.4807	Q9UGP4	LIMD1_HUMAN	660.795	2	0.840641
GAGNNPEFEETR	-13.4807	Q9UGP4	LIMD1_HUMAN	440.866	3	0.840641
IHLQQQQQQLLQEETLPR	38.1483	Q9UGP4	LIMD1_HUMAN	1115.6	2	0.806738	3
IHLQQQQQQLLQEETLPR	38.1483	Q9UGP4	LIMD1_HUMAN	744.07	3	0.806738	3	Yes
LPCQPLVPGPELRPSAAELK	57.1303	Q9UGP4	LIMD1_HUMAN	1086.6	2	0.746642
LPCQPLVPGPELRPSAAELK	57.1303	Q9UGP4	LIMD1_HUMAN	724.734	3	0.746642
LSPTSLVHPVMSTLPELSCK	78.1648	Q9UGP4	LIMD1_HUMAN	1098.57	2	0.777771	3
LSPTSLVHPVMSTLPELSCK	78.1648	Q9UGP4	LIMD1_HUMAN	732.719	3	0.777771	3	Yes
LTVDGAAKPPLAASTGAPGAVTTLAAGQPPYPPQEQR	66.92	Q9UGP4	LIMD1_HUMAN	1799.95	2	0.769652
LTVDGAAKPPLAASTGAPGAVTTLAAGQPPYPPQEQR	66.92	Q9UGP4	LIMD1_HUMAN	1200.3	3	0.769652
SSEGSLGGQNSGIGGR	-11.4219	Q9UGP4	LIMD1_HUMAN	731.848	2	0.823209	2	Yes
SSEGSLGGQNSGIGGR	-11.4219	Q9UGP4	LIMD1_HUMAN	488.235	3	0.823209	2
SSEKPTGLWSTASSQR	9.28612	Q9UGP4	LIMD1_HUMAN	861.427	2	0.852182
SSEKPTGLWSTASSQR	9.28612	Q9UGP4	LIMD1_HUMAN	574.621	3	0.852182
SYLSSSAPSSSPAGLDGSQQGAVPGLGPKPGCTDLGTGPK	58.9544	Q9UGP4	LIMD1_HUMAN	1893.42	2	0.723144
SYLSSSAPSSSPAGLDGSQQGAVPGLGPKPGCTDLGTGPK	58.9544	Q9UGP4	LIMD1_HUMAN	1262.61	3	0.723144
VFCEEDFLYSGFQQSADR	83.6073	Q9UGP4	LIMD1_HUMAN	1099.48	2	0.768254
VFCEEDFLYSGFQQSADR	83.6073	Q9UGP4	LIMD1_HUMAN	733.322	3	0.768254
YDDLGLEASK	22.8377	Q9UGP4	LIMD1_HUMAN	555.77	2	0.783688
YDDLGLEASK	22.8377	Q9UGP4	LIMD1_HUMAN	370.849	3	0.783688
AGVSNIVAVHAAVTGLSVEEVVR	79.8593	Q9UGM6	SYWM_HUMAN	1139.13	2	0.685572
AGVSNIVAVHAAVTGLSVEEVVR	79.8593	Q9UGM6	SYWM_HUMAN	759.757	3	0.685572
AVTDFTSEVTYDPAGR	51.9986	Q9UGM6	SYWM_HUMAN	864.908	2	0.765414
AVTDFTSEVTYDPAGR	51.9986	Q9UGM6	SYWM_HUMAN	576.941	3	0.765414
ITDSPEEIVQK	17.3314	Q9UGM6	SYWM_HUMAN	629.83	2	0.694
ITDSPEEIVQK	17.3314	Q9UGM6	SYWM_HUMAN	420.223	3	0.694
LAVADAVIEK	28.7143	Q9UGM6	SYWM_HUMAN	514.804	2	0.815612	2	Yes
LAVADAVIEK	28.7143	Q9UGM6	SYWM_HUMAN	343.538	3	0.815612	2
LDKDHLEK	-50	Q9UGM6	SYWM_HUMAN	499.27	2	0.600818
LDKDHLEK	-50	Q9UGM6	SYWM_HUMAN	333.182	3	0.600818
STHVPVGEDQVQHMELVQDLAQGFNK	76.4463	Q9UGM6	SYWM_HUMAN	1453.71	2	0.767577	3
STHVPVGEDQVQHMELVQDLAQGFNK	76.4463	Q9UGM6	SYWM_HUMAN	969.475	3	0.767577	3	Yes
VFSGIQPTGILHLGNYLGAIESWVR	139.79	Q9UGM6	SYWM_HUMAN	1364.24	2	0.721924
VFSGIQPTGILHLGNYLGAIESWVR	139.79	Q9UGM6	SYWM_HUMAN	909.826	3	0.721924
YGEFFPVPESILTSMK	120.954	Q9UGM6	SYWM_HUMAN	922.961	2	0.812374
YGEFFPVPESILTSMK	120.954	Q9UGM6	SYWM_HUMAN	615.643	3	0.812374
MCLEANIPLEK	50.3935	Q9UFW8	CGBP1_HUMAN	659.331	2	0.758761
MCLEANIPLEK	50.3935	Q9UFW8	CGBP1_HUMAN	439.89	3	0.758761
TALYVTPLDR	38.9166	Q9UFW8	CGBP1_HUMAN	574.82	2	0.833067	2	Yes
TALYVTPLDR	38.9166	Q9UFW8	CGBP1_HUMAN	383.549	3	0.833067	2
VSVIQDFVK	50.8487	Q9UFW8	CGBP1_HUMAN	517.798	2	0.709919
VSVIQDFVK	50.8487	Q9UFW8	CGBP1_HUMAN	345.535	3	0.709919
VTEFGGELHEDGGK	2.47842	Q9UFW8	CGBP1_HUMAN	737.845	2	0.757649	3
VTEFGGELHEDGGK	2.47842	Q9UFW8	CGBP1_HUMAN	492.232	3	0.757649	3	Yes
ALTDPIQGTEYSAESLVR	69.6789	Q9UDY8	MALT1_HUMAN	975.495	2	0.828529
ALTDPIQGTEYSAESLVR	69.6789	Q9UDY8	MALT1_HUMAN	650.666	3	0.828529
APLVDVYELTNLLR	135.022	Q9UDY8	MALT1_HUMAN	808.457	2	0.786957
APLVDVYELTNLLR	135.022	Q9UDY8	MALT1_HUMAN	539.307	3	0.786957
ATGHPFVQYQWFK	44.1	Q9UDY8	MALT1_HUMAN	804.902	2	0.783024	3
ATGHPFVQYQWFK	44.1	Q9UDY8	MALT1_HUMAN	536.937	3	0.783024	3	Yes
AVLAGQFVK	26.1736	Q9UDY8	MALT1_HUMAN	466.782	2	0.713515	2	Yes
AVLAGQFVK	26.1736	Q9UDY8	MALT1_HUMAN	311.524	3	0.713515	2
GCTVTELSDFLQAMEHTEVLQLLSPPGIK	165.683	Q9UDY8	MALT1_HUMAN	1607.31	2	0.633213
GCTVTELSDFLQAMEHTEVLQLLSPPGIK	165.683	Q9UDY8	MALT1_HUMAN	1071.88	3	0.633213
GTPEETGSYLVSK	16.7917	Q9UDY8	MALT1_HUMAN	684.339	2	0.813384	2	Yes
GTPEETGSYLVSK	16.7917	Q9UDY8	MALT1_HUMAN	456.562	3	0.813384	2
ITVLLDEVAEDMGK	88.45	Q9UDY8	MALT1_HUMAN	766.898	2	0.76289
ITVLLDEVAEDMGK	88.45	Q9UDY8	MALT1_HUMAN	511.601	3	0.76289
LQICVEPTSQK	21.2935	Q9UDY8	MALT1_HUMAN	651.84	2	0.772374
LQICVEPTSQK	21.2935	Q9UDY8	MALT1_HUMAN	434.896	3	0.772374
LSCLDLEQCSLK	44.1806	Q9UDY8	MALT1_HUMAN	733.355	2	0.714232
LSCLDLEQCSLK	44.1806	Q9UDY8	MALT1_HUMAN	489.24	3	0.714232
LSELLDQAPEGR	33.3163	Q9UDY8	MALT1_HUMAN	664.347	2	0.776189	2	Yes
LSELLDQAPEGR	33.3163	Q9UDY8	MALT1_HUMAN	443.234	3	0.776189	2
NDYDDTIPILDALK	99.8163	Q9UDY8	MALT1_HUMAN	803.405	2	0.813426
NDYDDTIPILDALK	99.8163	Q9UDY8	MALT1_HUMAN	535.939	3	0.813426
NELPLTHETK	-16.0265	Q9UDY8	MALT1_HUMAN	591.312	2	0.765057
NELPLTHETK	-16.0265	Q9UDY8	MALT1_HUMAN	394.544	3	0.765057
SENCLCVQNILK	49.1755	Q9UDY8	MALT1_HUMAN	739.361	2	0.690176
SENCLCVQNILK	49.1755	Q9UDY8	MALT1_HUMAN	493.243	3	0.690176
SNVPVETTDEIPFSFSDR	79.8069	Q9UDY8	MALT1_HUMAN	1020.48	2	0.848206
SNVPVETTDEIPFSFSDR	79.8069	Q9UDY8	MALT1_HUMAN	680.657	3	0.848206
TDEAVECTEDELNNLGHPDNK	27.8878	Q9UDY8	MALT1_HUMAN	1200.52	2	0.676021	3
TDEAVECTEDELNNLGHPDNK	27.8878	Q9UDY8	MALT1_HUMAN	800.681	3	0.676021	3	Yes
TPDAFISSFAHHASCHFSR	35.0803	Q9UDY8	MALT1_HUMAN	1088	2	0.675699
TPDAFISSFAHHASCHFSR	35.0803	Q9UDY8	MALT1_HUMAN	725.666	3	0.675699
VALLIGNMNYR	56.0547	Q9UDY8	MALT1_HUMAN	632.348	2	0.886581
VALLIGNMNYR	56.0547	Q9UDY8	MALT1_HUMAN	421.901	3	0.886581
VLEPEGSPSLCLLK	64.3986	Q9UDY8	MALT1_HUMAN	771.416	2	0.784993	2	Yes
VLEPEGSPSLCLLK	64.3986	Q9UDY8	MALT1_HUMAN	514.614	3	0.784993	2
VVSLLDLTEYEMR	95.9391	Q9UDY8	MALT1_HUMAN	784.406	2	0.88877	3
VVSLLDLTEYEMR	95.9391	Q9UDY8	MALT1_HUMAN	523.273	3	0.88877	3	Yes
AHIHMLLEGLR	29.5407	Q9UBK9	UXT_HUMAN	645.362	2	0.685328
AHIHMLLEGLR	29.5407	Q9UBK9	UXT_HUMAN	430.577	3	0.685328
ELQGLQNFPEKPHH	11.6169	Q9UBK9	UXT_HUMAN	837.424	2	0.800833
ELQGLQNFPEKPHH	11.6169	Q9UBK9	UXT_HUMAN	558.619	3	0.800833
SSLLTELSNSLTK	75.3861	Q9UBK9	UXT_HUMAN	696.883	2	0.837467
SSLLTELSNSLTK	75.3861	Q9UBK9	UXT_HUMAN	464.925	3	0.837467
YETFISDVLQR	68.7849	Q9UBK9	UXT_HUMAN	685.852	2	0.827374
YETFISDVLQR	68.7849	Q9UBK9	UXT_HUMAN	457.57	3	0.827374
AADTEEMDIEMDSGDEA	46.4492	Q9UBB5	MBD2_HUMAN	914.841	2	0.744871
AADTEEMDIEMDSGDEA	46.4492	Q9UBB5	MBD2_HUMAN	610.23	3	0.744871
AFIVTDEDIR	40.2202	Q9UBB5	MBD2_HUMAN	589.807	2	0.833345
AFIVTDEDIR	40.2202	Q9UBB5	MBD2_HUMAN	393.54	3	0.833345
GKPDLNTTLPIR	25.812	Q9UBB5	MBD2_HUMAN	662.883	2	0.82625	2	Yes
GKPDLNTTLPIR	25.812	Q9UBB5	MBD2_HUMAN	442.258	3	0.82625	2
GLQGVGPGSNDETLLSAVASALHTSSAPITGQVSAAVEK	121.68	Q9UBB5	MBD2_HUMAN	1860.46	2	0.73098
GLQGVGPGSNDETLLSAVASALHTSSAPITGQVSAAVEK	121.68	Q9UBB5	MBD2_HUMAN	1240.64	3	0.73098
LQGLSASDVTEQIIK	58.3246	Q9UBB5	MBD2_HUMAN	801.441	2	0.810291	2	Yes
LQGLSASDVTEQIIK	58.3246	Q9UBB5	MBD2_HUMAN	534.63	3	0.810291	2
NPAVWLNTSQPLCK	50.3225	Q9UBB5	MBD2_HUMAN	814.417	2	0.815056
NPAVWLNTSQPLCK	50.3225	Q9UBB5	MBD2_HUMAN	543.281	3	0.815056
SDVYYFSPSGK	29.4657	Q9UBB5	MBD2_HUMAN	625.291	2	0.824193	2	Yes
SDVYYFSPSGK	29.4657	Q9UBB5	MBD2_HUMAN	417.197	3	0.824193	2
YLGNTVDLSSFDFR	83.2848	Q9UBB5	MBD2_HUMAN	817.397	2	0.721023	2	Yes
YLGNTVDLSSFDFR	83.2848	Q9UBB5	MBD2_HUMAN	545.267	3	0.721023	2
ELQSQIQEAR	-6.21559	Q9P2X0	DPM3_HUMAN	601.313	2	0.763669	2	Yes
ELQSQIQEAR	-6.21559	Q9P2X0	DPM3_HUMAN	401.211	3	0.763669	2
VATFHDCEDAAR	-21.2129	Q9P2X0	DPM3_HUMAN	696.305	2	0.610141	2	Yes
VATFHDCEDAAR	-21.2129	Q9P2X0	DPM3_HUMAN	464.539	3	0.610141	2
AFCADQLDVFLQK	80.1568	Q9P2N5	RBM27_HUMAN	777.885	2	0.715176
AFCADQLDVFLQK	80.1568	Q9P2N5	RBM27_HUMAN	518.926	3	0.715176
ALTVGGFIEEEK	52.1011	Q9P2N5	RBM27_HUMAN	646.841	2	0.811674
ALTVGGFIEEEK	52.1011	Q9P2N5	RBM27_HUMAN	431.563	3	0.811674
AMSGLEGPLTK	24.7931	Q9P2N5	RBM27_HUMAN	552.292	2	0.848024	2	Yes
AMSGLEGPLTK	24.7931	Q9P2N5	RBM27_HUMAN	368.531	3	0.848024	2
DQPGTSAVPNLASVGTR	46.1203	Q9P2N5	RBM27_HUMAN	835.429	2	0.742952
DQPGTSAVPNLASVGTR	46.1203	Q9P2N5	RBM27_HUMAN	557.289	3	0.742952
EDLLQHFSTANQGPK	31.6155	Q9P2N5	RBM27_HUMAN	842.919	2	0.729863
EDLLQHFSTANQGPK	31.6155	Q9P2N5	RBM27_HUMAN	562.282	3	0.729863
ELLDTELDLHK	43.354	Q9P2N5	RBM27_HUMAN	663.352	2	0.833982
ELLDTELDLHK	43.354	Q9P2N5	RBM27_HUMAN	442.57	3	0.833982
FGTIVNIQVAFK	81.0846	Q9P2N5	RBM27_HUMAN	668.885	2	0.69259
FGTIVNIQVAFK	81.0846	Q9P2N5	RBM27_HUMAN	446.26	3	0.69259
GDPEAALIQYLTNEEAR	108.566	Q9P2N5	RBM27_HUMAN	945.466	2	0.838092	3
GDPEAALIQYLTNEEAR	108.566	Q9P2N5	RBM27_HUMAN	630.647	3	0.838092	3	Yes
LFESLYTK	36.8893	Q9P2N5	RBM27_HUMAN	500.772	2	0.695177
LFESLYTK	36.8893	Q9P2N5	RBM27_HUMAN	334.184	3	0.695177
LGILPVGR	42.6277	Q9P2N5	RBM27_HUMAN	412.772	2	0.769163
LGILPVGR	42.6277	Q9P2N5	RBM27_HUMAN	275.517	3	0.769163
LLEPICDADPSALANYVVALVK	154.83	Q9P2N5	RBM27_HUMAN	1186.13	2	0.601228
LLEPICDADPSALANYVVALVK	154.83	Q9P2N5	RBM27_HUMAN	791.091	3	0.601228
LPPPLPQNLLYTVSER	96.5273	Q9P2N5	RBM27_HUMAN	919.015	2	0.775582
LPPPLPQNLLYTVSER	96.5273	Q9P2N5	RBM27_HUMAN	613.013	3	0.775582
LPVPQGHGQPPPSVVLPIPRPPITQSSLINSR	79.1888	Q9P2N5	RBM27_HUMAN	1689.95	2	0.689283
LPVPQGHGQPPPSVVLPIPRPPITQSSLINSR	79.1888	Q9P2N5	RBM27_HUMAN	1126.97	3	0.689283
LQISWHKPK	-5.60031	Q9P2N5	RBM27_HUMAN	568.833	2	0.768897
LQISWHKPK	-5.60031	Q9P2N5	RBM27_HUMAN	379.558	3	0.768897
LQLGTPPPLLAAR	65.2879	Q9P2N5	RBM27_HUMAN	673.912	2	0.797471
LQLGTPPPLLAAR	65.2879	Q9P2N5	RBM27_HUMAN	449.611	3	0.797471
LSQLQVEAAR	9.80204	Q9P2N5	RBM27_HUMAN	557.815	2	0.78657	2	Yes
LSQLQVEAAR	9.80204	Q9P2N5	RBM27_HUMAN	372.213	3	0.78657	2
LSSGEDTTELR	-5.67556	Q9P2N5	RBM27_HUMAN	604.294	2	0.759866	2	Yes
LSSGEDTTELR	-5.67556	Q9P2N5	RBM27_HUMAN	403.199	3	0.759866	2
MLIEDVDALK	57.9798	Q9P2N5	RBM27_HUMAN	573.808	2	0.601521
MLIEDVDALK	57.9798	Q9P2N5	RBM27_HUMAN	382.875	3	0.601521
MMSKPQTSGAYVLNK	4.15343	Q9P2N5	RBM27_HUMAN	827.919	2	0.749198
MMSKPQTSGAYVLNK	4.15343	Q9P2N5	RBM27_HUMAN	552.282	3	0.749198
NYLPLLEPVKPEPKPLVQEK	55.7299	Q9P2N5	RBM27_HUMAN	1166.17	2	0.794886
NYLPLLEPVKPEPKPLVQEK	55.7299	Q9P2N5	RBM27_HUMAN	777.783	3	0.794886
TQTQRPNLIGLTSGDMDVNPR	46.5045	Q9P2N5	RBM27_HUMAN	1157.08	2	0.687761
TQTQRPNLIGLTSGDMDVNPR	46.5045	Q9P2N5	RBM27_HUMAN	771.726	3	0.687761
DLEASHQHSSPNEQLK	-25.0818	Q9P2B4	CT2NL_HUMAN	910.433	2	0.660245
DLEASHQHSSPNEQLK	-25.0818	Q9P2B4	CT2NL_HUMAN	607.291	3	0.660245
DLSPTLIDNSAAK	43.3559	Q9P2B4	CT2NL_HUMAN	672.854	2	0.847082
DLSPTLIDNSAAK	43.3559	Q9P2B4	CT2NL_HUMAN	448.906	3	0.847082
DLVIEALK	56.0173	Q9P2B4	CT2NL_HUMAN	450.774	2	0.66621
DLVIEALK	56.0173	Q9P2B4	CT2NL_HUMAN	300.852	3	0.66621
ELTAGNNVENQVPPR	15.9687	Q9P2B4	CT2NL_HUMAN	819.416	2	0.780924
ELTAGNNVENQVPPR	15.9687	Q9P2B4	CT2NL_HUMAN	546.613	3	0.780924
FQSQADQDQQASGLQSPPSR	7.83054	Q9P2B4	CT2NL_HUMAN	1088.01	2	0.778403
FQSQADQDQQASGLQSPPSR	7.83054	Q9P2B4	CT2NL_HUMAN	725.674	3	0.778403
FTSQQGPIKPVSPNSSPFGTDYR	43.8346	Q9P2B4	CT2NL_HUMAN	1255.62	2	0.763168
FTSQQGPIKPVSPNSSPFGTDYR	43.8346	Q9P2B4	CT2NL_HUMAN	837.416	3	0.763168
GLQTEAQVEK	-17.3905	Q9P2B4	CT2NL_HUMAN	551.791	2	0.672155
GLQTEAQVEK	-17.3905	Q9P2B4	CT2NL_HUMAN	368.197	3	0.672155
GTATEPLMLMSVFCQTESFPAER	130.53	Q9P2B4	CT2NL_HUMAN	1301.6	2	0.660857
GTATEPLMLMSVFCQTESFPAER	130.53	Q9P2B4	CT2NL_HUMAN	868.072	3	0.660857
HAQDTAEGDDVTYMLEK	25.6379	Q9P2B4	CT2NL_HUMAN	961.926	2	0.690078
HAQDTAEGDDVTYMLEK	25.6379	Q9P2B4	CT2NL_HUMAN	641.62	3	0.690078
KPGLTPSPSATTPLTK	7.82926	Q9P2B4	CT2NL_HUMAN	798.454	2	0.84524
KPGLTPSPSATTPLTK	7.82926	Q9P2B4	CT2NL_HUMAN	532.639	3	0.84524
LLGSSASSPGYQSSYQVGINQR	40.171	Q9P2B4	CT2NL_HUMAN	1150.07	2	0.761772
LLGSSASSPGYQSSYQVGINQR	40.171	Q9P2B4	CT2NL_HUMAN	767.049	3	0.761772
LTQQLEFEK	18.34	Q9P2B4	CT2NL_HUMAN	568.304	2	0.833992
LTQQLEFEK	18.34	Q9P2B4	CT2NL_HUMAN	379.205	3	0.833992
MLSQLAAAESR	19.1981	Q9P2B4	CT2NL_HUMAN	588.806	2	0.769652
MLSQLAAAESR	19.1981	Q9P2B4	CT2NL_HUMAN	392.873	3	0.769652
MTNTGLPGPATPAYSYAK	42.6251	Q9P2B4	CT2NL_HUMAN	920.451	2	0.741515
MTNTGLPGPATPAYSYAK	42.6251	Q9P2B4	CT2NL_HUMAN	613.97	3	0.741515
VILDLEEER	37.3765	Q9P2B4	CT2NL_HUMAN	558.301	2	0.761229
VILDLEEER	37.3765	Q9P2B4	CT2NL_HUMAN	372.537	3	0.761229
VSSPLSPLSPGIK	49.5089	Q9P2B4	CT2NL_HUMAN	641.375	2	0.807029
VSSPLSPLSPGIK	49.5089	Q9P2B4	CT2NL_HUMAN	427.919	3	0.807029
YNISDPLMALQR	72.9939	Q9P2B4	CT2NL_HUMAN	710.867	2	0.836389	2	Yes
YNISDPLMALQR	72.9939	Q9P2B4	CT2NL_HUMAN	474.247	3	0.836389	2
ADVLSGENAYMCAK	31.1043	Q9P275	UBP36_HUMAN	764.843	2	0.734474
ADVLSGENAYMCAK	31.1043	Q9P275	UBP36_HUMAN	510.231	3	0.734474
ALELFVK	46.7199	Q9P275	UBP36_HUMAN	410.253	2	0.703602	2	Yes
ALELFVK	46.7199	Q9P275	UBP36_HUMAN	273.838	3	0.703602	2
ATGNDLRPPPPSPSSDLTHPMK	22.7752	Q9P275	UBP36_HUMAN	1158.08	2	0.694196
ATGNDLRPPPPSPSSDLTHPMK	22.7752	Q9P275	UBP36_HUMAN	772.387	3	0.694196
DVVLSTSPK	8.02293	Q9P275	UBP36_HUMAN	473.267	2	0.775868
DVVLSTSPK	8.02293	Q9P275	UBP36_HUMAN	315.847	3	0.775868
EGQAQLPAVR	7.67725	Q9P275	UBP36_HUMAN	534.794	2	0.684118
EGQAQLPAVR	7.67725	Q9P275	UBP36_HUMAN	356.865	3	0.684118
ESDVVQELLK	56.2645	Q9P275	UBP36_HUMAN	580.314	2	0.781139	2	Yes
ESDVVQELLK	56.2645	Q9P275	UBP36_HUMAN	387.212	3	0.781139	2
FGNQEDAHEFLR	15.5669	Q9P275	UBP36_HUMAN	731.84	2	0.855341	3
FGNQEDAHEFLR	15.5669	Q9P275	UBP36_HUMAN	488.229	3	0.855341	3	Yes
GAEGLGEEGGLHQDPLR	18.9049	Q9P275	UBP36_HUMAN	867.924	2	0.740622	3
GAEGLGEEGGLHQDPLR	18.9049	Q9P275	UBP36_HUMAN	578.952	3	0.740622	3	Yes
LQPPFSPHPTLLSSTPKPPGTSEPR	46.7119	Q9P275	UBP36_HUMAN	1334.71	2	0.712318
LQPPFSPHPTLLSSTPKPPGTSEPR	46.7119	Q9P275	UBP36_HUMAN	890.142	3	0.712318
LSQTPTHMPTILDDPGK	36.0339	Q9P275	UBP36_HUMAN	925.97	2	0.804962
LSQTPTHMPTILDDPGK	36.0339	Q9P275	UBP36_HUMAN	617.649	3	0.804962
MGLSQAPPVSWNGER	48.228	Q9P275	UBP36_HUMAN	814.897	2	0.761766
MGLSQAPPVSWNGER	48.228	Q9P275	UBP36_HUMAN	543.6	3	0.761766
MSAVSQDAIEDSR	13.1215	Q9P275	UBP36_HUMAN	704.823	2	0.802829	2	Yes
MSAVSQDAIEDSR	13.1215	Q9P275	UBP36_HUMAN	470.218	3	0.802829	2
NFWSVTHPAK	14.9303	Q9P275	UBP36_HUMAN	593.804	2	0.712581
NFWSVTHPAK	14.9303	Q9P275	UBP36_HUMAN	396.206	3	0.712581
RPEDTAASALQEGQTQR	-5.13938	Q9P275	UBP36_HUMAN	929.457	2	0.778678
RPEDTAASALQEGQTQR	-5.13938	Q9P275	UBP36_HUMAN	619.974	3	0.778678
SFSYQLEALK	47.8908	Q9P275	UBP36_HUMAN	593.312	2	0.774027	2	Yes
SFSYQLEALK	47.8908	Q9P275	UBP36_HUMAN	395.877	3	0.774027	2
SPVLSNTTTEPASTMSPPPAK	31.5764	Q9P275	UBP36_HUMAN	1057.03	2	0.772601
SPVLSNTTTEPASTMSPPPAK	31.5764	Q9P275	UBP36_HUMAN	705.021	3	0.772601
TAQGLPGTSNSNSSR	-23.2104	Q9P275	UBP36_HUMAN	738.856	2	0.617851
TAQGLPGTSNSNSSR	-23.2104	Q9P275	UBP36_HUMAN	492.907	3	0.617851
TETVVDDWDEEFDR	62.6195	Q9P275	UBP36_HUMAN	878.371	2	0.800386	2	Yes
TETVVDDWDEEFDR	62.6195	Q9P275	UBP36_HUMAN	585.917	3	0.800386	2
TSHPVVASTWPVHR	6.21657	Q9P275	UBP36_HUMAN	787.416	2	0.840615	4
TSHPVVASTWPVHR	6.21657	Q9P275	UBP36_HUMAN	525.28	3	0.840615	4
TSNVLTLSLK	44.3372	Q9P275	UBP36_HUMAN	538.322	2	0.834525
TSNVLTLSLK	44.3372	Q9P275	UBP36_HUMAN	359.217	3	0.834525
VLFPTER	20.7417	Q9P275	UBP36_HUMAN	431.246	2	0.626382
VLFPTER	20.7417	Q9P275	UBP36_HUMAN	287.833	3	0.626382
VLTWDGK	12.7177	Q9P275	UBP36_HUMAN	409.725	2	0.623746
VLTWDGK	12.7177	Q9P275	UBP36_HUMAN	273.486	3	0.623746
VVLNQQAYVLFYLR	101.698	Q9P275	UBP36_HUMAN	863.489	2	0.649672
VVLNQQAYVLFYLR	101.698	Q9P275	UBP36_HUMAN	575.995	3	0.649672
YTIDAMQK	6.06976	Q9P275	UBP36_HUMAN	485.24	2	0.670245
YTIDAMQK	6.06976	Q9P275	UBP36_HUMAN	323.829	3	0.670245
YVLLNPK	18.992	Q9P275	UBP36_HUMAN	423.758	2	0.649199	2	Yes
YVLLNPK	18.992	Q9P275	UBP36_HUMAN	282.842	3	0.649199	2
AACILTSQTLMR	41.3502	Q9P265	DIP2B_HUMAN	682.855	2	0.812084
AACILTSQTLMR	41.3502	Q9P265	DIP2B_HUMAN	455.573	3	0.812084
AQLAELELELSEGDITQK	88.8188	Q9P265	DIP2B_HUMAN	994.016	2	0.845149
AQLAELELELSEGDITQK	88.8188	Q9P265	DIP2B_HUMAN	663.013	3	0.845149
DAGLWHGMFANVMNK	73.6626	Q9P265	DIP2B_HUMAN	845.896	2	0.633627
DAGLWHGMFANVMNK	73.6626	Q9P265	DIP2B_HUMAN	564.266	3	0.633627
DIGLSPR	10.8119	Q9P265	DIP2B_HUMAN	379.214	2	0.658225
DIGLSPR	10.8119	Q9P265	DIP2B_HUMAN	253.145	3	0.658225
DLGQIEENDLVR	50.5546	Q9P265	DIP2B_HUMAN	700.855	2	0.856779
DLGQIEENDLVR	50.5546	Q9P265	DIP2B_HUMAN	467.573	3	0.856779
DLHWAMMAHR	27.5156	Q9P265	DIP2B_HUMAN	634.295	2	0.645363
DLHWAMMAHR	27.5156	Q9P265	DIP2B_HUMAN	423.199	3	0.645363
DWQPHISPAGTEPAYIEYK	54.3407	Q9P265	DIP2B_HUMAN	1101.53	2	0.764575	3
DWQPHISPAGTEPAYIEYK	54.3407	Q9P265	DIP2B_HUMAN	734.689	3	0.764575	3	Yes
EFFVDDSEEIVEVPQPDPNQPKPEGR	71.3018	Q9P265	DIP2B_HUMAN	1499.21	2	0.725896	3
EFFVDDSEEIVEVPQPDPNQPKPEGR	71.3018	Q9P265	DIP2B_HUMAN	999.809	3	0.725896	3	Yes
GAPQSLLLSESGK	34.3948	Q9P265	DIP2B_HUMAN	643.852	2	0.831869	2	Yes
GAPQSLLLSESGK	34.3948	Q9P265	DIP2B_HUMAN	429.57	3	0.831869	2
GLEPSPAAVAALPPEVR	66.2446	Q9P265	DIP2B_HUMAN	837.465	2	0.819166
GLEPSPAAVAALPPEVR	66.2446	Q9P265	DIP2B_HUMAN	558.646	3	0.819166
GLGNQVEVLK	22.0721	Q9P265	DIP2B_HUMAN	528.807	2	0.823541
GLGNQVEVLK	22.0721	Q9P265	DIP2B_HUMAN	352.874	3	0.823541
GPVGDSHLGEIWVNSPHTASGYYTIYDSETLQADHFNTR	71.8768	Q9P265	DIP2B_HUMAN	2168	2	0.766916
GPVGDSHLGEIWVNSPHTASGYYTIYDSETLQADHFNTR	71.8768	Q9P265	DIP2B_HUMAN	1445.67	3	0.766916
GTSGSLADVFANTR	47.9601	Q9P265	DIP2B_HUMAN	698.347	2	0.769023	2	Yes
GTSGSLADVFANTR	47.9601	Q9P265	DIP2B_HUMAN	465.901	3	0.769023	2
GTTVCTASCLQLHK	3.57793	Q9P265	DIP2B_HUMAN	788.385	2	0.6388
GTTVCTASCLQLHK	3.57793	Q9P265	DIP2B_HUMAN	525.926	3	0.6388
HQFLAEILQWR	80.4432	Q9P265	DIP2B_HUMAN	720.892	2	0.652121
HQFLAEILQWR	80.4432	Q9P265	DIP2B_HUMAN	480.93	3	0.652121
IAVFSVSVFYDER	88.5289	Q9P265	DIP2B_HUMAN	766.394	2	0.717102
IAVFSVSVFYDER	88.5289	Q9P265	DIP2B_HUMAN	511.265	3	0.717102
LLSPYSPQTQETDSAVQK	32.0516	Q9P265	DIP2B_HUMAN	996.5	2	0.809279	3
LLSPYSPQTQETDSAVQK	32.0516	Q9P265	DIP2B_HUMAN	664.669	3	0.809279	3	Yes
LSFGDAAQTLWAR	80.7465	Q9P265	DIP2B_HUMAN	718.371	2	0.875763	2	Yes
LSFGDAAQTLWAR	80.7465	Q9P265	DIP2B_HUMAN	479.25	3	0.875763	2
MDGLLMVSGR	51.3411	Q9P265	DIP2B_HUMAN	539.773	2	0.72086	2	Yes
MDGLLMVSGR	51.3411	Q9P265	DIP2B_HUMAN	360.185	3	0.72086	2
MHTISVPYSVMK	33.5569	Q9P265	DIP2B_HUMAN	696.855	2	0.759692
MHTISVPYSVMK	33.5569	Q9P265	DIP2B_HUMAN	464.906	3	0.759692
NEPVLKPGDR	-23.212	Q9P265	DIP2B_HUMAN	562.807	2	0.636602
NEPVLKPGDR	-23.212	Q9P265	DIP2B_HUMAN	375.541	3	0.636602
NTFEVIPVNSAGSPVGDVPFIR	107.033	Q9P265	DIP2B_HUMAN	1158.11	2	0.719055
NTFEVIPVNSAGSPVGDVPFIR	107.033	Q9P265	DIP2B_HUMAN	772.406	3	0.719055
RHNADDIVATGLAVESIK	38.4166	Q9P265	DIP2B_HUMAN	955.011	2	0.846381
RHNADDIVATGLAVESIK	38.4166	Q9P265	DIP2B_HUMAN	637.01	3	0.846381
RPGVPGAPLPGR	7.17475	Q9P265	DIP2B_HUMAN	587.347	2	0.77734
RPGVPGAPLPGR	7.17475	Q9P265	DIP2B_HUMAN	391.9	3	0.77734
SDIHTEAVQAALAK	20.3712	Q9P265	DIP2B_HUMAN	727.386	2	0.609117	3
SDIHTEAVQAALAK	20.3712	Q9P265	DIP2B_HUMAN	485.26	3	0.609117	3	Yes
SSLMDTADGVPVSSR	37.516	Q9P265	DIP2B_HUMAN	761.365	2	0.781092
SSLMDTADGVPVSSR	37.516	Q9P265	DIP2B_HUMAN	507.913	3	0.781092
STFVQSPADACTPPDTSSASEDEGSLR	40.9265	Q9P265	DIP2B_HUMAN	1406.61	2	0.649023
STFVQSPADACTPPDTSSASEDEGSLR	40.9265	Q9P265	DIP2B_HUMAN	938.079	3	0.649023
TCPLSWVQR	38.3091	Q9P265	DIP2B_HUMAN	573.79	2	0.742222
TCPLSWVQR	38.3091	Q9P265	DIP2B_HUMAN	382.863	3	0.742222
TDEIGEICVSSR	29.4064	Q9P265	DIP2B_HUMAN	683.32	2	0.654847	2	Yes
TDEIGEICVSSR	29.4064	Q9P265	DIP2B_HUMAN	455.883	3	0.654847	2
TGGMMYFGLAGVTK	74.4477	Q9P265	DIP2B_HUMAN	716.852	2	0.739906
TGGMMYFGLAGVTK	74.4477	Q9P265	DIP2B_HUMAN	478.238	3	0.739906
TGYLGFVR	35.6834	Q9P265	DIP2B_HUMAN	456.751	2	0.623767	2	Yes
TGYLGFVR	35.6834	Q9P265	DIP2B_HUMAN	304.837	3	0.623767	2
TPLGGIHISQTK	5.83813	Q9P265	DIP2B_HUMAN	626.357	2	0.779792
TPLGGIHISQTK	5.83813	Q9P265	DIP2B_HUMAN	417.907	3	0.779792
TWPTIIDTDDLPR	77.8839	Q9P265	DIP2B_HUMAN	771.894	2	0.856226
TWPTIIDTDDLPR	77.8839	Q9P265	DIP2B_HUMAN	514.932	3	0.856226
VALQQSFSK	2.18635	Q9P265	DIP2B_HUMAN	504.28	2	0.735387
VALQQSFSK	2.18635	Q9P265	DIP2B_HUMAN	336.523	3	0.735387
VVIVNPETK	6.86593	Q9P265	DIP2B_HUMAN	499.798	2	0.747482	2	Yes
VVIVNPETK	6.86593	Q9P265	DIP2B_HUMAN	333.535	3	0.747482	2
YHPIDIETSVSR	17.7231	Q9P265	DIP2B_HUMAN	708.86	2	0.667831	3
YHPIDIETSVSR	17.7231	Q9P265	DIP2B_HUMAN	472.909	3	0.667831	3	Yes
YLSKPPK	-28.5428	Q9P265	DIP2B_HUMAN	416.751	2	0.626369
YLSKPPK	-28.5428	Q9P265	DIP2B_HUMAN	278.17	3	0.626369
AAEHEVPLQER	-20.9827	Q9P260	RELCH_HUMAN	639.826	2	0.815296
AAEHEVPLQER	-20.9827	Q9P260	RELCH_HUMAN	426.887	3	0.815296
AGSISTLDSLDFAR	63.7623	Q9P260	RELCH_HUMAN	726.871	2	0.825595
AGSISTLDSLDFAR	63.7623	Q9P260	RELCH_HUMAN	484.916	3	0.825595
ALNFLVNEFLLK	117.309	Q9P260	RELCH_HUMAN	710.914	2	0.794603
ALNFLVNEFLLK	117.309	Q9P260	RELCH_HUMAN	474.279	3	0.794603
DEFVIPHLHK	25.2725	Q9P260	RELCH_HUMAN	617.833	2	0.749366
DEFVIPHLHK	25.2725	Q9P260	RELCH_HUMAN	412.225	3	0.749366
DFGNHQVTGK	-27.0848	Q9P260	RELCH_HUMAN	551.768	2	0.725148
DFGNHQVTGK	-27.0848	Q9P260	RELCH_HUMAN	368.181	3	0.725148
DQYLLTALELHTELLESGR	114.761	Q9P260	RELCH_HUMAN	1101.08	2	0.656557	3
DQYLLTALELHTELLESGR	114.761	Q9P260	RELCH_HUMAN	734.387	3	0.656557	3	Yes
DYFSNPGNFER	43.657	Q9P260	RELCH_HUMAN	673.295	2	0.855345
DYFSNPGNFER	43.657	Q9P260	RELCH_HUMAN	449.199	3	0.855345
EPSTASGGGQLNR	-27.5204	Q9P260	RELCH_HUMAN	637.311	2	0.683651
EPSTASGGGQLNR	-27.5204	Q9P260	RELCH_HUMAN	425.21	3	0.683651
FPRPMSPLQDVSTIIGSR	82.7763	Q9P260	RELCH_HUMAN	1001.03	2	0.644243
FPRPMSPLQDVSTIIGSR	82.7763	Q9P260	RELCH_HUMAN	667.692	3	0.644243
IATIPAFGTIMETVIQR	129.911	Q9P260	RELCH_HUMAN	931.017	2	0.837422
IATIPAFGTIMETVIQR	129.911	Q9P260	RELCH_HUMAN	621.014	3	0.837422
INVTSTACVHEFSR	16.3075	Q9P260	RELCH_HUMAN	810.894	2	0.708866
INVTSTACVHEFSR	16.3075	Q9P260	RELCH_HUMAN	540.932	3	0.708866
ISLLNSEK	13.1356	Q9P260	RELCH_HUMAN	452.261	2	0.726669	2	Yes
ISLLNSEK	13.1356	Q9P260	RELCH_HUMAN	301.844	3	0.726669	2
LALVNNLQIVDSK	61.6623	Q9P260	RELCH_HUMAN	713.917	2	0.848749
LALVNNLQIVDSK	61.6623	Q9P260	RELCH_HUMAN	476.281	3	0.848749
LHGEVPQIEVTR	15.5551	Q9P260	RELCH_HUMAN	689.378	2	0.854854
LHGEVPQIEVTR	15.5551	Q9P260	RELCH_HUMAN	459.922	3	0.854854
LLVAESCGALAPYLPK	73.4239	Q9P260	RELCH_HUMAN	851.466	2	0.765861
LLVAESCGALAPYLPK	73.4239	Q9P260	RELCH_HUMAN	567.98	3	0.765861
LSEENIDSSAGNGVLTK	26.0927	Q9P260	RELCH_HUMAN	867.432	2	0.804335
LSEENIDSSAGNGVLTK	26.0927	Q9P260	RELCH_HUMAN	578.624	3	0.804335
LSIDAIAAQLLR	113.167	Q9P260	RELCH_HUMAN	642.388	2	0.786198
LSIDAIAAQLLR	113.167	Q9P260	RELCH_HUMAN	428.595	3	0.786198
LSPAFHQALLSFCR	52.2039	Q9P260	RELCH_HUMAN	823.928	2	0.709827
LSPAFHQALLSFCR	52.2039	Q9P260	RELCH_HUMAN	549.621	3	0.709827
MGQLTTSGAMLANVFQR	79.3705	Q9P260	RELCH_HUMAN	912.959	2	0.690147
MGQLTTSGAMLANVFQR	79.3705	Q9P260	RELCH_HUMAN	608.975	3	0.690147
MQLASFLEDPQYQDQHSLHTEIIK	71.9364	Q9P260	RELCH_HUMAN	1436.2	2	0.672314
MQLASFLEDPQYQDQHSLHTEIIK	71.9364	Q9P260	RELCH_HUMAN	957.805	3	0.672314
NTDIHLSISDEADSTIPK	45.2435	Q9P260	RELCH_HUMAN	978.482	2	0.745288
NTDIHLSISDEADSTIPK	45.2435	Q9P260	RELCH_HUMAN	652.657	3	0.745288
SSPEIQEPIKPLEK	25.3075	Q9P260	RELCH_HUMAN	797.939	2	0.851704
SSPEIQEPIKPLEK	25.3075	Q9P260	RELCH_HUMAN	532.295	3	0.851704
TDMEHLSPEHEVILSSMIK	60.4821	Q9P260	RELCH_HUMAN	1098.54	2	0.721893
TDMEHLSPEHEVILSSMIK	60.4821	Q9P260	RELCH_HUMAN	732.695	3	0.721893
TVQEPQGSMSIAASLVSEDTK	64.2076	Q9P260	RELCH_HUMAN	1089.53	2	0.706173
TVQEPQGSMSIAASLVSEDTK	64.2076	Q9P260	RELCH_HUMAN	726.692	3	0.706173
VAPALVTLSSDPEFSVR	76.4648	Q9P260	RELCH_HUMAN	894.481	2	0.762903
VAPALVTLSSDPEFSVR	76.4648	Q9P260	RELCH_HUMAN	596.657	3	0.762903
VAVLEFELR	67.4466	Q9P260	RELCH_HUMAN	538.311	2	0.80394
VAVLEFELR	67.4466	Q9P260	RELCH_HUMAN	359.21	3	0.80394
VEAELLPQCWEQINHK	57.6401	Q9P260	RELCH_HUMAN	997.494	2	0.64497	3
VEAELLPQCWEQINHK	57.6401	Q9P260	RELCH_HUMAN	665.332	3	0.64497	3	Yes
VGPNAEPR	-29.306	Q9P260	RELCH_HUMAN	420.223	2	0.607143
VGPNAEPR	-29.306	Q9P260	RELCH_HUMAN	280.484	3	0.607143
VKPQFQEILR	26.3652	Q9P260	RELCH_HUMAN	629.37	2	0.833678	3
VKPQFQEILR	26.3652	Q9P260	RELCH_HUMAN	419.916	3	0.833678	3	Yes
WSLMEQIR	51.3198	Q9P260	RELCH_HUMAN	531.774	2	0.738683
WSLMEQIR	51.3198	Q9P260	RELCH_HUMAN	354.852	3	0.738683
AGGAAVVITEPEHTK	0.571125	Q9P258	RCC2_HUMAN	740.394	2	0.811712	3
AGGAAVVITEPEHTK	0.571125	Q9P258	RCC2_HUMAN	493.932	3	0.811712	3	Yes
AVQDLCGWR	25.3934	Q9P258	RCC2_HUMAN	552.767	2	0.725044	2	Yes
AVQDLCGWR	25.3934	Q9P258	RCC2_HUMAN	368.847	3	0.725044	2
DGQILPVPNVVVR	78.7903	Q9P258	RCC2_HUMAN	703.412	2	0.828117	2	Yes
DGQILPVPNVVVR	78.7903	Q9P258	RCC2_HUMAN	469.277	3	0.828117	2
GNLYSFGCPEYGQLGHNSDGK	42.9983	Q9P258	RCC2_HUMAN	1150.51	2	0.759526	3
GNLYSFGCPEYGQLGHNSDGK	42.9983	Q9P258	RCC2_HUMAN	767.34	3	0.759526	3	Yes
IEYDCELVPR	35.9074	Q9P258	RCC2_HUMAN	647.311	2	0.832262	2	Yes
IEYDCELVPR	35.9074	Q9P258	RCC2_HUMAN	431.877	3	0.832262	2
LFDFPGR	47.4852	Q9P258	RCC2_HUMAN	426.225	2	0.684317	2	Yes
LFDFPGR	47.4852	Q9P258	RCC2_HUMAN	284.486	3	0.684317	2
LIEGLSHEVIVSAACGR	49.9974	Q9P258	RCC2_HUMAN	905.978	2	0.733308	3
LIEGLSHEVIVSAACGR	49.9974	Q9P258	RCC2_HUMAN	604.321	3	0.733308	3	Yes
LPEYNPR	-3.96245	Q9P258	RCC2_HUMAN	444.733	2	0.601859
LPEYNPR	-3.96245	Q9P258	RCC2_HUMAN	296.825	3	0.601859
NHTLALTETGSVFAFGENK	57.4128	Q9P258	RCC2_HUMAN	1018.51	2	0.664141	3
NHTLALTETGSVFAFGENK	57.4128	Q9P258	RCC2_HUMAN	679.342	3	0.664141	3	Yes
NLGQNLWGPHR	21.6971	Q9P258	RCC2_HUMAN	646.337	2	0.81584	3
NLGQNLWGPHR	21.6971	Q9P258	RCC2_HUMAN	431.227	3	0.81584	3	Yes
SSIIVAADESTISWGPSPTFGELGYGDHKPK	79.4939	Q9P258	RCC2_HUMAN	1623.8	2	0.637582
SSIIVAADESTISWGPSPTFGELGYGDHKPK	79.4939	Q9P258	RCC2_HUMAN	1082.87	3	0.637582
TLDGIFSEQVAMGYSHSLVIAR	84.5968	Q9P258	RCC2_HUMAN	1197.61	2	0.663384	3
TLDGIFSEQVAMGYSHSLVIAR	84.5968	Q9P258	RCC2_HUMAN	798.743	3	0.663384	3	Yes
TVVSGSCAAHSLLITTEGK	31.4482	Q9P258	RCC2_HUMAN	965.999	2	0.684905	3
TVVSGSCAAHSLLITTEGK	31.4482	Q9P258	RCC2_HUMAN	644.335	3	0.684905	3	Yes
VFSWGFGGYGR	66.4247	Q9P258	RCC2_HUMAN	616.797	2	0.770302	2	Yes
VFSWGFGGYGR	66.4247	Q9P258	RCC2_HUMAN	411.534	3	0.770302	2
AAEGAEAQGFSGLFAAYTDHPPPFR	85.7446	Q9P253	VPS18_HUMAN	1304.12	2	0.784388
AAEGAEAQGFSGLFAAYTDHPPPFR	85.7446	Q9P253	VPS18_HUMAN	869.747	3	0.784388
ASIHELLASHGDTEHMVYFAVIMQDYER	93.114	Q9P253	VPS18_HUMAN	1631.77	2	0.673972
ASIHELLASHGDTEHMVYFAVIMQDYER	93.114	Q9P253	VPS18_HUMAN	1088.18	3	0.673972
DSSTGQLWAYTER	42.5375	Q9P253	VPS18_HUMAN	757.35	2	0.847876
DSSTGQLWAYTER	42.5375	Q9P253	VPS18_HUMAN	505.236	3	0.847876
EFPSNLGYSELAFYTPK	89.1936	Q9P253	VPS18_HUMAN	981.978	2	0.765377
EFPSNLGYSELAFYTPK	89.1936	Q9P253	VPS18_HUMAN	654.988	3	0.765377
ERPDCLDTVLAR	25.3136	Q9P253	VPS18_HUMAN	722.865	2	0.744269
ERPDCLDTVLAR	25.3136	Q9P253	VPS18_HUMAN	482.246	3	0.744269
GQLVESVGWNK	29.7935	Q9P253	VPS18_HUMAN	608.82	2	0.764135
GQLVESVGWNK	29.7935	Q9P253	VPS18_HUMAN	406.216	3	0.764135
GRPDSLLAYLEQAGASPHR	61.3826	Q9P253	VPS18_HUMAN	1019.53	2	0.63111	4
GRPDSLLAYLEQAGASPHR	61.3826	Q9P253	VPS18_HUMAN	680.021	3	0.63111	4
IDFTPSER	13.1725	Q9P253	VPS18_HUMAN	482.741	2	0.659519
IDFTPSER	13.1725	Q9P253	VPS18_HUMAN	322.163	3	0.659519
IEDVLPFFPDFVTIDHFK	136.214	Q9P253	VPS18_HUMAN	1090.06	2	0.655624
IEDVLPFFPDFVTIDHFK	136.214	Q9P253	VPS18_HUMAN	727.042	3	0.655624
LGALQGDPEALTLYR	67.7817	Q9P253	VPS18_HUMAN	808.936	2	0.901651	2	Yes
LGALQGDPEALTLYR	67.7817	Q9P253	VPS18_HUMAN	539.627	3	0.901651	2
MFLDHTGSHLLIALSSTEVLYVNR	97.0027	Q9P253	VPS18_HUMAN	1358.71	2	0.601327
MFLDHTGSHLLIALSSTEVLYVNR	97.0027	Q9P253	VPS18_HUMAN	906.143	3	0.601327
SAVLQPGCPSVGIPHSGYVNAQLEK	51.1732	Q9P253	VPS18_HUMAN	1304.66	2	0.767599	3
SAVLQPGCPSVGIPHSGYVNAQLEK	51.1732	Q9P253	VPS18_HUMAN	870.112	3	0.767599	3	Yes
SIDRPFIDPQR	21.5149	Q9P253	VPS18_HUMAN	672.357	2	0.732268	3
SIDRPFIDPQR	21.5149	Q9P253	VPS18_HUMAN	448.574	3	0.732268	3	Yes
TYLDMNR	6.20816	Q9P253	VPS18_HUMAN	456.716	2	0.758249	2	Yes
TYLDMNR	6.20816	Q9P253	VPS18_HUMAN	304.814	3	0.758249	2
VEAVCTLTGQVVLR	55.9865	Q9P253	VPS18_HUMAN	772.927	2	0.711988
VEAVCTLTGQVVLR	55.9865	Q9P253	VPS18_HUMAN	515.621	3	0.711988
VVAYHCQHEAYEEALAVLAR	46.2783	Q9P253	VPS18_HUMAN	1165.07	2	0.669494
VVAYHCQHEAYEEALAVLAR	46.2783	Q9P253	VPS18_HUMAN	777.052	3	0.669494
AVGFVSEDEYLEIQGITR	86.2051	Q9P121	NTRI_HUMAN	1013.51	2	0.740264
AVGFVSEDEYLEIQGITR	86.2051	Q9P121	NTRI_HUMAN	676.01	3	0.740264
EQSGDYECSASNDVAAPVVR	30.8941	Q9P121	NTRI_HUMAN	1077.47	2	0.804619
EQSGDYECSASNDVAAPVVR	30.8941	Q9P121	NTRI_HUMAN	718.652	3	0.804619
GTLQCEASAVPSAEFQWYK	66.1404	Q9P121	NTRI_HUMAN	1086.51	2	0.607474
GTLQCEASAVPSAEFQWYK	66.1404	Q9P121	NTRI_HUMAN	724.674	3	0.607474
LIFFNVSEHDYGNYTCVASNK	63.6688	Q9P121	NTRI_HUMAN	1239.57	2	0.650448
LIFFNVSEHDYGNYTCVASNK	63.6688	Q9P121	NTRI_HUMAN	826.719	3	0.650448
VHLIVQVSPK	13.6677	Q9P121	NTRI_HUMAN	560.348	2	0.858551
VHLIVQVSPK	13.6677	Q9P121	NTRI_HUMAN	373.902	3	0.858551
VTVNYPPYISEAK	42.6585	Q9P121	NTRI_HUMAN	740.888	2	0.799205
VTVNYPPYISEAK	42.6585	Q9P121	NTRI_HUMAN	494.261	3	0.799205
AASPSELTCPPGWEWEDDAWSYDINR	105.9	Q9NZM1	MYOF_HUMAN	1526.66	2	0.682463	3
AASPSELTCPPGWEWEDDAWSYDINR	105.9	Q9NZM1	MYOF_HUMAN	1018.11	3	0.682463	3	Yes
ACGDVLVTAELILR	110.406	Q9NZM1	MYOF_HUMAN	765.422	2	0.750126
ACGDVLVTAELILR	110.406	Q9NZM1	MYOF_HUMAN	510.617	3	0.750126
ADCLMGEFK	31.5156	Q9NZM1	MYOF_HUMAN	535.736	2	0.774246	2	Yes
ADCLMGEFK	31.5156	Q9NZM1	MYOF_HUMAN	357.494	3	0.774246	2
AEDIPQMDDAFSQTVK	58.4023	Q9NZM1	MYOF_HUMAN	897.915	2	0.872944
AEDIPQMDDAFSQTVK	58.4023	Q9NZM1	MYOF_HUMAN	598.946	3	0.872944
AMEELQDQEGWEYASLIGWK	116.042	Q9NZM1	MYOF_HUMAN	1192.05	2	0.763944
AMEELQDQEGWEYASLIGWK	116.042	Q9NZM1	MYOF_HUMAN	795.036	3	0.763944
ANVTVLDTQIR	32.5	Q9NZM1	MYOF_HUMAN	615.347	2	0.876674	2	Yes
ANVTVLDTQIR	32.5	Q9NZM1	MYOF_HUMAN	410.567	3	0.876674	2
ASLLSAPPCR	20.6436	Q9NZM1	MYOF_HUMAN	536.285	2	0.748059	2	Yes
ASLLSAPPCR	20.6436	Q9NZM1	MYOF_HUMAN	357.859	3	0.748059	2
DFETIGQNK	12.6502	Q9NZM1	MYOF_HUMAN	526.257	2	0.796403	2	Yes
DFETIGQNK	12.6502	Q9NZM1	MYOF_HUMAN	351.174	3	0.796403	2
DGSNLPILPPQR	55.7744	Q9NZM1	MYOF_HUMAN	653.86	2	0.806897	2	Yes
DGSNLPILPPQR	55.7744	Q9NZM1	MYOF_HUMAN	436.243	3	0.806897	2
DHYIPNTLNPVFGR	57.9251	Q9NZM1	MYOF_HUMAN	821.921	2	0.767618	3
DHYIPNTLNPVFGR	57.9251	Q9NZM1	MYOF_HUMAN	548.283	3	0.767618	3	Yes
DIVIEMEDTKPLLASK	62.3883	Q9NZM1	MYOF_HUMAN	901.485	2	0.791453
DIVIEMEDTKPLLASK	62.3883	Q9NZM1	MYOF_HUMAN	601.326	3	0.791453
DNDSDDVESNLLLPAGIALR	116.627	Q9NZM1	MYOF_HUMAN	1064.03	2	0.620614
DNDSDDVESNLLLPAGIALR	116.627	Q9NZM1	MYOF_HUMAN	709.691	3	0.620614
DQLRPTQLLQNVAR	48.48	Q9NZM1	MYOF_HUMAN	826.466	2	0.794522
DQLRPTQLLQNVAR	48.48	Q9NZM1	MYOF_HUMAN	551.313	3	0.794522
DVILDEK	11.8808	Q9NZM1	MYOF_HUMAN	416.227	2	0.645878
DVILDEK	11.8808	Q9NZM1	MYOF_HUMAN	277.821	3	0.645878
DYSLDEFEANK	44.0145	Q9NZM1	MYOF_HUMAN	665.794	2	0.835233	2	Yes
DYSLDEFEANK	44.0145	Q9NZM1	MYOF_HUMAN	444.199	3	0.835233	2
EDIVPQLK	25.7245	Q9NZM1	MYOF_HUMAN	471.269	2	0.629168	2	Yes
EDIVPQLK	25.7245	Q9NZM1	MYOF_HUMAN	314.515	3	0.629168	2
EELYMPPLVIK	80.4711	Q9NZM1	MYOF_HUMAN	666.368	2	0.782957	2	Yes
EELYMPPLVIK	80.4711	Q9NZM1	MYOF_HUMAN	444.581	3	0.782957	2
ELPDSVPQECTVR	26.0508	Q9NZM1	MYOF_HUMAN	765.367	2	0.819595	2	Yes
ELPDSVPQECTVR	26.0508	Q9NZM1	MYOF_HUMAN	510.581	3	0.819595	2
EYTGFPDPYDELNTGK	65.761	Q9NZM1	MYOF_HUMAN	923.413	2	0.780852
EYTGFPDPYDELNTGK	65.761	Q9NZM1	MYOF_HUMAN	615.945	3	0.780852
FDTTCKPLASTTQYSR	10.1955	Q9NZM1	MYOF_HUMAN	938.449	2	0.808713
FDTTCKPLASTTQYSR	10.1955	Q9NZM1	MYOF_HUMAN	625.969	3	0.808713
FGKPDPIVSVIFK	63.8912	Q9NZM1	MYOF_HUMAN	723.922	2	0.834299	2	Yes
FGKPDPIVSVIFK	63.8912	Q9NZM1	MYOF_HUMAN	482.951	3	0.834299	2
FYASSGEHEK	-30.4257	Q9NZM1	MYOF_HUMAN	577.76	2	0.603086
FYASSGEHEK	-30.4257	Q9NZM1	MYOF_HUMAN	385.509	3	0.603086
GFPQPILSEDGSR	44.2289	Q9NZM1	MYOF_HUMAN	701.852	2	0.740159	2	Yes
GFPQPILSEDGSR	44.2289	Q9NZM1	MYOF_HUMAN	468.237	3	0.740159	2
GIPLDFSSSLGIIVK	113.258	Q9NZM1	MYOF_HUMAN	773.449	2	0.752923
GIPLDFSSSLGIIVK	113.258	Q9NZM1	MYOF_HUMAN	515.968	3	0.752923
GLELQPQDNNGLCDPYIK	60.5565	Q9NZM1	MYOF_HUMAN	1037.5	2	0.695176
GLELQPQDNNGLCDPYIK	60.5565	Q9NZM1	MYOF_HUMAN	692.002	3	0.695176
GPVGTVSEAQLAR	17.9457	Q9NZM1	MYOF_HUMAN	642.85	2	0.850207	2	Yes
GPVGTVSEAQLAR	17.9457	Q9NZM1	MYOF_HUMAN	428.902	3	0.850207	2
GWEWEGEWIVDPER	96.8054	Q9NZM1	MYOF_HUMAN	894.405	2	0.696744	2	Yes
GWEWEGEWIVDPER	96.8054	Q9NZM1	MYOF_HUMAN	596.606	3	0.696744	2
GWEYGITIPPDHKPK	33.7361	Q9NZM1	MYOF_HUMAN	869.452	2	0.82463
GWEYGITIPPDHKPK	33.7361	Q9NZM1	MYOF_HUMAN	579.971	3	0.82463
GWIPGNEENK	13.7066	Q9NZM1	MYOF_HUMAN	572.276	2	0.684919	2	Yes
GWIPGNEENK	13.7066	Q9NZM1	MYOF_HUMAN	381.853	3	0.684919	2
GWWPCYAEK	45.5314	Q9NZM1	MYOF_HUMAN	598.764	2	0.707629
GWWPCYAEK	45.5314	Q9NZM1	MYOF_HUMAN	399.512	3	0.707629
HSATTVFGANTPIVSCNFDR	47.9399	Q9NZM1	MYOF_HUMAN	1097.52	2	0.662672	3
HSATTVFGANTPIVSCNFDR	47.9399	Q9NZM1	MYOF_HUMAN	732.017	3	0.662672	3	Yes
IDVGFVYDEPGHAVMR	56.2984	Q9NZM1	MYOF_HUMAN	902.939	2	0.734214	3
IDVGFVYDEPGHAVMR	56.2984	Q9NZM1	MYOF_HUMAN	602.295	3	0.734214	3	Yes
ILHQHLGAPEER	-25.5988	Q9NZM1	MYOF_HUMAN	700.376	2	0.785171
ILHQHLGAPEER	-25.5988	Q9NZM1	MYOF_HUMAN	467.253	3	0.785171
ILVELATFLEK	101.998	Q9NZM1	MYOF_HUMAN	638.382	2	0.802455	2	Yes
ILVELATFLEK	101.998	Q9NZM1	MYOF_HUMAN	425.924	3	0.802455	2
IPAHQVLYSTSGENASGK	-1.31563	Q9NZM1	MYOF_HUMAN	929.969	2	0.793925	3
IPAHQVLYSTSGENASGK	-1.31563	Q9NZM1	MYOF_HUMAN	620.315	3	0.793925	3	Yes
IPANQLAELWLK	86.0306	Q9NZM1	MYOF_HUMAN	698.404	2	0.881328	2	Yes
IPANQLAELWLK	86.0306	Q9NZM1	MYOF_HUMAN	465.939	3	0.881328	2
ISVYDYDTFTR	51.9823	Q9NZM1	MYOF_HUMAN	690.328	2	0.90012	2	Yes
ISVYDYDTFTR	51.9823	Q9NZM1	MYOF_HUMAN	460.555	3	0.90012	2
IYPLPDDPSVPAPPR	64.7569	Q9NZM1	MYOF_HUMAN	817.433	2	0.786848	2	Yes
IYPLPDDPSVPAPPR	64.7569	Q9NZM1	MYOF_HUMAN	545.292	3	0.786848	2
KPVVGQCTIER	-27.3478	Q9NZM1	MYOF_HUMAN	643.848	2	0.793411	2	Yes
KPVVGQCTIER	-27.3478	Q9NZM1	MYOF_HUMAN	429.568	3	0.793411	2
LALHILR	18.648	Q9NZM1	MYOF_HUMAN	418.28	2	0.739471
LALHILR	18.648	Q9NZM1	MYOF_HUMAN	279.189	3	0.739471
LDAVNTLLAMAER	105.583	Q9NZM1	MYOF_HUMAN	708.88	2	0.871016	2	Yes
LDAVNTLLAMAER	105.583	Q9NZM1	MYOF_HUMAN	472.923	3	0.871016	2
LDMIPDLK	51.474	Q9NZM1	MYOF_HUMAN	472.76	2	0.635592	2	Yes
LDMIPDLK	51.474	Q9NZM1	MYOF_HUMAN	315.509	3	0.635592	2
LEGALGADTTEDGDEK	12.6959	Q9NZM1	MYOF_HUMAN	810.866	2	0.621548	2	Yes
LEGALGADTTEDGDEK	12.6959	Q9NZM1	MYOF_HUMAN	540.913	3	0.621548	2
LEPISNDDLLVVEK	64.3347	Q9NZM1	MYOF_HUMAN	792.431	2	0.767297	2	Yes
LEPISNDDLLVVEK	64.3347	Q9NZM1	MYOF_HUMAN	528.623	3	0.767297	2
LIDEVIEDTR	39.1636	Q9NZM1	MYOF_HUMAN	601.817	2	0.761122	2	Yes
LIDEVIEDTR	39.1636	Q9NZM1	MYOF_HUMAN	401.548	3	0.761122	2
LIGTATVALK	32.3535	Q9NZM1	MYOF_HUMAN	493.816	2	0.797595	2	Yes
LIGTATVALK	32.3535	Q9NZM1	MYOF_HUMAN	329.547	3	0.797595	2
LIIQIWDNDK	70.3315	Q9NZM1	MYOF_HUMAN	629.346	2	0.60562
LIIQIWDNDK	70.3315	Q9NZM1	MYOF_HUMAN	419.9	3	0.60562
LISLLNEK	37.5267	Q9NZM1	MYOF_HUMAN	465.287	2	0.726547	2	Yes
LISLLNEK	37.5267	Q9NZM1	MYOF_HUMAN	310.528	3	0.726547	2
LLWHPVMNGDK	26.8687	Q9NZM1	MYOF_HUMAN	655.34	2	0.633487
LLWHPVMNGDK	26.8687	Q9NZM1	MYOF_HUMAN	437.229	3	0.633487
LNSEMDITPK	13.8576	Q9NZM1	MYOF_HUMAN	574.287	2	0.778932
LNSEMDITPK	13.8576	Q9NZM1	MYOF_HUMAN	383.194	3	0.778932
LQMWVDVFPK	87.9419	Q9NZM1	MYOF_HUMAN	631.834	2	0.714196	2	Yes
LQMWVDVFPK	87.9419	Q9NZM1	MYOF_HUMAN	421.559	3	0.714196	2
LQTNIEALK	20.4444	Q9NZM1	MYOF_HUMAN	515.301	2	0.861821	2	Yes
LQTNIEALK	20.4444	Q9NZM1	MYOF_HUMAN	343.87	3	0.861821	2
LTIYDWDR	51.091	Q9NZM1	MYOF_HUMAN	541.27	2	0.825746
LTIYDWDR	51.091	Q9NZM1	MYOF_HUMAN	361.182	3	0.825746
MAPSETHGAAAIFK	14.1102	Q9NZM1	MYOF_HUMAN	715.859	2	0.610738	3
MAPSETHGAAAIFK	14.1102	Q9NZM1	MYOF_HUMAN	477.575	3	0.610738	3	Yes
MLSNKPQDFQIR	16.5721	Q9NZM1	MYOF_HUMAN	738.886	2	0.820466
MLSNKPQDFQIR	16.5721	Q9NZM1	MYOF_HUMAN	492.926	3	0.820466
MYELSCYLPQEK	55.8807	Q9NZM1	MYOF_HUMAN	780.858	2	0.850195
MYELSCYLPQEK	55.8807	Q9NZM1	MYOF_HUMAN	520.908	3	0.850195
NANPEWNQVVNLQIK	64.511	Q9NZM1	MYOF_HUMAN	883.963	2	0.803778
NANPEWNQVVNLQIK	64.511	Q9NZM1	MYOF_HUMAN	589.645	3	0.803778
NDVVGTTYLHLSK	31.2669	Q9NZM1	MYOF_HUMAN	723.884	2	0.865393
NDVVGTTYLHLSK	31.2669	Q9NZM1	MYOF_HUMAN	482.925	3	0.865393
SDENEDPSVVGEFK	32.3181	Q9NZM1	MYOF_HUMAN	776.345	2	0.67517
SDENEDPSVVGEFK	32.3181	Q9NZM1	MYOF_HUMAN	517.899	3	0.67517
SITGEEMSDIYVK	40.5685	Q9NZM1	MYOF_HUMAN	736.353	2	0.80879	2	Yes
SITGEEMSDIYVK	40.5685	Q9NZM1	MYOF_HUMAN	491.238	3	0.80879	2
SLDGEGNFNWR	37.4772	Q9NZM1	MYOF_HUMAN	647.795	2	0.741016
SLDGEGNFNWR	37.4772	Q9NZM1	MYOF_HUMAN	432.199	3	0.741016
SLGPPGPPFNITPR	63.8826	Q9NZM1	MYOF_HUMAN	725.397	2	0.75988	2	Yes
SLGPPGPPFNITPR	63.8826	Q9NZM1	MYOF_HUMAN	483.934	3	0.75988	2
SLLTEADAGHTEFTDEVYQNESR	47.8931	Q9NZM1	MYOF_HUMAN	1306.59	2	0.794409	3
SLLTEADAGHTEFTDEVYQNESR	47.8931	Q9NZM1	MYOF_HUMAN	871.397	3	0.794409	3	Yes
SLSQIHEAAVR	-10.4757	Q9NZM1	MYOF_HUMAN	605.831	2	0.767199	3
SLSQIHEAAVR	-10.4757	Q9NZM1	MYOF_HUMAN	404.223	3	0.767199	3	Yes
STLAEIEDWLDK	97.0176	Q9NZM1	MYOF_HUMAN	710.354	2	0.821877	2	Yes
STLAEIEDWLDK	97.0176	Q9NZM1	MYOF_HUMAN	473.905	3	0.821877	2
TLHSTFQPNISQGK	1.13298	Q9NZM1	MYOF_HUMAN	779.405	2	0.813578	3
TLHSTFQPNISQGK	1.13298	Q9NZM1	MYOF_HUMAN	519.939	3	0.813578	3	Yes
TPNFPSSVLFMK	75.0352	Q9NZM1	MYOF_HUMAN	684.356	2	0.768228	2	Yes
TPNFPSSVLFMK	75.0352	Q9NZM1	MYOF_HUMAN	456.573	3	0.768228	2
VEMTLEILNEK	65.0876	Q9NZM1	MYOF_HUMAN	659.85	2	0.726351	2	Yes
VEMTLEILNEK	65.0876	Q9NZM1	MYOF_HUMAN	440.236	3	0.726351	2
VGETIIDLENR	43.2984	Q9NZM1	MYOF_HUMAN	629.836	2	0.825266	2	Yes
VGETIIDLENR	43.2984	Q9NZM1	MYOF_HUMAN	420.227	3	0.825266	2
VIIWNTK	26.7857	Q9NZM1	MYOF_HUMAN	437.264	2	0.7082
VIIWNTK	26.7857	Q9NZM1	MYOF_HUMAN	291.845	3	0.7082
VIMELFDNDQVGK	66.249	Q9NZM1	MYOF_HUMAN	754.377	2	0.85505	2	Yes
VIMELFDNDQVGK	66.249	Q9NZM1	MYOF_HUMAN	503.254	3	0.85505	2
VIVESASNIPK	15.4848	Q9NZM1	MYOF_HUMAN	578.833	2	0.811355	2	Yes
VIVESASNIPK	15.4848	Q9NZM1	MYOF_HUMAN	386.224	3	0.811355	2
VNIWLGLSAVEK	82.2082	Q9NZM1	MYOF_HUMAN	664.883	2	0.714171	2	Yes
VNIWLGLSAVEK	82.2082	Q9NZM1	MYOF_HUMAN	443.591	3	0.714171	2
VSMFVLGTGDEPPPER	63.6441	Q9NZM1	MYOF_HUMAN	865.925	2	0.783727
VSMFVLGTGDEPPPER	63.6441	Q9NZM1	MYOF_HUMAN	577.619	3	0.783727
VYIYHLR	5.55286	Q9NZM1	MYOF_HUMAN	482.275	2	0.710806	2	Yes
VYIYHLR	5.55286	Q9NZM1	MYOF_HUMAN	321.852	3	0.710806	2
WGTSGLVGR	20.0018	Q9NZM1	MYOF_HUMAN	466.752	2	0.604982
WGTSGLVGR	20.0018	Q9NZM1	MYOF_HUMAN	311.504	3	0.604982
WLLLNDPEDTSSGSK	57.1969	Q9NZM1	MYOF_HUMAN	831.405	2	0.722303	2	Yes
WLLLNDPEDTSSGSK	57.1969	Q9NZM1	MYOF_HUMAN	554.606	3	0.722303	2
YTLPLTEGK	31.9153	Q9NZM1	MYOF_HUMAN	511.282	2	0.752077	2	Yes
YTLPLTEGK	31.9153	Q9NZM1	MYOF_HUMAN	341.191	3	0.752077	2
AARPLISSAVYVK	20.9753	Q9NZJ6	COQ3_HUMAN	687.909	2	0.753251
AARPLISSAVYVK	20.9753	Q9NZJ6	COQ3_HUMAN	458.942	3	0.753251
GETEELQANACTNPAVHEK	-2.91528	Q9NZJ6	COQ3_HUMAN	1049.48	2	0.729624
GETEELQANACTNPAVHEK	-2.91528	Q9NZJ6	COQ3_HUMAN	699.989	3	0.729624
ILDVGCGGGLLTEPLGR	78.8611	Q9NZJ6	COQ3_HUMAN	863.962	2	0.781984
ILDVGCGGGLLTEPLGR	78.8611	Q9NZJ6	COQ3_HUMAN	576.311	3	0.781984
LGASVIGIDPVDENIK	70.2461	Q9NZJ6	COQ3_HUMAN	820.449	2	0.819401
LGASVIGIDPVDENIK	70.2461	Q9NZJ6	COQ3_HUMAN	547.302	3	0.819401
LGSSGGWFLR	49.5319	Q9NZJ6	COQ3_HUMAN	540.286	2	0.707011
LGSSGGWFLR	49.5319	Q9NZJ6	COQ3_HUMAN	360.526	3	0.707011
LYSTSQTTVDSGEVK	3.37225	Q9NZJ6	COQ3_HUMAN	807.897	2	0.859014
LYSTSQTTVDSGEVK	3.37225	Q9NZJ6	COQ3_HUMAN	538.934	3	0.859014
NQLSGTLQIKPGVFNEYR	53.3052	Q9NZJ6	COQ3_HUMAN	1032.55	2	0.813402
NQLSGTLQIKPGVFNEYR	53.3052	Q9NZJ6	COQ3_HUMAN	688.701	3	0.813402
TIFSCLNR	31.7403	Q9NZJ6	COQ3_HUMAN	505.759	2	0.760315
TIFSCLNR	31.7403	Q9NZJ6	COQ3_HUMAN	337.508	3	0.760315
VQEHPASAEFVLK	17.1892	Q9NZJ6	COQ3_HUMAN	727.886	2	0.811753
VQEHPASAEFVLK	17.1892	Q9NZJ6	COQ3_HUMAN	485.593	3	0.811753
WWDEQGVYAPLHSMNDLR	68.8634	Q9NZJ6	COQ3_HUMAN	1109.01	2	0.704516
WWDEQGVYAPLHSMNDLR	68.8634	Q9NZJ6	COQ3_HUMAN	739.678	3	0.704516
AISVHSTPEGCSSACK	-25.7256	Q9NZI8	IF2B1_HUMAN	845.88	2	0.780906
AISVHSTPEGCSSACK	-25.7256	Q9NZI8	IF2B1_HUMAN	564.256	3	0.780906
DQTPDENDQVIVK	17.164	Q9NZI8	IF2B1_HUMAN	750.863	2	0.799516	2	Yes
DQTPDENDQVIVK	17.164	Q9NZI8	IF2B1_HUMAN	500.911	3	0.799516	2
IIGHFYASQMAQR	18.2558	Q9NZI8	IF2B1_HUMAN	761.386	2	0.837272
IIGHFYASQMAQR	18.2558	Q9NZI8	IF2B1_HUMAN	507.926	3	0.837272
ISYSGQFLVK	40.1337	Q9NZI8	IF2B1_HUMAN	571.317	2	0.797671	2	Yes
ISYSGQFLVK	40.1337	Q9NZI8	IF2B1_HUMAN	381.214	3	0.797671	2
ITISSLQDLTLYNPER	89.3726	Q9NZI8	IF2B1_HUMAN	931.997	2	0.819528	3
ITISSLQDLTLYNPER	89.3726	Q9NZI8	IF2B1_HUMAN	621.667	3	0.819528	3	Yes
LLVPTQYVGAIIGK	87.282	Q9NZI8	IF2B1_HUMAN	736.448	2	0.82111	2	Yes
LLVPTQYVGAIIGK	87.282	Q9NZI8	IF2B1_HUMAN	491.301	3	0.82111	2
LYIGNLNESVTPADLEK	67.8762	Q9NZI8	IF2B1_HUMAN	938.489	2	0.878014
LYIGNLNESVTPADLEK	67.8762	Q9NZI8	IF2B1_HUMAN	625.995	3	0.878014
MILEIMHK	29.7905	Q9NZI8	IF2B1_HUMAN	507.778	2	0.747768	2	Yes
MILEIMHK	29.7905	Q9NZI8	IF2B1_HUMAN	338.855	3	0.747768	2
SGYAFVDCPDEHWAMK	47.5385	Q9NZI8	IF2B1_HUMAN	956.904	2	0.90407	3
SGYAFVDCPDEHWAMK	47.5385	Q9NZI8	IF2B1_HUMAN	638.272	3	0.90407	3	Yes
TVNELQNLTAAEVVVPR	76.6962	Q9NZI8	IF2B1_HUMAN	927.011	2	0.829921	3
TVNELQNLTAAEVVVPR	76.6962	Q9NZI8	IF2B1_HUMAN	618.343	3	0.829921	3	Yes
VSYIPDEQIAQGPENGR	35.8234	Q9NZI8	IF2B1_HUMAN	936.958	2	0.717761
VSYIPDEQIAQGPENGR	35.8234	Q9NZI8	IF2B1_HUMAN	624.975	3	0.717761
FSHGTMPLR	-11.2546	Q9NZ01	TECR_HUMAN	523.267	2	0.663903	2	Yes
FSHGTMPLR	-11.2546	Q9NZ01	TECR_HUMAN	349.18	3	0.663903	2
HYEVEILDAK	24.8733	Q9NZ01	TECR_HUMAN	608.815	2	0.738251	3
HYEVEILDAK	24.8733	Q9NZ01	TECR_HUMAN	406.212	3	0.738251	3	Yes
LLETLFVHR	45.0735	Q9NZ01	TECR_HUMAN	564.333	2	0.788353	3
LLETLFVHR	45.0735	Q9NZ01	TECR_HUMAN	376.558	3	0.788353	3	Yes
LPVGTTATLYFR	60.4092	Q9NZ01	TECR_HUMAN	669.875	2	0.714591	2	Yes
LPVGTTATLYFR	60.4092	Q9NZ01	TECR_HUMAN	446.919	3	0.714591	2
VEPHATIAEIK	2.24033	Q9NZ01	TECR_HUMAN	604.338	2	0.725814	2	Yes
VEPHATIAEIK	2.24033	Q9NZ01	TECR_HUMAN	403.228	3	0.725814	2
VPFIYGHK	7.17304	Q9NZ01	TECR_HUMAN	480.769	2	0.738773
VPFIYGHK	7.17304	Q9NZ01	TECR_HUMAN	320.849	3	0.738773
DLINIFDK	78.2874	Q9NYV6	RRN3_HUMAN	489.269	2	0.658921
DLINIFDK	78.2874	Q9NYV6	RRN3_HUMAN	326.515	3	0.658921
EGDVDVSDSDDEDDNLPANFDTCHR	41.7266	Q9NYV6	RRN3_HUMAN	1419.06	2	0.677419
EGDVDVSDSDDEDDNLPANFDTCHR	41.7266	Q9NYV6	RRN3_HUMAN	946.375	3	0.677419
EGLQYLQSLNFER	72.7567	Q9NYV6	RRN3_HUMAN	798.905	2	0.787285
EGLQYLQSLNFER	72.7567	Q9NYV6	RRN3_HUMAN	532.939	3	0.787285
FGGTVTEVLLK	54.7993	Q9NYV6	RRN3_HUMAN	582.338	2	0.85606
FGGTVTEVLLK	54.7993	Q9NYV6	RRN3_HUMAN	388.561	3	0.85606
GETNDFELLK	43.3623	Q9NYV6	RRN3_HUMAN	583.291	2	0.822551
GETNDFELLK	43.3623	Q9NYV6	RRN3_HUMAN	389.197	3	0.822551
GEVPQNDTVIGITPSSFDTHFR	66.08	Q9NYV6	RRN3_HUMAN	1209.09	2	0.719456
GEVPQNDTVIGITPSSFDTHFR	66.08	Q9NYV6	RRN3_HUMAN	806.396	3	0.719456
LDQMVHPVAER	0.819778	Q9NYV6	RRN3_HUMAN	647.833	2	0.790969
LDQMVHPVAER	0.819778	Q9NYV6	RRN3_HUMAN	432.224	3	0.790969
LGFAEAFLEHLWK	112.824	Q9NYV6	RRN3_HUMAN	780.915	2	0.79327
LGFAEAFLEHLWK	112.824	Q9NYV6	RRN3_HUMAN	520.946	3	0.79327
TLECYVHNLLR	46.4045	Q9NYV6	RRN3_HUMAN	709.367	2	0.81611
TLECYVHNLLR	46.4045	Q9NYV6	RRN3_HUMAN	473.247	3	0.81611
YVPSTPWFLMPILVEK	139.815	Q9NYV6	RRN3_HUMAN	960.521	2	0.621085
YVPSTPWFLMPILVEK	139.815	Q9NYV6	RRN3_HUMAN	640.683	3	0.621085
AEAGLETESPVR	7.54445	Q9NYL4	FKB11_HUMAN	629.818	2	0.656693
AEAGLETESPVR	7.54445	Q9NYL4	FKB11_HUMAN	420.215	3	0.656693
DPLVIELGQK	58.5392	Q9NYL4	FKB11_HUMAN	556.322	2	0.7851
DPLVIELGQK	58.5392	Q9NYL4	FKB11_HUMAN	371.217	3	0.7851
TLQVETLVEPPEPCAEPAAFGDTLHIHYTGSLVDGR	84.6471	Q9NYL4	FKB11_HUMAN	1960.46	2	0.701177
TLQVETLVEPPEPCAEPAAFGDTLHIHYTGSLVDGR	84.6471	Q9NYL4	FKB11_HUMAN	1307.31	3	0.701177
AVQLAIQTLFTNSDGNPGSR	85.3792	Q9NYL2	M3K20_HUMAN	1045.04	2	0.631958
AVQLAIQTLFTNSDGNPGSR	85.3792	Q9NYL2	M3K20_HUMAN	697.028	3	0.631958
DLHQPNTIPGMPLHPETDSR	37.6788	Q9NYL2	M3K20_HUMAN	1128.05	2	0.65533
DLHQPNTIPGMPLHPETDSR	37.6788	Q9NYL2	M3K20_HUMAN	752.368	3	0.65533
DSGFSSGNTDTSSER	-15.9293	Q9NYL2	M3K20_HUMAN	773.817	2	0.747904
DSGFSSGNTDTSSER	-15.9293	Q9NYL2	M3K20_HUMAN	516.214	3	0.747904
DVTFNTNLPDAEILK	83.0807	Q9NYL2	M3K20_HUMAN	845.439	2	0.825087
DVTFNTNLPDAEILK	83.0807	Q9NYL2	M3K20_HUMAN	563.962	3	0.825087
EAEILSVLSHR	46.6218	Q9NYL2	M3K20_HUMAN	627.347	2	0.772402	2	Yes
EAEILSVLSHR	46.6218	Q9NYL2	M3K20_HUMAN	418.567	3	0.772402	2
GDSSAEMSVYASLFK	80.3631	Q9NYL2	M3K20_HUMAN	796.37	2	0.702576
GDSSAEMSVYASLFK	80.3631	Q9NYL2	M3K20_HUMAN	531.249	3	0.702576
GLEGLQVAWLVVEK	109.983	Q9NYL2	M3K20_HUMAN	770.941	2	0.748762
GLEGLQVAWLVVEK	109.983	Q9NYL2	M3K20_HUMAN	514.297	3	0.748762
GMHYLHMEAPVK	8.94344	Q9NYL2	M3K20_HUMAN	706.845	2	0.868791
GMHYLHMEAPVK	8.94344	Q9NYL2	M3K20_HUMAN	471.566	3	0.868791
GSISLNSSPR	-3.13294	Q9NYL2	M3K20_HUMAN	509.27	2	0.775635
GSISLNSSPR	-3.13294	Q9NYL2	M3K20_HUMAN	339.85	3	0.775635
LLLLEEEDLK	61.0949	Q9NYL2	M3K20_HUMAN	607.848	2	0.856639
LLLLEEEDLK	61.0949	Q9NYL2	M3K20_HUMAN	405.568	3	0.856639
LTIPSSCPR	10.4805	Q9NYL2	M3K20_HUMAN	515.772	2	0.745578	2	Yes
LTIPSSCPR	10.4805	Q9NYL2	M3K20_HUMAN	344.184	3	0.745578	2
MTKPPFVMEK	13.6339	Q9NYL2	M3K20_HUMAN	604.315	2	0.757618
MTKPPFVMEK	13.6339	Q9NYL2	M3K20_HUMAN	403.213	3	0.757618
NFSSLHLNSR	4.29667	Q9NYL2	M3K20_HUMAN	587.802	2	0.772275
NFSSLHLNSR	4.29667	Q9NYL2	M3K20_HUMAN	392.204	3	0.772275
NVVIAADGVLK	39.414	Q9NYL2	M3K20_HUMAN	549.83	2	0.798853
NVVIAADGVLK	39.414	Q9NYL2	M3K20_HUMAN	366.889	3	0.798853
SDSSADCQWLDTLR	59.398	Q9NYL2	M3K20_HUMAN	827.363	2	0.84974
SDSSADCQWLDTLR	59.398	Q9NYL2	M3K20_HUMAN	551.911	3	0.84974
SEEMDMDHIMTWATDVAK	79.951	Q9NYL2	M3K20_HUMAN	1055.45	2	0.755908
SEEMDMDHIMTWATDVAK	79.951	Q9NYL2	M3K20_HUMAN	703.97	3	0.755908
SFAELLHQCWEADAK	57.91	Q9NYL2	M3K20_HUMAN	902.92	2	0.613763
SFAELLHQCWEADAK	57.91	Q9NYL2	M3K20_HUMAN	602.283	3	0.613763
SQSNPILGSPFFSHFDGQDSYAAAVR	83.4334	Q9NYL2	M3K20_HUMAN	1399.66	2	0.712907	3
SQSNPILGSPFFSHFDGQDSYAAAVR	83.4334	Q9NYL2	M3K20_HUMAN	933.444	3	0.712907	3	Yes
SQTVECTVTYESDVR	17.3847	Q9NYL2	M3K20_HUMAN	887.402	2	0.742533
SQTVECTVTYESDVR	17.3847	Q9NYL2	M3K20_HUMAN	591.937	3	0.742533
SSSPTQYGLTK	-2.71366	Q9NYL2	M3K20_HUMAN	584.796	2	0.812448
SSSPTQYGLTK	-2.71366	Q9NYL2	M3K20_HUMAN	390.2	3	0.812448
VSQSALNPHQSPDFK	-4.71994	Q9NYL2	M3K20_HUMAN	827.913	2	0.711181	3
VSQSALNPHQSPDFK	-4.71994	Q9NYL2	M3K20_HUMAN	552.278	3	0.711181	3	Yes
YQQITPVNQSR	-0.466572	Q9NYL2	M3K20_HUMAN	667.347	2	0.724394	2	Yes
YQQITPVNQSR	-0.466572	Q9NYL2	M3K20_HUMAN	445.234	3	0.724394	2
AEGEWEDQEALDYFSDK	73.772	Q9NYF8	BCLF1_HUMAN	1016.43	2	0.801706
AEGEWEDQEALDYFSDK	73.772	Q9NYF8	BCLF1_HUMAN	677.954	3	0.801706
DDGVDYWAK	37.9819	Q9NYF8	BCLF1_HUMAN	534.736	2	0.753753
DDGVDYWAK	37.9819	Q9NYF8	BCLF1_HUMAN	356.826	3	0.753753
DLFDYSPPLHK	55.0625	Q9NYF8	BCLF1_HUMAN	666.336	2	0.812789
DLFDYSPPLHK	55.0625	Q9NYF8	BCLF1_HUMAN	444.56	3	0.812789
DTFEHDPSESIDEFNK	36.2572	Q9NYF8	BCLF1_HUMAN	955.409	2	0.750587
DTFEHDPSESIDEFNK	36.2572	Q9NYF8	BCLF1_HUMAN	637.275	3	0.750587
GVFAGTNTGPNNSNTTFQK	18.1106	Q9NYF8	BCLF1_HUMAN	977.967	2	0.782762
GVFAGTNTGPNNSNTTFQK	18.1106	Q9NYF8	BCLF1_HUMAN	652.314	3	0.782762
IDISPSTLR	32.2495	Q9NYF8	BCLF1_HUMAN	501.285	2	0.743086	2	Yes
IDISPSTLR	32.2495	Q9NYF8	BCLF1_HUMAN	334.526	3	0.743086	2
LLASTLVHSVK	18.0278	Q9NYF8	BCLF1_HUMAN	584.359	2	0.81777	3
LLASTLVHSVK	18.0278	Q9NYF8	BCLF1_HUMAN	389.909	3	0.81777	3	Yes
MAPVPLDDSNRPASLTK	29.7367	Q9NYF8	BCLF1_HUMAN	906.47	2	0.757302
MAPVPLDDSNRPASLTK	29.7367	Q9NYF8	BCLF1_HUMAN	604.649	3	0.757302
SPHSPSPIATPPSQSSSCSDAPMLSTVHSAK	28.0383	Q9NYF8	BCLF1_HUMAN	1574.74	2	0.642438
SPHSPSPIATPPSQSSSCSDAPMLSTVHSAK	28.0383	Q9NYF8	BCLF1_HUMAN	1050.16	3	0.642438
SSATSGDIWPGLSAYDNSPR	68.7737	Q9NYF8	BCLF1_HUMAN	1040.98	2	0.803965
SSATSGDIWPGLSAYDNSPR	68.7737	Q9NYF8	BCLF1_HUMAN	694.324	3	0.803965
SSFYPDGGDQETAK	3.17141	Q9NYF8	BCLF1_HUMAN	751.326	2	0.803215	2	Yes
SSFYPDGGDQETAK	3.17141	Q9NYF8	BCLF1_HUMAN	501.22	3	0.803215	2
STSESFIQHIVSLVHHVK	68.3546	Q9NYF8	BCLF1_HUMAN	1024.55	2	0.70641	4
STSESFIQHIVSLVHHVK	68.3546	Q9NYF8	BCLF1_HUMAN	683.37	3	0.70641	4
ALLTTNQLPQPDVFPLFK	117.855	Q9NY61	AATF_HUMAN	1021.57	2	0.885926
ALLTTNQLPQPDVFPLFK	117.855	Q9NY61	AATF_HUMAN	681.383	3	0.885926
DLDEEIFDDDDFYHQLLR	110.663	Q9NY61	AATF_HUMAN	1149.51	2	0.775108
DLDEEIFDDDDFYHQLLR	110.663	Q9NY61	AATF_HUMAN	766.679	3	0.775108
FADFTVYR	40.0343	Q9NY61	AATF_HUMAN	509.754	2	0.706234
FADFTVYR	40.0343	Q9NY61	AATF_HUMAN	340.172	3	0.706234
FDEGEDGEGDFLVVGSIR	82.7852	Q9NY61	AATF_HUMAN	970.948	2	0.722266
FDEGEDGEGDFLVVGSIR	82.7852	Q9NY61	AATF_HUMAN	647.634	3	0.722266
LASASLLDTDK	21.9012	Q9NY61	AATF_HUMAN	567.307	2	0.766227	2	Yes
LASASLLDTDK	21.9012	Q9NY61	AATF_HUMAN	378.54	3	0.766227	2
LLSFMAPIDHTTMNDDAR	61.8538	Q9NY61	AATF_HUMAN	1024.48	2	0.659742
LLSFMAPIDHTTMNDDAR	61.8538	Q9NY61	AATF_HUMAN	683.325	3	0.659742
NQIALWDQLLEGR	107.13	Q9NY61	AATF_HUMAN	778.416	2	0.846898
NQIALWDQLLEGR	107.13	Q9NY61	AATF_HUMAN	519.28	3	0.846898
NSEDDGVVMTFSSVK	53.9758	Q9NY61	AATF_HUMAN	807.87	2	0.775233
NSEDDGVVMTFSSVK	53.9758	Q9NY61	AATF_HUMAN	538.916	3	0.775233
SILTQIDHILMDK	86.3286	Q9NY61	AATF_HUMAN	763.917	2	0.816335	3
SILTQIDHILMDK	86.3286	Q9NY61	AATF_HUMAN	509.614	3	0.816335	3	Yes
SLFGQLHPPDEGHGD	40.9475	Q9NY61	AATF_HUMAN	803.369	2	0.735545
SLFGQLHPPDEGHGD	40.9475	Q9NY61	AATF_HUMAN	535.915	3	0.735545
SLVGLQEELLFQYPDTR	106.766	Q9NY61	AATF_HUMAN	1004.52	2	0.788681	3
SLVGLQEELLFQYPDTR	106.766	Q9NY61	AATF_HUMAN	670.018	3	0.788681	3	Yes
TPGFSVQSISDFEK	59.0952	Q9NY61	AATF_HUMAN	771.378	2	0.792241	2	Yes
TPGFSVQSISDFEK	59.0952	Q9NY61	AATF_HUMAN	514.588	3	0.792241	2
VLGKPEPAAQPVPESLPGEPEILPQAPANAHLK	60.2277	Q9NY61	AATF_HUMAN	1697.92	2	0.879495	4
VLGKPEPAAQPVPESLPGEPEILPQAPANAHLK	60.2277	Q9NY61	AATF_HUMAN	1132.28	3	0.879495	4
YLVDGTKPNAGSEEISSEDDELVEEK	39.5371	Q9NY61	AATF_HUMAN	1427.16	2	0.736469
YLVDGTKPNAGSEEISSEDDELVEEK	39.5371	Q9NY61	AATF_HUMAN	951.777	3	0.736469
ASAQQENSSTCIGSAIK	6.85996	Q9NXV6	CARF_HUMAN	876.416	2	0.807259
ASAQQENSSTCIGSAIK	6.85996	Q9NXV6	CARF_HUMAN	584.613	3	0.807259
ATLDVFFVPLK	104.805	Q9NXV6	CARF_HUMAN	625.364	2	0.699732	2	Yes
ATLDVFFVPLK	104.805	Q9NXV6	CARF_HUMAN	417.245	3	0.699732	2
ELADLPQNK	8.33944	Q9NXV6	CARF_HUMAN	514.275	2	0.717232
ELADLPQNK	8.33944	Q9NXV6	CARF_HUMAN	343.186	3	0.717232
ILSMAEGIK	28.6961	Q9NXV6	CARF_HUMAN	481.274	2	0.692128	2	Yes
ILSMAEGIK	28.6961	Q9NXV6	CARF_HUMAN	321.185	3	0.692128	2
LVAVGGFSPNVNHGELLNAAIEALK	96.0606	Q9NXV6	CARF_HUMAN	1267.19	2	0.757193	3
LVAVGGFSPNVNHGELLNAAIEALK	96.0606	Q9NXV6	CARF_HUMAN	845.131	3	0.757193	3	Yes
NAGDLAPAGGAASASTDEAADAESGTR	20.5837	Q9NXV6	CARF_HUMAN	1217.04	2	0.638957	3
NAGDLAPAGGAASASTDEAADAESGTR	20.5837	Q9NXV6	CARF_HUMAN	811.697	3	0.638957	3	Yes
NSSSSGTSLLTPK	12.0872	Q9NXV6	CARF_HUMAN	639.831	2	0.638265	2	Yes
NSSSSGTSLLTPK	12.0872	Q9NXV6	CARF_HUMAN	426.89	3	0.638265	2
SSSSTNTSLLTSK	2.1557	Q9NXV6	CARF_HUMAN	656.834	2	0.744461
SSSSTNTSLLTSK	2.1557	Q9NXV6	CARF_HUMAN	438.225	3	0.744461
STSLASVSQLASK	32.0276	Q9NXV6	CARF_HUMAN	639.849	2	0.754655	2	Yes
STSLASVSQLASK	32.0276	Q9NXV6	CARF_HUMAN	426.902	3	0.754655	2
STSQVAASLLASK	34.2873	Q9NXV6	CARF_HUMAN	631.852	2	0.800588
STSQVAASLLASK	34.2873	Q9NXV6	CARF_HUMAN	421.57	3	0.800588
SVSSQSSSSVSSQVTTAGSGK	-14.7701	Q9NXV6	CARF_HUMAN	979.47	2	0.649322
SVSSQSSSSVSSQVTTAGSGK	-14.7701	Q9NXV6	CARF_HUMAN	653.316	3	0.649322
SVYLGTGCGK	-3.99167	Q9NXV6	CARF_HUMAN	521.256	2	0.719441
SVYLGTGCGK	-3.99167	Q9NXV6	CARF_HUMAN	347.84	3	0.719441
VTDAPTYTTR	-19.1159	Q9NXV6	CARF_HUMAN	562.783	2	0.834959	2	Yes
VTDAPTYTTR	-19.1159	Q9NXV6	CARF_HUMAN	375.525	3	0.834959	2
GLMEPLLPPK	61.0336	Q9NXS2	QPCTL_HUMAN	547.818	2	0.778896	2	Yes
GLMEPLLPPK	61.0336	Q9NXS2	QPCTL_HUMAN	365.548	3	0.778896	2
HLAQLMESIPHSPGPTR	27.782	Q9NXS2	QPCTL_HUMAN	935.984	2	0.813215
HLAQLMESIPHSPGPTR	27.782	Q9NXS2	QPCTL_HUMAN	624.325	3	0.813215
LNLLQSHPQEVMYFQPGEPFGSVEDDHIPFLR	106.685	Q9NXS2	QPCTL_HUMAN	1870.41	2	0.846898	4
LNLLQSHPQEVMYFQPGEPFGSVEDDHIPFLR	106.685	Q9NXS2	QPCTL_HUMAN	1247.28	3	0.846898	4
TPGSPGNLQVR	0.522446	Q9NXS2	QPCTL_HUMAN	563.305	2	0.690371
TPGSPGNLQVR	0.522446	Q9NXS2	QPCTL_HUMAN	375.872	3	0.690371
VPLIGSLPEAR	54.134	Q9NXS2	QPCTL_HUMAN	576.343	2	0.762972	2	Yes
VPLIGSLPEAR	54.134	Q9NXS2	QPCTL_HUMAN	384.565	3	0.762972	2
VVGQLDPQR	-3.60038	Q9NXS2	QPCTL_HUMAN	506.283	2	0.726774	2	Yes
VVGQLDPQR	-3.60038	Q9NXS2	QPCTL_HUMAN	337.858	3	0.726774	2
AFLEDMK	22.5625	Q9NXG2	THUM1_HUMAN	427.21	2	0.799379	2	Yes
AFLEDMK	22.5625	Q9NXG2	THUM1_HUMAN	285.143	3	0.799379	2
FQSVESGANNVVFIR	50.818	Q9NXG2	THUM1_HUMAN	833.932	2	0.870031	2	Yes
FQSVESGANNVVFIR	50.818	Q9NXG2	THUM1_HUMAN	556.29	3	0.870031	2
GTFQIVYK	29.0381	Q9NXG2	THUM1_HUMAN	478.267	2	0.685699	2	Yes
GTFQIVYK	29.0381	Q9NXG2	THUM1_HUMAN	319.18	3	0.685699	2
LVHHILQDMYK	12.0765	Q9NXG2	THUM1_HUMAN	698.874	2	0.840459
LVHHILQDMYK	12.0765	Q9NXG2	THUM1_HUMAN	466.252	3	0.840459
MLPISGTCK	14.167	Q9NXG2	THUM1_HUMAN	503.757	2	0.768903
MLPISGTCK	14.167	Q9NXG2	THUM1_HUMAN	336.174	3	0.768903
NNQQVPENTEELGQTKPTSNPQVVNEGGAKPELASQATEGSK	30.5909	Q9NXG2	THUM1_HUMAN	2203.57	2	0.675193	4
NNQQVPENTEELGQTKPTSNPQVVNEGGAKPELASQATEGSK	30.5909	Q9NXG2	THUM1_HUMAN	1469.38	3	0.675193	4
TLGIEPEK	2.82177	Q9NXG2	THUM1_HUMAN	443.748	2	0.801884
TLGIEPEK	2.82177	Q9NXG2	THUM1_HUMAN	296.168	3	0.801884
VDLTNPQYTVVVEIIK	102.611	Q9NXG2	THUM1_HUMAN	916.015	2	0.66269
VDLTNPQYTVVVEIIK	102.611	Q9NXG2	THUM1_HUMAN	611.012	3	0.66269
YAETFLEPWFK	91.2215	Q9NXG2	THUM1_HUMAN	715.854	2	0.852098	2	Yes
YAETFLEPWFK	91.2215	Q9NXG2	THUM1_HUMAN	477.572	3	0.852098	2
AAAVALFNLDIR	87.2604	Q9NXC5	MIO_HUMAN	637.367	2	0.744839
AAAVALFNLDIR	87.2604	Q9NXC5	MIO_HUMAN	425.247	3	0.744839
AIQILNEGASSEK	23.4532	Q9NXC5	MIO_HUMAN	680.36	2	0.807965
AIQILNEGASSEK	23.4532	Q9NXC5	MIO_HUMAN	453.909	3	0.807965
AVQGVTVDPYFHDR	28.3868	Q9NXC5	MIO_HUMAN	802.397	2	0.769175
AVQGVTVDPYFHDR	28.3868	Q9NXC5	MIO_HUMAN	535.268	3	0.769175
DGVDLMESYVDR	67.8433	Q9NXC5	MIO_HUMAN	699.814	2	0.810845
DGVDLMESYVDR	67.8433	Q9NXC5	MIO_HUMAN	466.879	3	0.810845
EAGNLEGILLTGLTK	103.197	Q9NXC5	MIO_HUMAN	764.933	2	0.796551
EAGNLEGILLTGLTK	103.197	Q9NXC5	MIO_HUMAN	510.291	3	0.796551
FEKPVLTLTEQPKPLTK	35.6626	Q9NXC5	MIO_HUMAN	985.073	2	0.812534
FEKPVLTLTEQPKPLTK	35.6626	Q9NXC5	MIO_HUMAN	657.051	3	0.812534
FLSDTQLNR	16.2838	Q9NXC5	MIO_HUMAN	547.286	2	0.787352
FLSDTQLNR	16.2838	Q9NXC5	MIO_HUMAN	365.193	3	0.787352
GDLNLNVVAMALSGYTDEK	111.867	Q9NXC5	MIO_HUMAN	1005.5	2	0.773723
GDLNLNVVAMALSGYTDEK	111.867	Q9NXC5	MIO_HUMAN	670.667	3	0.773723
GFSQYGVSGSPTK	9.00647	Q9NXC5	MIO_HUMAN	657.82	2	0.758244
GFSQYGVSGSPTK	9.00647	Q9NXC5	MIO_HUMAN	438.883	3	0.758244
GSLVYAGIK	20.4047	Q9NXC5	MIO_HUMAN	454.267	2	0.74037
GSLVYAGIK	20.4047	Q9NXC5	MIO_HUMAN	303.18	3	0.74037
GTDVDVGPFLNSLVQEGEWER	121.99	Q9NXC5	MIO_HUMAN	1174.06	2	0.756035
GTDVDVGPFLNSLVQEGEWER	121.99	Q9NXC5	MIO_HUMAN	783.045	3	0.756035
HGGHAGHMLSWFR	13.8017	Q9NXC5	MIO_HUMAN	746.855	2	0.705835
HGGHAGHMLSWFR	13.8017	Q9NXC5	MIO_HUMAN	498.239	3	0.705835
LLLAGMHR	6.89618	Q9NXC5	MIO_HUMAN	455.769	2	0.609792
LLLAGMHR	6.89618	Q9NXC5	MIO_HUMAN	304.182	3	0.609792
LSEDSAATLLSINSDTPYMK	78.6441	Q9NXC5	MIO_HUMAN	1078.53	2	0.738006
LSEDSAATLLSINSDTPYMK	78.6441	Q9NXC5	MIO_HUMAN	719.353	3	0.738006
LYDMQHTPTPIGDETEPTIIER	56.324	Q9NXC5	MIO_HUMAN	1278.62	2	0.863752	3
LYDMQHTPTPIGDETEPTIIER	56.324	Q9NXC5	MIO_HUMAN	852.748	3	0.863752	3	Yes
NLLDAWR	53.7255	Q9NXC5	MIO_HUMAN	444.241	2	0.771015
NLLDAWR	53.7255	Q9NXC5	MIO_HUMAN	296.497	3	0.771015
SSLGMVESSR	-0.996544	Q9NXC5	MIO_HUMAN	526.756	2	0.781913
SSLGMVESSR	-0.996544	Q9NXC5	MIO_HUMAN	351.507	3	0.781913
TGDVQTASYCMLQGSPLDVLK	90.4886	Q9NXC5	MIO_HUMAN	1142.05	2	0.680597
TGDVQTASYCMLQGSPLDVLK	90.4886	Q9NXC5	MIO_HUMAN	761.705	3	0.680597
TGLLATLTR	42.871	Q9NXC5	MIO_HUMAN	473.291	2	0.744076
TGLLATLTR	42.871	Q9NXC5	MIO_HUMAN	315.863	3	0.744076
TMSDFTVFER	54.0098	Q9NXC5	MIO_HUMAN	616.785	2	0.783441
TMSDFTVFER	54.0098	Q9NXC5	MIO_HUMAN	411.526	3	0.783441
VASFYEGQVAIWDLR	88.2607	Q9NXC5	MIO_HUMAN	877.45	2	0.838785
VASFYEGQVAIWDLR	88.2607	Q9NXC5	MIO_HUMAN	585.302	3	0.838785
VQYWIENYR	42.6381	Q9NXC5	MIO_HUMAN	635.815	2	0.844572
VQYWIENYR	42.6381	Q9NXC5	MIO_HUMAN	424.213	3	0.844572
VTSCPGCRKPLPR	-28.1544	Q9NXC5	MIO_HUMAN	764.398	2	0.734822
VTSCPGCRKPLPR	-28.1544	Q9NXC5	MIO_HUMAN	509.935	3	0.734822
VVLTSLGQDHNSK	-0.186401	Q9NXC5	MIO_HUMAN	699.373	2	0.782521
VVLTSLGQDHNSK	-0.186401	Q9NXC5	MIO_HUMAN	466.585	3	0.782521
YGLDTEQVWR	45.0112	Q9NXC5	MIO_HUMAN	633.81	2	0.816368
YGLDTEQVWR	45.0112	Q9NXC5	MIO_HUMAN	422.876	3	0.816368
YTPDIVPMEK	38.3434	Q9NXC5	MIO_HUMAN	596.8	2	0.831442
YTPDIVPMEK	38.3434	Q9NXC5	MIO_HUMAN	398.203	3	0.831442
DMFAFMGSLDTK	97.9823	Q9NWV8	BABA1_HUMAN	681.808	2	0.771661	2	Yes
DMFAFMGSLDTK	97.9823	Q9NWV8	BABA1_HUMAN	454.874	3	0.771661	2
SEGEGEAASADDGSLNTSGAGPK	-3.33232	Q9NWV8	BABA1_HUMAN	1053.96	2	0.676135
SEGEGEAASADDGSLNTSGAGPK	-3.33232	Q9NWV8	BABA1_HUMAN	702.974	3	0.676135
SWQVPPPAPEVQIR	62.2305	Q9NWV8	BABA1_HUMAN	802.434	2	0.879311
SWQVPPPAPEVQIR	62.2305	Q9NWV8	BABA1_HUMAN	535.292	3	0.879311
TELPVTENVQTIPPPYVVR	74.9813	Q9NWV8	BABA1_HUMAN	1076.59	2	0.830843
TELPVTENVQTIPPPYVVR	74.9813	Q9NWV8	BABA1_HUMAN	718.06	3	0.830843
TNALNVSQK	-21.4974	Q9NWV8	BABA1_HUMAN	487.767	2	0.738266
TNALNVSQK	-21.4974	Q9NWV8	BABA1_HUMAN	325.514	3	0.738266
EGIIHTLIVDNR	38.3491	Q9NVQ4	FAIM1_HUMAN	690.386	2	0.663601
EGIIHTLIVDNR	38.3491	Q9NVQ4	FAIM1_HUMAN	460.593	3	0.663601
LETAGEFVDDGTETHFSIGNHDCYIK	51.325	Q9NVQ4	FAIM1_HUMAN	1478.16	2	0.768984
LETAGEFVDDGTETHFSIGNHDCYIK	51.325	Q9NVQ4	FAIM1_HUMAN	985.775	3	0.768984
TTNTWVLHMDGENFR	49.4917	Q9NVQ4	FAIM1_HUMAN	910.923	2	0.803899
TTNTWVLHMDGENFR	49.4917	Q9NVQ4	FAIM1_HUMAN	607.618	3	0.803899
GVVPCNILVGYK	54.9735	Q9NRX5	SERC1_HUMAN	659.864	2	0.780004
GVVPCNILVGYK	54.9735	Q9NRX5	SERC1_HUMAN	440.245	3	0.780004
LTLTSDESTLIEDGGAR	49.5062	Q9NRX5	SERC1_HUMAN	889.445	2	0.809707
LTLTSDESTLIEDGGAR	49.5062	Q9NRX5	SERC1_HUMAN	593.299	3	0.809707
SDGSLEDGDDVHR	-22.5774	Q9NRX5	SERC1_HUMAN	701.298	2	0.679588	2	Yes
SDGSLEDGDDVHR	-22.5774	Q9NRX5	SERC1_HUMAN	467.868	3	0.679588	2
AARPPWEPPK	-1.40588	Q9NRR4	RNC_HUMAN	574.815	2	0.74339
AARPPWEPPK	-1.40588	Q9NRR4	RNC_HUMAN	383.546	3	0.74339
ALVPEEEIANMLQWEELEWQK	144.522	Q9NRR4	RNC_HUMAN	1293.13	2	0.753439
ALVPEEEIANMLQWEELEWQK	144.522	Q9NRR4	RNC_HUMAN	862.425	3	0.753439
DILELYDWNLK	115.929	Q9NRR4	RNC_HUMAN	711.37	2	0.753118
DILELYDWNLK	115.929	Q9NRR4	RNC_HUMAN	474.582	3	0.753118
EFILNQDWNDPK	59.6647	Q9NRR4	RNC_HUMAN	759.865	2	0.775094
EFILNQDWNDPK	59.6647	Q9NRR4	RNC_HUMAN	506.913	3	0.775094
EVTVELSSQGFWK	66.2402	Q9NRR4	RNC_HUMAN	755.383	2	0.720918
EVTVELSSQGFWK	66.2402	Q9NRR4	RNC_HUMAN	503.925	3	0.720918
EVWLNYPLHPLQLQEPNTDR	74.754	Q9NRR4	RNC_HUMAN	1231.63	2	0.778105
EVWLNYPLHPLQLQEPNTDR	74.754	Q9NRR4	RNC_HUMAN	821.421	3	0.778105
FLPDGGK	-6.38099	Q9NRR4	RNC_HUMAN	367.198	2	0.627285
FLPDGGK	-6.38099	Q9NRR4	RNC_HUMAN	245.135	3	0.627285
FMLYAHGPDLCR	35.7425	Q9NRR4	RNC_HUMAN	740.348	2	0.804154
FMLYAHGPDLCR	35.7425	Q9NRR4	RNC_HUMAN	493.901	3	0.804154
GINTLINIMSR	71.426	Q9NRR4	RNC_HUMAN	616.346	2	0.769071
GINTLINIMSR	71.426	Q9NRR4	RNC_HUMAN	411.233	3	0.769071
GMIVTNPGTKPSSVR	-0.301239	Q9NRR4	RNC_HUMAN	772.417	2	0.782154
GMIVTNPGTKPSSVR	-0.301239	Q9NRR4	RNC_HUMAN	515.281	3	0.782154
GPLFEDSPPCCPR	34.2928	Q9NRR4	RNC_HUMAN	766.338	2	0.650242
GPLFEDSPPCCPR	34.2928	Q9NRR4	RNC_HUMAN	511.228	3	0.650242
GPSIQQAEMGAAMDALEK	66.1025	Q9NRR4	RNC_HUMAN	923.938	2	0.82496
GPSIQQAEMGAAMDALEK	66.1025	Q9NRR4	RNC_HUMAN	616.295	3	0.82496
HLLANSPK	-28.7071	Q9NRR4	RNC_HUMAN	440.257	2	0.691551
HLLANSPK	-28.7071	Q9NRR4	RNC_HUMAN	293.84	3	0.691551
HLPPYPLPK	21.2413	Q9NRR4	RNC_HUMAN	531.311	2	0.726194
HLPPYPLPK	21.2413	Q9NRR4	RNC_HUMAN	354.543	3	0.726194
LHDELWYNDPGQMNDGPLCK	55.7809	Q9NRR4	RNC_HUMAN	1201.53	2	0.626285
LHDELWYNDPGQMNDGPLCK	55.7809	Q9NRR4	RNC_HUMAN	801.357	3	0.626285
LIGYTFQDR	33.6301	Q9NRR4	RNC_HUMAN	556.791	2	0.769541
LIGYTFQDR	33.6301	Q9NRR4	RNC_HUMAN	371.53	3	0.769541
LLFNDPDLR	52.1523	Q9NRR4	RNC_HUMAN	551.799	2	0.788366
LLFNDPDLR	52.1523	Q9NRR4	RNC_HUMAN	368.202	3	0.788366
NTDSWAPPLEIVNHR	60.7762	Q9NRR4	RNC_HUMAN	874.94	2	0.821635
NTDSWAPPLEIVNHR	60.7762	Q9NRR4	RNC_HUMAN	583.629	3	0.821635
SQLQQCCLTLR	21.2849	Q9NRR4	RNC_HUMAN	703.848	2	0.732037
SQLQQCCLTLR	21.2849	Q9NRR4	RNC_HUMAN	469.568	3	0.732037
SYGLSVVPEPAGCTPELPGEIIK	96.0338	Q9NRR4	RNC_HUMAN	1207.12	2	0.768401
SYGLSVVPEPAGCTPELPGEIIK	96.0338	Q9NRR4	RNC_HUMAN	805.083	3	0.768401
TAIVQNQHLAMLAK	28.0241	Q9NRR4	RNC_HUMAN	769.43	2	0.830732
TAIVQNQHLAMLAK	28.0241	Q9NRR4	RNC_HUMAN	513.289	3	0.830732
TLQTVGPSHAR	-27.5647	Q9NRR4	RNC_HUMAN	583.818	2	0.752107
TLQTVGPSHAR	-27.5647	Q9NRR4	RNC_HUMAN	389.548	3	0.752107
TVGFNHLTLGHNQR	-0.387772	Q9NRR4	RNC_HUMAN	797.416	2	0.835845
TVGFNHLTLGHNQR	-0.387772	Q9NRR4	RNC_HUMAN	531.947	3	0.835845
TYTVAVYFK	45.8157	Q9NRR4	RNC_HUMAN	546.293	2	0.619572
TYTVAVYFK	45.8157	Q9NRR4	RNC_HUMAN	364.531	3	0.619572
VAEELGMQEYAITNDK	45.1965	Q9NRR4	RNC_HUMAN	905.931	2	0.812278
VAEELGMQEYAITNDK	45.1965	Q9NRR4	RNC_HUMAN	604.29	3	0.812278
YNFPQMAHQK	1.76921	Q9NRR4	RNC_HUMAN	632.301	2	0.78962
YNFPQMAHQK	1.76921	Q9NRR4	RNC_HUMAN	421.87	3	0.78962
AEWLLAVR	57.717	Q9NRN7	ADPPT_HUMAN	479.28	2	0.733408	2	Yes
AEWLLAVR	57.717	Q9NRN7	ADPPT_HUMAN	319.856	3	0.733408	2
AIGVGLGFELQR	72.0165	Q9NRN7	ADPPT_HUMAN	630.36	2	0.810627
AIGVGLGFELQR	72.0165	Q9NRN7	ADPPT_HUMAN	420.576	3	0.810627
DEWTQLDMFYR	91.4521	Q9NRN7	ADPPT_HUMAN	752.333	2	0.761814
DEWTQLDMFYR	91.4521	Q9NRN7	ADPPT_HUMAN	501.891	3	0.761814
GSIPEFFHIMK	63.0851	Q9NRN7	ADPPT_HUMAN	653.337	2	0.831171	3
GSIPEFFHIMK	63.0851	Q9NRN7	ADPPT_HUMAN	435.894	3	0.831171	3	Yes
IDEHHFVAVALR	20.3784	Q9NRN7	ADPPT_HUMAN	703.881	2	0.787418	3
IDEHHFVAVALR	20.3784	Q9NRN7	ADPPT_HUMAN	469.59	3	0.787418	3	Yes
IGQFVFAR	37.9774	Q9NRN7	ADPPT_HUMAN	469.267	2	0.694294	2	Yes
IGQFVFAR	37.9774	Q9NRN7	ADPPT_HUMAN	313.181	3	0.694294	2
LFLDGEEEK	22.6401	Q9NRN7	ADPPT_HUMAN	540.267	2	0.777295
LFLDGEEEK	22.6401	Q9NRN7	ADPPT_HUMAN	360.514	3	0.777295
LNIPWNHIR	35.1492	Q9NRN7	ADPPT_HUMAN	581.828	2	0.840388
LNIPWNHIR	35.1492	Q9NRN7	ADPPT_HUMAN	388.221	3	0.840388
AFIPLPSAVVQAVFGR	137.659	Q9NRG7	D39U1_HUMAN	836.483	2	0.691998
AFIPLPSAVVQAVFGR	137.659	Q9NRG7	D39U1_HUMAN	557.991	3	0.691998
AIMLLEGQK	33.3242	Q9NRG7	D39U1_HUMAN	501.787	2	0.800705
AIMLLEGQK	33.3242	Q9NRG7	D39U1_HUMAN	334.86	3	0.800705
GGGAMGHMLLPFR	49.3579	Q9NRG7	D39U1_HUMAN	672.34	2	0.712209
GGGAMGHMLLPFR	49.3579	Q9NRG7	D39U1_HUMAN	448.562	3	0.712209
[truncated: 15,135 more rows]
