# Supplementary material for: Circulating proteomic panels for risk stratification of intracranial aneurysm and its rupture
Source: EMBO Mol Med. 2022 Jan 3;14(2):e14713. doi: 10.15252/emmm.202114713 (PMC8819334; doi:10.15252/emmm.202114713)
Supplement: Supplementary file 12 — Dataset EV11 [file EMMM-14-e14713-s002.xlsx]

## Sheet: Dataset EV11
	Dataset EV11: The spectral library for further DeepPRM analysis
	NO.	Uniprot Accession Number	Uniprot ID	Peptide	m/z	z	iRT	Detectability
	1	P19827	ITIH1_HUMAN	VTFQLTYEEVLK	735.398	2	76.1309	0.950016
	2	P05109	S10A8_HUMAN	ALNSIIDVYHK	636.852	2	34.8681	0.944676
	3	P01023	A2MG_HUMAN	AIGYLNTGYQR	628.326	2	22.1564	0.943243
	4	P02675	FIBB_HUMAN	AHYGGFTVQNEANK	768.366	2	-7.68286	0.93131
	5	P07996	TSP1_HUMAN	GGVNDNFQGVLQNVR	808.911	2	54.6622	0.931208
	6	P00450	CERU_HUMAN	GAYPLSIEPIGVR	686.386	2	69.5625	0.920871
	7	P01023	A2MG_HUMAN	NEDSLVFVQTDK	697.844	2	41.6971	0.917466
	8	P01031	CO5_HUMAN	VSITSITVENVFVK	768.438	2	86.0498	0.914188
	9	P01023	A2MG_HUMAN	HYDGSYSTFGER	709.803	2	-3.43211	0.912174
	10	P19827	ITIH1_HUMAN	FAHYVVTSQVVNTANEAR	1003.51	2	27.5683	0.907974
	11	Q14624	ITIH4_HUMAN	NPLVWVHASPEHVVVTR	647.355	3	37.0677	0.907669
	12	P01019	ANGT_HUMAN	LQAILGVPWK	562.846	2	73.404	0.905469
	13	P01011	AACT_HUMAN	AVLDVFEEGTEASAATAVK	954.484	2	73.8625	0.902541
	14	P05154	IPSP_HUMAN	GFQQLLQELNQPR	785.921	2	78.7913	0.901717
	15	P02751	FINC_HUMAN	VDVIPVNLPGEHGQR	543.962	3	40.9504	0.900735
	16	P01024	CO3_HUMAN	AYYENSPQQVFSTEFEVK	1083.51	2	72.3246	0.899855
	17	P14780	MMP9_HUMAN	LGLGADVAQVTGALR	720.913	2	72.365	0.899479
	18	P01023	A2MG_HUMAN	IAQWQSFQLEGGLK	802.926	2	69.9684	0.897402
	19	P20742	PZP_HUMAN	AVGYLITGYQR	620.838	2	39.9068	0.896846
	20	Q9Y6Z7	COL10_HUMAN	DEAANTLIADYVAK	747.378	2	75.513	0.895663
	21	P16278	BGAL_HUMAN	AYVAVDGIPQGVLER	793.931	2	65.1824	0.895397
	22	P09668	CATH_HUMAN	GIMGEDTYPYQGK	729.833	2	28.0794	0.892008
	23	P02788	TRFL_HUMAN	YLGPQYVAGITNLK	768.925	2	63.7869	0.890858
	24	P12111	CO6A3_HUMAN	SLDEISQPAQELK	729.378	2	33.8862	0.890388
	25	P06702	S10A9_HUMAN	LGHPDTLNQGEFK	728.366	2	4.49068	0.888531
	26	P20742	PZP_HUMAN	SLFTDLVAEK	561.806	2	65.7319	0.887819
	27	P02751	FINC_HUMAN	NTFAEVTGLSPGVTYYFK	997.499	2	90.2294	0.887535
	28	Q9UGM3	DMBT1_HUMAN	FGQGSGPIVLDDVR	730.381	2	52.483	0.886822
	29	P00488	F13A_HUMAN	GTYIPVPIVSELQSGK	844.467	2	90.1892	0.883721
	30	P02649	APOE_HUMAN	SELEEQLTPVAEETR	865.926	2	43.3813	0.883352
	31	P00738	HPT_HUMAN	VTSIQDWVQK	602.323	2	40.7551	0.882753
	32	P00736	C1R_HUMAN	VLNYVDWIK	575.319	2	67.901	0.882099
	33	P07996	TSP1_HUMAN	FVFGTTPEDILR	697.87	2	84.4157	0.87898
	34	P69905	HBA_HUMAN	VGAHAGEYGAEALER	765.371	2	-1.79316	0.877363
	35	P01031	CO5_HUMAN	ITHYNYLILSK	455.591	3	31.4159	0.876435
	36	P02788	TRFL_HUMAN	GGSFQLNELQGLK	695.87	2	56.2127	0.875988
	37	P02751	FINC_HUMAN	NLQPASEYTVSLVAIK	866.978	2	70.2864	0.875042
	38	O95497	VNN1_HUMAN	VNFLASNIHYPSK	745.394	2	35.2066	0.874481
	39	A0A075B6K4	LV310_HUMAN	SGQAPVLVIYEDSK	753.396	2	51.2945	0.87433
	40	P01019	ANGT_HUMAN	DPTFIPAPIQAK	649.362	2	65.6084	0.874297
	41	P69905	HBA_HUMAN	TYFPHFDLSHGSAQVK	917.45	3	36.1833	0.873592
	42	P0DJI8	SAA1_HUMAN	FFGHGAEDSLADQAANEWGR	726.66	3	51.7053	0.872762
	43	P00739	HPTR_HUMAN	VGYVSGWGQSDNFK	772.363	2	41.652	0.87237
	44	Q96IY4	CBPB2_HUMAN	DTGTYGFLLPER	684.844	2	74.3812	0.872222
	45	P02747	C1QC_HUMAN	FNAVLTNPQGDYDTSTGK	964.456	2	35.9555	0.870856
	46	P20742	PZP_HUMAN	HQDGSYSTFGER	692.3	2	-18.0566	0.868131
	47	P12111	CO6A3_HUMAN	IGDLHPQIVNLLK	487.293	3	56.2377	0.86803
	48	Q86UX7	URP2_HUMAN	SQDEAPGDPIQQLNLK	876.942	2	51.7364	0.865849
	49	Q7Z5L0	VMO1_HUMAN	VEAPTTLGDNTAANNVR	871.938	2	17.17	0.864951
	50	P06702	S10A9_HUMAN	NIETIINTFHQYSVK	903.973	3	67.5933	0.864524
	51	P04003	C4BPA_HUMAN	TWYPEVPK	510.264	2	33.8656	0.864002
	52	P08571	CD14_HUMAN	AFPALTSLDLSDNPGLGER	987.003	2	91.2436	0.861934
	53	P01019	ANGT_HUMAN	ALQDQLVLVAAK	634.883	2	54.9174	0.859383
	54	P02750	A2GL_HUMAN	DLLLPQPDLR	590.341	2	76.8387	0.859361
	55	O75022	LIRB3_HUMAN	YQAEFPMSPVTSAHAGTYR	1056.99	2	40.4041	0.858912
	56	P06312	KV401_HUMAN	LLIYWASTR	561.819	2	63.6598	0.858561
	57	P02750	A2GL_HUMAN	ALGHLDLSGNR	576.81	2	6.44782	0.857217
	58	Q9Y6Z7	COL10_HUMAN	FYYIVQEEK	609.806	2	34.4121	0.855965
	59	P01019	ANGT_HUMAN	SLDFTELDVAAEK	719.36	2	70.2227	0.855623
	60	P10451	OSTP_HUMAN	AIPVAQDLNAPSDWDSR	927.953	2	61.0008	0.854762
	61	P07996	TSP1_HUMAN	IEDANLIPPVPDDK	768.402	2	59.0087	0.853869
	62	P01024	CO3_HUMAN	LVAYYTLIGASGQR	756.415	2	62.8299	0.853186
	63	P48740	MASP1_HUMAN	FGYILHTDNR	618.313	3	14.0404	0.851871
	64	P02787	TRFE_HUMAN	SASDLTWDNLK	625.307	2	40.0131	0.851504
	65	P06727	APOA4_HUMAN	LVPFATELHER	437.907	3	30.9925	0.851237
	66	P00746	CFAD_HUMAN	VQVLLGAHSLSQPEPSK	895.495	3	29.8392	0.850937
	67	P02787	TRFE_HUMAN	HSTIFENLANK	637.331	2	15.597	0.848031
	68	P14780	MMP9_HUMAN	SLGPALLLLQK	576.872	2	82.1425	0.847582
	69	P04003	C4BPA_HUMAN	LSLEIEQLELQR	735.912	2	79.1714	0.846651
	70	P04070	PROC_HUMAN	YLDWIHGHIR	437.232	3	26.5213	0.845814
	71	Q14624	ITIH4_HUMAN	SPEQQETVLDGNLIIR	906.479	2	62.0368	0.844702
	72	P07996	TSP1_HUMAN	AGTLDLSLTVQGK	651.867	2	53.479	0.844234
	73	P02751	FINC_HUMAN	DLQFVEVTDVK	646.841	2	65.5802	0.843524
	74	P07225	PROS_HUMAN	VYFAGFPR	478.754	2	45.9255	0.843058
	75	P01024	CO3_HUMAN	AAVYHHFISDGVR	491.253	3	-0.91169	0.842991
	76	P06727	APOA4_HUMAN	SELTQQLNALFQDK	817.923	2	81.1099	0.842765
	77	P01024	CO3_HUMAN	FVTVQATFGTQVVEK	827.447	2	56.4827	0.842753
	78	P02679	FIBG_HUMAN	IHLISTQSAIPYALR	841.984	2	55.0005	0.842291
	79	Q13508	NAR3_HUMAN	TSQGTSFTFGGLNQAR	836.408	2	44.9788	0.842129
	80	Q86VB7	C163A_HUMAN	EAEFGQGTGPIWLNEVK	937.968	2	73.9066	0.842118
	81	P02746	C1QB_HUMAN	LEQGENVFLQATDK	796.402	2	41.4797	0.842116
	82	P05154	IPSP_HUMAN	TLYLADTFPTNFR	779.899	2	80.688	0.841842
	83	P00738	HPT_HUMAN	VVLHPNYSQVDIGLIK	898.01	2	54.6891	0.840267
	84	P02751	FINC_HUMAN	IYLYTLNDNAR	678.352	2	45.7545	0.839655
	85	P01024	CO3_HUMAN	VHQYFNVELIQPGAVK	921.5	2	55.7124	0.837857
	86	P01024	CO3_HUMAN	IPIEDGSGEVVLSR	735.894	2	45.9423	0.837176
	87	P00488	F13A_HUMAN	STVLTIPEIIIK	663.916	2	97.1494	0.836655
	88	P01024	CO3_HUMAN	VPVAVQGEDTVQSLTQGDGVAK	1099.57	2	54.4365	0.836413
	89	P24158	PRTN3_HUMAN	LVNVVLGAHNVR	645.886	2	17.5555	0.835156
	90	P27105	STOM_HUMAN	YLQTLTTIAAEK	676.378	2	44.9677	0.835092
	91	P01023	A2MG_HUMAN	AAQVTIQSSGTFSSK	756.389	2	14.7519	0.834775
	92	Q9Y490	TLN1_HUMAN	GLAGAVSELLR	543.32	2	65.3935	0.834038
	93	P01019	ANGT_HUMAN	VLSALQAVQGLLVAQGR	862.015	2	114.234	0.833824
	94	P12110	CO6A2_HUMAN	DYDSLAQPGFFDR	765.847	2	70.9736	0.833432
	95	P00450	CERU_HUMAN	ALYLQYTDETFR	760.376	2	59.3848	0.833179
	96	P00738	HPT_HUMAN	VGYVSGWGR	490.752	2	20.4907	0.831242
	97	A0A0B4J1Y8	LV949_HUMAN	FSVLGSGLNR	525.291	2	41.7141	0.831225
	98	P01031	CO5_HUMAN	ALLVGEHLNIIVTPK	808.991	2	64.2281	0.829729
	99	P00450	CERU_HUMAN	NNEGTYYSPNYNPQSR	952.414	2	11.2807	0.829379
	100	P01009	A1AT_HUMAN	LYHSEAFTVNFGDTEEAK	1029.48	2	41.8943	0.829288
	101	P05362	ICAM1_HUMAN	VELAPLPSWQPVGK	760.928	2	80.235	0.829005
	102	P08709	FA7_HUMAN	NLIAVLGEHDLSEHDGDEQSR	778.704	3	39.0606	0.82856
	103	P00738	HPT_HUMAN	TEGDGVYTLNNEK	720.337	2	7.27328	0.82828
	104	P02751	FINC_HUMAN	SYTITGLQPGTDYK	772.386	2	43.18	0.827759
	105	P02649	APOE_HUMAN	AATVGSLAGQPLQER	749.405	2	28.8973	0.827544
	106	P01024	CO3_HUMAN	SNLDEDIIAEENIVSR	908.95	2	71.0885	0.827179
	107	P07996	TSP1_HUMAN	GFLLLASLR	495.311	2	84.5615	0.827057
	108	P08519	APOA_HUMAN	IPLYYPNAGLTR	689.38	2	52.0997	0.826372
	109	P12111	CO6A3_HUMAN	VVESLDVGQDR	608.813	2	16.9724	0.826299
	110	P10645	CMGA_HUMAN	ELQDLALQGAK	593.328	2	32.6438	0.825747
	111	P01009	A1AT_HUMAN	LQHLENELTHDIITK	902.484	2	30.1526	0.825432
	112	P19827	ITIH1_HUMAN	GSLVQASEANLQAAQDFVR	1002.51	2	69.7332	0.824562
	113	Q13093	PAFA_HUMAN	YPLVVFSHGLGAFR	781.928	2	69.7018	0.824431
	114	P08571	CD14_HUMAN	FPAIQNLALR	571.838	2	62.9166	0.824231
	115	O60279	SUSD5_HUMAN	VIYGNTDGPSGPFVGK	804.407	2	38.2499	0.823397
	116	P06727	APOA4_HUMAN	LGEVNTYAGDLQK	704.36	2	26.3278	0.823305
	117	P12111	CO6A3_HUMAN	LQPVLQPLPSPGVGGK	793.967	2	60.8547	0.822982
	118	P37837	TALDO_HUMAN	LLGELLQDNAK	607.344	2	48.0266	0.822867
	119	O00151	PDLI1_HUMAN	DFEQPLAISR	588.307	2	48.5484	0.822728
	120	P01009	A1AT_HUMAN	LSITGTYDLK	555.806	2	40.0573	0.822507
	121	P05090	APOD_HUMAN	NPNLPPETVDSLK	712.376	2	37.4418	0.822316
	122	P05362	ICAM1_HUMAN	LLGIETPLPK	540.837	2	61.905	0.821431
	123	P05164	PERM_HUMAN	VVLEGGIDPILR	640.883	2	70.7724	0.82047
	124	P02751	FINC_HUMAN	SSPVVIDASTAIDAPSNLR	957.003	2	66.2458	0.820449
	125	P00739	HPTR_HUMAN	VTSIQHWVQK	613.339	2	2.82514	0.819977
	126	A0A0A0MT36	KVD21_HUMAN	YASQSISGVPSR	626.321	2	3.69589	0.819852
	127	P00739	HPTR_HUMAN	VVLHPNYHQVDIGLIK	615.685	3	36.4094	0.819754
	128	P02751	FINC_HUMAN	ITYGETGGNSPVQEFTVPGSK	1084.53	2	55.8346	0.818768
	129	P01024	CO3_HUMAN	DFDFVPPVVR	595.814	2	87.0889	0.816592
	130	P01031	CO5_HUMAN	IPLDLVPK	447.787	2	53.3511	0.815896
	131	P01011	AACT_HUMAN	ITLLSALVETR	608.37	2	87.5492	0.815488
	132	P01031	CO5_HUMAN	FQNSAILTIQPK	680.386	2	46.887	0.815083
	133	P02675	FIBB_HUMAN	DNENVVNEYSSELEK	884.898	2	48.3532	0.815028
	134	P01024	CO3_HUMAN	NTLIIYLDK	546.819	2	55.9185	0.814425
	135	P01344	IGF2_HUMAN	FFQYDTWK	567.767	2	48.4681	0.813881
	136	P00915	CAH1_HUMAN	VLDALQAIK	485.801	2	43.5833	0.813559
	137	P68871	HBB_HUMAN	EFTPPVQAAYQK	689.854	2	31.0939	0.812996
	138	P00450	CERU_HUMAN	SVPPSASHVAPTETFTYEWTVPK	844.42	3	60.8152	0.812865
	139	P48740	MASP1_HUMAN	APGELEHGLITFSTR	814.426	2	44.8305	0.812054
	140	P01031	CO5_HUMAN	IDTQDIEASHYR	724.345	3	3.17451	0.810801
	141	P48740	MASP1_HUMAN	YGVYSYIHHNK	690.839	2	-9.96141	0.810126
	142	P01024	CO3_HUMAN	VLLDGVQNPR	555.817	2	24.4313	0.809869
	143	P02751	FINC_HUMAN	EESPLLIGQQSTVSDVPR	978.008	2	59.5573	0.809436
	144	P06727	APOA4_HUMAN	LGPHAGDVEGHLSFLEK	903.463	3	34.5454	0.809227
	145	P68871	HBB_HUMAN	SAVTALWGK	466.764	2	32.6438	0.807622
	146	P14780	MMP9_HUMAN	FQTFEGDLK	542.77	2	25.9195	0.807367
	147	P07225	PROS_HUMAN	SFQTGLFTAAR	599.815	2	43.6354	0.806461
	148	Q8NI99	ANGL6_HUMAN	LAAADGAVAGEVR	600.323	2	13.4125	0.805277
	149	P05154	IPSP_HUMAN	AAAATGTIFTFR	613.831	2	52.5331	0.804522
	150	P08253	MMP2_HUMAN	AFQVWSDVTPLR	709.876	2	74.1418	0.804489
	151	P01024	CO3_HUMAN	EDIPPADLSDQVPDTESETR	1107.51	2	50.4236	0.80389
	152	Q14624	ITIH4_HUMAN	NGIDIYSLTVDSR	726.871	2	68.4639	0.803231
	153	P01024	CO3_HUMAN	SGSDEVQVGQQR	645.308	2	-21.273	0.803183
	154	P08697	A2AP_HUMAN	LGNQEPGGQTALK	656.847	2	-8.47746	0.80142
	155	P06727	APOA4_HUMAN	VNSFFSTFK	538.775	2	50.1995	0.801322
	156	P02751	FINC_HUMAN	EATIPGHLNSYTIK	772.41	2	24.6227	0.800873
	157	P24821	TENA_HUMAN	LEELENLVSSLR	701.383	2	83.6671	0.800871
	158	P04003	C4BPA_HUMAN	GYILVGQAK	474.78	2	20.002	0.800844
	159	P13598	ICAM2_HUMAN	ILLDEQAQWK	622.338	2	43.6126	0.800524
	160	Q6UWP8	SBSN_HUMAN	VAHEINHGIGQAGK	715.879	2	-27.4953	0.799369
	161	P01023	A2MG_HUMAN	VDLSFSPSQSLPASHAHLR	683.689	3	38.2391	0.798967
	162	P01009	A1AT_HUMAN	VFSNGADLSGVTEEAPLK	917.466	2	55.4602	0.798665
	163	Q9Y490	TLN1_HUMAN	AVAEQIPLLVQGVR	746.946	2	72.5019	0.797721
	164	P01031	CO5_HUMAN	TDAPDLPEENQAR	728.34	2	10.4596	0.797668
	165	P12111	CO6A3_HUMAN	VAVIQFSDDPK	609.822	2	36.4837	0.79703
	166	A0A0C4DH25	KVD20_HUMAN	LLIYDASSR	519.285	2	27.5258	0.796398
	167	P05556	ITB1_HUMAN	GEVFNELVGK	546.291	2	39.974	0.794808
	168	P01031	CO5_HUMAN	DINYVNPVIK	587.828	2	48.7968	0.794126
	169	P0DOX7	IGK_HUMAN	GTVAAPSVFIFPPSDEQLK	1002.03	2	91.5395	0.793708
	170	P05362	ICAM1_HUMAN	ASVSVTAEDEGTQR	725.345	2	-8.01958	0.793206
	171	P05062	ALDOB_HUMAN	LDQGGAPLAGTNK	621.328	2	-2.35766	0.792343
	172	P01024	CO3_HUMAN	TIYTPGSTVLYR	685.87	2	41.8857	0.792166
	173	P01024	CO3_HUMAN	FYYIYNEK	570.275	2	32.8113	0.790442
	174	P04430	KV116_HUMAN	SLIYAASSLQSGVPSK	804.436	2	48.1058	0.789981
	175	P01024	CO3_HUMAN	IHWESASLLR	606.331	2	32.2834	0.789699
	176	Q99969	RARR2_HUMAN	GLQVALEEFHK	635.844	2	35.1516	0.789488
	177	P01031	CO5_HUMAN	FSYSSGHVHLSSENK	839.895	2	-9.85133	0.788405
	178	P69905	HBA_HUMAN	FLASVSTVLTSK	626.862	2	56.4918	0.788389
	179	P32942	ICAM3_HUMAN	TFVLPVTPPR	563.835	2	60.9375	0.78808
	180	P08311	CATG_HUMAN	VSSFLPWIR	552.814	2	86.3953	0.787372
	181	P01031	CO5_HUMAN	ATLLDIYK	468.774	2	48.0013	0.785874
	182	Q9UBP4	DKK3_HUMAN	DQDGEILLPR	578.304	2	45.977	0.785731
	183	P07225	PROS_HUMAN	NNLELSTPLK	564.817	2	32.6499	0.785658
	184	Q14766	LTBP1_HUMAN	EAQPGQSQVSYQGLPVQK	972.495	2	28.7219	0.785082
	185	P01009	A1AT_HUMAN	DTEEEDFHVDQVTTVK	946.432	2	35.382	0.784615
	186	Q14624	ITIH4_HUMAN	TGLLLLSDPDK	586.333	2	59.9246	0.782994
	187	P01024	CO3_HUMAN	EYVLPSFEVIVEPTEK	939.991	2	106.857	0.78124
	188	P02751	FINC_HUMAN	GLAFTDVDVDSIK	690.357	2	65.7614	0.779239
	189	P02751	FINC_HUMAN	HYQINQQWER	701.337	2	-0.0443726	0.779042
	190	P01023	A2MG_HUMAN	TEHPFTVEEFVLPK	836.933	2	61.4106	0.778914
	191	P08571	CD14_HUMAN	LTVGAAQVPAQLLVGALR	889.039	2	105.509	0.778325
	192	P02747	C1QC_HUMAN	FQSVFTVTR	542.793	2	38.185	0.777766
	193	P06702	S10A9_HUMAN	LTWASHEK	486.251	2	-22.9459	0.777648
	194	P05090	APOD_HUMAN	NILTSNNIDVK	615.839	2	28.0785	0.776992
	195	O75015	FCG3B_HUMAN	AVVFLEPQWYSVLEK	904.486	2	116.859	0.776059
	196	P06727	APOA4_HUMAN	LAPLAEDVR	492.28	2	20.2464	0.774604
	197	P48740	MASP1_HUMAN	TGVITSPDFPNPYPK	816.918	2	59.6517	0.772262
	198	P05062	ALDOB_HUMAN	ALQASALAAWGGK	622.344	2	47.4772	0.771967
	199	P41222	PTGDS_HUMAN	AQGFTEDTIVFLPQTDK	955.481	2	82.9845	0.770786
	200	Q14624	ITIH4_HUMAN	NVHSGSTFFK	375.19	3	-14.516	0.770735
	201	P02679	FIBG_HUMAN	EGFGHLSPTGTTEFWLGNEK	1104.02	2	67.5076	0.770224
	202	P01031	CO5_HUMAN	ESYSGVTLDPR	612.299	2	24.0627	0.768499
	203	P19827	ITIH1_HUMAN	AAISGENAGLVR	579.318	2	8.23276	0.768442
	204	Q15485	FCN2_HUMAN	LGEFWLGNDNIHALTAQGTSELR	848.095	3	83.3226	0.767258
	205	Q14624	ITIH4_HUMAN	LGVYELLLK	524.327	2	82.8887	0.767252
	206	P02144	MYG_HUMAN	HPGDFGADAQGAMNK	758.336	2	-9.93921	0.766248
	207	P05160	F13B_HUMAN	IAQYYYTFK	598.803	2	35.8049	0.766026
	208	P02671	FIBA_HUMAN	HPDEAAFFDTASTGK	531.911	3	20.7541	0.765414
	209	P80511	S10AC_HUMAN	LEEHLEGIVNIFHQYSVR	1092.07	3	75.1573	0.764452
	210	P02649	APOE_HUMAN	VQAAVGTSAAPVPSDNH	810.903	2	6.89934	0.763
	211	P01009	A1AT_HUMAN	SVLGQLGITK	508.311	2	39.5644	0.762213
	212	Q99784	NOE1_HUMAN	LTGISDPVTVK	565.327	2	30.6342	0.761999
	213	P13473	LAMP2_HUMAN	IPLNDLFR	494.285	2	64.7736	0.761032
	214	P01023	A2MG_HUMAN	TEVSSNHVLIYLDK	809.428	2	36.6909	0.760766
	215	P24158	PRTN3_HUMAN	VALYVDWIR	567.819	2	78.0049	0.760598
	216	P02750	A2GL_HUMAN	TLDLGENQLETLPPDLLR	1019.05	2	104.139	0.760512
	217	P19320	VCAM1_HUMAN	NTVISVNPSTK	580.32	2	8.28421	0.760137
	218	P00736	C1R_HUMAN	TLDEFTIIQNLQPQYQFR	1127.58	2	116.415	0.759836
	219	Q14624	ITIH4_HUMAN	GPDVLTATVSGK	572.815	2	25.9632	0.758387
	220	P02751	FINC_HUMAN	TYHVGEQWQK	638.31	2	-11.8932	0.758223
	221	P02675	FIBB_HUMAN	HQLYIDETVNSNIPTNLR	709.7	3	47.6875	0.758051
	222	P20851	C4BPB_HUMAN	ALLAFQESK	503.783	2	30.5338	0.757664
	223	P02751	FINC_HUMAN	WLPSSSPVTGYR	675.347	2	40.9132	0.756655
	224	P02788	TRFL_HUMAN	EDAIWNLLR	565.304	2	85.6471	0.755671
	225	Q6UX06	OLFM4_HUMAN	VQSINYNPFDQK	726.86	2	41.4087	0.7552
	226	P49913	CAMP_HUMAN	AIDGINQR	443.741	2	-16.1472	0.754267
	227	P49747	COMP_HUMAN	NALWHTGDTESQVR	807.388	2	2.77342	0.754025
	228	P07996	TSP1_HUMAN	TIVTTLQDSIR	623.854	2	46.8861	0.75198
	229	P01024	CO3_HUMAN	EVVADSVWVDVK	673.354	2	56.5	0.749857
	230	P02751	FINC_HUMAN	HTSVQTTSSGSGPFTDVR	932.446	2	5.95433	0.749247
	231	P08709	FA7_HUMAN	FSLVSGWGQLLDR	739.394	2	103.657	0.748437
	232	P02751	FINC_HUMAN	VPGTSTSATLTGLTR	731.4	2	30.3639	0.745632
	233	Q9Y490	TLN1_HUMAN	TLAESALQLLYTAK	761.43	2	95.3816	0.745535
	234	P05154	IPSP_HUMAN	EDQYHYLLDR	451.215	3	24.2636	0.741274
	235	P19320	VCAM1_HUMAN	LTAFPSESVK	539.793	2	18.5201	0.740515
	236	P00748	FA12_HUMAN	LHEAFSPVSYQHDLALLR	1048.55	2	56.4258	0.739431
	237	Q07507	DERM_HUMAN	GATTTFSAVER	570.289	2	5.71991	0.73848
	238	P20742	PZP_HUMAN	ASPAFLASQNTK	617.826	2	10.5663	0.737139
	239	P08697	A2AP_HUMAN	FDPSLTQR	482.249	2	11.2295	0.736873
	240	P02649	APOE_HUMAN	VEQAVETEPEPELR	813.405	2	21.9532	0.736745
	241	P02788	TRFL_HUMAN	FQLFGSPSGQK	598.309	2	41.386	0.736466
	242	P02042	HBD_HUMAN	VNVDAVGGEALGR	628.834	2	28.8272	0.733063
	243	P01619	KV320_HUMAN	LLIYGASSR	490.283	2	22.6107	0.732799
	244	P00450	CERU_HUMAN	HYYIGIIETTWDYASDHGEK	800.038	3	66.959	0.731835
	245	P08709	FA7_HUMAN	VAQVIIPSTYVPGTTNHDIALLR	826.796	3	80.2026	0.731202
	246	P19827	ITIH1_HUMAN	QYYEGSEIVVAGR	735.865	2	31.5847	0.730442
	247	P01023	A2MG_HUMAN	LHTEAQIQEEGTVVELTGR	1055.54	2	37.1419	0.729674
	248	P01011	AACT_HUMAN	EIGELYLPK	531.298	2	47.1518	0.72904
	249	P01011	AACT_HUMAN	NLAVSQVVHK	547.82	2	-5.53658	0.727663
	250	P02671	FIBA_HUMAN	GSESGIFTNTK	570.781	2	4.73503	0.724742
	251	P07996	TSP1_HUMAN	GTLLALER	436.764	2	31.5676	0.724381
	252	P01780	HV307_HUMAN	GLEWVANIK	515.291	2	52.0162	0.722436
	253	P05556	ITB1_HUMAN	LSEGVTISYK	548.798	2	20.4383	0.717598
	254	Q5D862	FILA2_HUMAN	SVVTVIDVFYK	635.359	2	84.4124	0.71708
	255	P02775	CXCL7_HUMAN	EESLDSDLYAELR	770.363	2	64.5352	0.71564
	256	P01024	CO3_HUMAN	SGIPIVTSPYQIHFTK	894.489	2	63.7794	0.708975
	257	P01011	AACT_HUMAN	EQLSLLDR	487.27	2	34.1897	0.708872
	258	P00450	CERU_HUMAN	LISVDTEHSNIYLQNGPDR	724.363	3	40.1863	0.708381
	259	P02763	A1AG1_HUMAN	YVGGQEHFAHLLILR	876.981	2	46.2101	0.705181
	260	P48740	MASP1_HUMAN	APEPISTQSHSVLILFHSDNSGENR	912.452	3	49.1555	0.704824
	261	P12111	CO6A3_HUMAN	VGVVQFSNDVFPEFYLK	994.512	2	116.895	0.70078
	262	P01031	CO5_HUMAN	LQGTLPVEAR	542.312	2	18.2768	0.695137
	263	P01591	IGJ_HUMAN	SSEDPNEDIVER	695.311	2	3.00688	0.694503
	264	P08519	APOA_HUMAN	TPENYPNAGLTR	666.831	2	5.93017	0.694107
	265	Q8IZF2	AGRF5_HUMAN	FSNVPSSPESPIGGTITYK	991	2	54.2478	0.689683
	266	P01024	CO3_HUMAN	GYTQQLAFR	542.283	2	23.6165	0.689221
	267	A0A075B6I0	LV861_HUMAN	TLIYSTNTR	534.788	2	3.82428	0.689104
	268	P02671	FIBA_HUMAN	VQHIQLLQK	553.838	2	-0.364918	0.687387
	269	P07858	CATB_HUMAN	ICEPGYSPTYK	657.806	2	9.12286	0.685109
	270	P00918	CAH2_HUMAN	QSPVDIDTHTAK	656.331	2	-11.4423	0.684429
	271	P00450	CERU_HUMAN	EYTDASFTNR	602.268	2	3.94495	0.684378
	272	P08519	APOA_HUMAN	GTLSTTITGR	503.781	2	3.78716	0.681807
	273	Q15485	FCN2_HUMAN	GTHGSFANGINWK	694.839	2	9.77613	0.677336
	274	P02675	FIBB_HUMAN	EDGGGWWYNR	620.263	2	40.1718	0.677105
	275	P14780	MMP9_HUMAN	QVWVYTGASVLGPR	766.915	2	68.4744	0.675865
	276	A0A0J9YXX1	HV5X1_HUMAN	IDPSDSYTNYSPSFQGHVTISADK	1315.11	3	49.9843	0.673997
	277	P24158	PRTN3_HUMAN	LFPDFFTR	521.772	2	84.5937	0.673103
	278	Q96IY4	CBPB2_HUMAN	YTHGHGSETLYLAPGGGDDWIYDLGIK	1468.2	4	82.524	0.672889
	279	P68871	HBB_HUMAN	VNVDEVGGEALGR	657.837	2	28.5475	0.668934
	280	P12111	CO6A3_HUMAN	SADVNVFAIGVEDADEGALK	1010.5	2	84.6731	0.668052
	281	P08519	APOA_HUMAN	GTFSTTVTGR	513.765	2	-0.435974	0.66576
	282	P19827	ITIH1_HUMAN	LDAQASFLPK	545.301	2	41.8064	0.66073
	283	P02675	FIBB_HUMAN	QGFGNVATNTDGK	654.813	2	1.64334	0.656882
	284	P01009	A1AT_HUMAN	ITPNLAEFAFSLYR	821.436	2	112.263	0.656197
	285	P00488	F13A_HUMAN	GVNLQEFLNVTSVHLFK	973.031	3	105.42	0.654171
	286	P02649	APOE_HUMAN	LGPLVEQGR	484.78	2	11.4115	0.653276
	287	P08571	CD14_HUMAN	ELTLEDLK	480.767	2	40.0653	0.652523
	288	P09601	HMOX1_HUMAN	VQDSAPVETPR	599.807	2	-9.68063	0.650654
	289	Q08830	FGL1_HUMAN	IDLADFEK	475.746	2	49.0506	0.647052
	290	Q08830	FGL1_HUMAN	QLLQENEVQFLDK	802.42	2	59.4476	0.644738
	291	P00740	FA9_HUMAN	IIPHHNYNAAINK	752.905	2	-24.2046	0.643809
	292	P00488	F13A_HUMAN	AVPPNNSNAAEDDLPTVELQGVVPR	868.109	3	77.2104	0.64284
	293	P12111	CO6A3_HUMAN	IAVAQYSDDVK	604.812	2	13.6394	0.641309
	294	P08519	APOA_HUMAN	LFLEPTQADIALLK	786.456	2	96.3813	0.639092
	295	P06727	APOA4_HUMAN	SLAPYAQDTQEK	675.831	2	6.8465	0.636091
	296	P06727	APOA4_HUMAN	IDQNVEELK	544.286	2	4.09709	0.631046
	297	P08519	APOA_HUMAN	GSFSTTVTGR	506.757	2	-4.20873	0.630926
	298	Q13508	NAR3_HUMAN	ASHQQLDTVWENAK	813.898	2	10.8072	0.628636
	299	P19827	ITIH1_HUMAN	GFSLDEATNLNGGLLR	838.934	2	78.2014	0.628099
	300	P00450	CERU_HUMAN	AEEEHLGILGPQLHADVGDK	710.028	3	37.5008	0.626216
	301	P01023	A2MG_HUMAN	LVHVEEPHTETVR	515.939	3	-15.569	0.623906
	302	P01023	A2MG_HUMAN	HNVYINGITYTPVSSTNEK	713.024	3	32.8112	0.622823
	303	O95497	VNN1_HUMAN	FGQTPVQER	531.273	2	-7.12641	0.622241
	304	P19320	VCAM1_HUMAN	QSTQTLYVNVAPR	738.894	2	31.196	0.621792
	305	P08253	MMP2_HUMAN	IIGYTPDLDPETVDDAFAR	1054.51	2	92.5743	0.621418
	306	P35542	SAA4_HUMAN	GPGGVWAAK	421.73	2	-1.14639	0.620164
	307	P08697	A2AP_HUMAN	QLTSGPNQEQVSPLTLLK	977.037	2	70.3722	0.619738
	308	P06727	APOA4_HUMAN	VEPYGENFNK	598.783	2	4.89718	0.617122
	309	P06727	APOA4_HUMAN	LTPYADEFK	542.272	2	28.6708	0.616188
	310	P07225	PROS_HUMAN	IETISHEDLQR	670.844	2	-4.8179	0.61249
	311	P02765	FETUA_HUMAN	HTLNQIDEVK	598.818	2	-7.90164	0.602889
	312	P00915	CAH1_HUMAN	GGPFSDSYR	493.223	2	8.73032	0.600388
	313	P81605	DCD_HUMAN	DAVEDLESVGK	581.286	2	35.5883	0.595136
	314	P06312	KV401_HUMAN	SSQSVLYSSNNK	657.321	2	-14.2446	0.593792
	315	P00751	CFAB_HUMAN	QLNEINYEDHK	701.834	2	-10.7093	0.59289
	316	P00751	CFAB_HUMAN	DISEVVTPR	508.275	2	25.7282	0.591767
	317	A0A0B4J1X5	HV374_HUMAN	INSDGSSTSYADSVK	765.85	2	-8.32408	0.586583
	318	P25774	CATS_HUMAN	GPVSVGVDAR	478.762	2	1.15511	0.586355
	319	P00751	CFAB_HUMAN	ALFVSEEEK	526.269	2	14.2734	0.584025
	320	Q14766	LTBP1_HUMAN	HPPEASVQIHQVSR	792.916	2	-19.567	0.578132
	321	P0C0L4	CO4A_HUMAN	AEFQDALEK	525.759	2	16.324	0.577876
	322	P0C0L4	CO4A_HUMAN	LGQYASPTAK	518.278	2	-15.1511	0.576536
	323	Q08830	FGL1_HUMAN	HGEYWLGNK	552.268	2	-1.63884	0.57547
	324	P05160	F13B_HUMAN	GDTYPAELYITGSILR	884.96	2	92.7763	0.57117
	325	A0A0B4J1V6	HV373_HUMAN	ANSYATAYAASVK	658.828	2	9.5152	0.56116
	326	Q14515	SPRL1_HUMAN	AQSIAYHLK	515.788	2	-13.359	0.552065
	327	P02775	CXCL7_HUMAN	NIQSLEVIGK	550.82	2	34.3232	0.549553
	328	P06681	CO2_HUMAN	NQGILEFYGDDIALLK	904.976	2	109.955	0.522311
	329	P04070	PROC_HUMAN	GDSPWQVVLLDSK	722.378	2	83.3328	0.51571
	330	P08311	CATG_HUMAN	IFGSYDPR	477.738	2	17.9006	0.513718
	331	P01011	AACT_HUMAN	ADLSGITGAR	480.76	2	12.5839	0.507711
	332	Q96IY4	CBPB2_HUMAN	YSFTIELR	514.775	2	59.1033	0.5
	333	Q15485	FCN2_HUMAN	VDGSVDFYR	529.252	2	23.3459	0.5
	334	Q96IY4	CBPB2_HUMAN	IHIGSSFEK	509.272	2	-6.96524	0.5
	335	P08519	APOA_HUMAN	GTYSTTVTGR	521.762	2	-18.5234	0.5
	336	P01023	A2MG_HUMAN	LPPNVVEESAR	605.826	2	12.9348	0.5
	337	P02787	TRFE_HUMAN	YLGEEYVK	500.753	1	13.659	0.5
	338	P02787	TRFE_HUMAN	EFQLFSSPHGK	638.82	2	25.1797	0.5
	339	P02750	A2GL_HUMAN	ENQLEVLEVSWLHGLK	947.508	3	92.347	0.5
	340	P08697	A2AP_HUMAN	QEDDLANINQWVK	786.887	2	60.8395	0.5
	341	P02750	A2GL_HUMAN	VAAGAFQGLR	495.281	2	19.1808	0.5
	342	P19320	VCAM1_HUMAN	SLEVTFTPVIEDIGK	824.446	2	100.485	0.5
	343	Q14624	ITIH4_HUMAN	AEAQAQYSAAVAK	654.334	2	-7.14625	0.5
	344	P13473	LAMP2_HUMAN	YLDFVFAVK	551.303	2	84.1213	0.5
	345	P0C0L4	CO4A_HUMAN	ANSFLGEK	433.225	2	-1.02695	0.5
	346	P00915	CAH1_HUMAN	YSSLAEAASK	513.759	2	-12.8335	0.5
	347	O43866	CD5L_HUMAN	DVAVLCR	416.721	2	14.8296	0.5
	348	O00602	FCN1_HUMAN	VVGLEGSDK	452.243	2	-5.06053	0.5
	349	P49913	CAMP_HUMAN	SSDANLYR	463.223	2	-18.6312	0.5
	350	P01871	IGHM_HUMAN	QIQVSWLR	515.296	2	47.1961	0.5
	351	P24592	IBP6_HUMAN	HLDSVLQQLQTEVYR	914.982	2	66.8951	0.5
	352	P19320	VCAM1_HUMAN	DPEIHLSGPLEAGKPITVK	1001.05	3	59.6928	0.5
	353	P14780	MMP9_HUMAN	GSRPQGPFLIADK	693.381	2	37.0273	0.5
	354	P06312	KV401_HUMAN	NYLAWYQQKPGQPPK	909.471	2	37.5566	0.5
	355	P05154	IPSP_HUMAN	AVVEVDESGTR	581.291	2	-4.29478	0.5
	356	P02775	CXCL7_HUMAN	TTSGIHPK	420.733	2	-50	0.5
	357	P02751	FINC_HUMAN	LGVRPSQGGEAPR	662.361	2	-19.8495	0.5
	358	P02745	C1QA_HUMAN	GHIYQGSEADSVFSGFLIFPSA	1165.06	2	138.157	0.5
	359	P02741	CRP_HUMAN	APLTKPLK	434.287	2	-2.49464	0.5
	360	P02741	CRP_HUMAN	QDNEILIFWSK	696.862	2	90.8138	0.5
	361	P02741	CRP_HUMAN	YEVQGEVFTKPQLWP	910.965	2	102.585	0.5
	362	P01031	CO5_HUMAN	TLLPVSKPEIR	626.885	3	39.1967	0.5
	363	P01023	A2MG_HUMAN	VSNQTLSLFFTVLQDVPVR	1082.09	3	147.506	0.5
	364	P00918	CAH2_HUMAN	AVQQPDGLAVLGIFLK	834.988	2	127.336	0.5
	365	P00915	CAH1_HUMAN	HDTSLKPISVSYNPATAK	965.008	2	31.1745	0.5
	366	O43866	CD5L_HUMAN	LVGGLHR	376.233	2	-23.571	0.5
	367	P01019	ANGT_HUMAN	QPFVQGLALYTPVVLPR	949.549	2	113.642	0.5

## Sheet: Legend
	Dataset EV11: The spectral library for further DeepPRM analysis
