# Supplementary material for: Circulating proteomic panels for risk stratification of intracranial aneurysm and its rupture
Source: EMBO Mol Med. 2022 Jan 3;14(2):e14713. doi: 10.15252/emmm.202114713 (PMC8819334; doi:10.15252/emmm.202114713)
Supplement: Supplementary file 13 — Dataset EV12 [file EMMM-14-e14713-s023.xlsx]

## Sheet: Dataset EV12
Dataset EV12: The peak area of 113 peptides/100 proteins in 212 samples
No.	Uniprot Accession	Protein Name	Peptide Sequence	FC [(R&UR) vs. NC ]	P[(R&UR) vs. NC ]	FC (R vs. UR)	P(R vs. UR )	N_B1_R1	N_B1_R2	N_B1_R3	N_B1_R4	N_B1_R5	N_B1_R6	N_B1_R7	N_B1_R8	N_B1_R9	N_B1_R10	N_B2_R1	N_B2_R2	N_B2_R3	N_B2_R4	N_B2_R5	N_B2_R6	N_B2_R7	N_B2_R8	N_B2_R9	N_B2_R10	N_B3_R1	N_B3_R2	N_B3_R3	N_B3_R4	N_B3_R5	N_B3_R6	N_B3_R7	N_B3_R8	N_B3_R9	N_B3_R10	N_B4_R1	N_B4_R2	N_B4_R3	N_B4_R4	N_B4_R5	N_B4_R6	N_B4_R7	N_B4_R8	N_B4_R9	N_B4_R10	N_B5_R1	N_B5_R2
1	P02750	A2GL_HUMAN	DLLLPQPDLR	1.0024	0.865	1.5909	0	4.31329e+08	2.80619e+08	1.11702e+08	2.43305e+08	2.29304e+08	2.34765e+08	4.29963e+08	6.50918e+08	5.27898e+07	4.04456e+08	1.72714e+08	1.33722e+08	1.07015e+08	8.78225e+07	8.91932e+07	1.25855e+08	1.70179e+08			6.54255e+07	1.94291e+08	1.16258e+08	1.19835e+08	1.18609e+08	9.77722e+07	1.51699e+08	1.49331e+08	1.01013e+08	2.52546e+08	1.24361e+08	2.45649e+08	1.901e+08	1.61933e+08	1.5451e+08	1.50143e+08	1.65407e+08	1.79228e+08	2.13565e+08	4.79381e+08	1.85403e+08	4.81442e+06	5.73049e+07
2	P02750	A2GL_HUMAN	ENQLEVLEVSWLHGLK	0.95648	0.351	1.6358	0.002	6.51174e+07	4.80342e+07	3.3002e+07	3.70229e+07	4.53474e+07	6.07527e+07	1.1177e+08	1.91528e+08	1.34485e+07	1.05066e+08	5.09795e+07	4.80723e+07	3.60578e+07	3.32198e+07	3.88048e+07		3.26893e+07	266832	295272	8.96178e+06	5.6671e+07	2.92095e+07	7.33655e+06	3.55771e+07	6.21666e+06	1.80182e+06	1.0158e+07	3.99971e+07	57670.3	6.82476e+07	2.56029e+07	6.60596e+07	3.72446e+07	5.06449e+07	4.63776e+07	4.06089e+07	5.59494e+07	6.1934e+07	1.1172e+08	4.56779e+07	2.2615e+07	9.56524e+07
3	P08311	CATG_HUMAN	IFGSYDPR	0.14827	P<0.001	1.175	0.378	3.14906e+06	1.58481e+06	318526	290153	41130.9	602568	560435	2.17468e+06	224727	399481	548063	886482	514789	69808.8	49477.5	155860	682339	1.06868e+06	241206	198199	800444	264654	210127	231536	50869	161713	147329	99171.7	170072	163983	1.52233e+06	1.28317e+06	655829	428241	695107	623001	773809	897903	556569	114382	420642	540507
4	P08311	CATG_HUMAN	VSSFLPWIR	0.14114	P<0.001	1.1136	0.319	3.44134e+06	1.7631e+06	1.17554e+06	1.46194e+06	966388	1.16813e+06	1.67269e+06	3.23287e+06	1.58183e+06	1.90421e+06	670889	2.27933e+06	1.34207e+06	139579	192293	232174	774455	16253.7	31511.3	211250	1.03146e+06	351827	284778	204660	30975.6	89878.9	175959	142423	273057	95193.4	2.26043e+06	2.07921e+06	1.17401e+06	867927	755164	964710	715015	993543	4.43833e+06	1.08401e+06	3.23844e+06	4.17453e+06
5	P01024	CO3_HUMAN	EYVLPSFEVIVEPTEK	0.83978	0.028	1.0455	0.686	2.84634e+08	3.51104e+08	2.60647e+08	2.2429e+08	2.42542e+08	2.84495e+08	1.55971e+08	6.83379e+08	1.06682e+08	2.1567e+08	4.86347e+08	4.18692e+08	1.58634e+08	2.4859e+08	2.74996e+08	2.63559e+08	5.07187e+08	25235.4	31293.6	5.19628e+07	4.18573e+08	2.70121e+08	4.59798e+07	6.48711e+08	7.91776e+07	2.72764e+07	8.48677e+07	3.68455e+08	3.27519e+06	7.03623e+08	1.08524e+08	4.20595e+08	1.84199e+08	2.98529e+08	3.68129e+08	3.40719e+08	5.01648e+08	5.21842e+08	4.19458e+08	2.2652e+08	2.89956e+08	6.01708e+08
6	P01024	CO3_HUMAN	NTLIIYLDK	1.2323	0.083	0.82029	0.604	1.20544e+09	1.37239e+09	1.25904e+08	1.97818e+08	7.19873e+08	9.42062e+08	1.51567e+08	1.31762e+09	7.01554e+07	2.8979e+08	2.50373e+08	7.59347e+08	3.05451e+08	4.29867e+08	5.1913e+08		3.62589e+08	142770	136071	7.64921e+08	6.45107e+08	3.58611e+08	2.7461e+08	7.65206e+08	2.78155e+08	1.72483e+08	2.83601e+08	4.27821e+08	7.22732e+07	7.20873e+08	4.80919e+08	5.41784e+08	3.89651e+08	4.44455e+08	5.61647e+08	4.62546e+08	6.23978e+08	5.73841e+08	5.86022e+07	1.81665e+07	4.64228e+06	1.65014e+07
7	P02671	FIBA_HUMAN	GSESGIFTNTK	4.0802	0.001	0.44824	0.49	9.54128e+07	8.2276e+07	4.31861e+07	7.58572e+07	8.67667e+07	9.17735e+07	4.52973e+07	1.22448e+08	4.42212e+07	8.69214e+07	7.52636e+07	6.92643e+07	2.85375e+07	2.50935e+07	3.63975e+07	2.85413e+07	6.8146e+07	9.42849e+07	1.11067e+08	5.08698e+07	6.79972e+07	3.69238e+07	3.68106e+07	3.45555e+07	3.44439e+07	4.89906e+07	5.02004e+07	2.8967e+07	4.9918e+07	3.30413e+07	6.02013e+07	6.36834e+07	3.51192e+07	3.21419e+07	4.20401e+07	3.83309e+07	8.25017e+07	8.03192e+07	9.14073e+07	3.10998e+07	3.58164e+07	4.35634e+07
8	P02671	FIBA_HUMAN	VQHIQLLQK	14.234	0.001	0.54964	0	1.7715e+06	1.05471e+06	880528	1.12933e+06	69124.4	1.08458e+06	3.76729e+06	4.65189e+06	1.26071e+06	3.10415e+06	259975	1.23627e+06	311680	526325	326134	245864	202770	1.1261e+06	637034	344548	207512	225725	605430	271359	264262	678683	532516	450675	485274	386867	538583	658220	1.87235e+06	1.17313e+06	926439	1.03008e+06	4.23888e+06	7.02909e+06	7.4954e+06	2.94551e+06	1.80978e+06	2.2595e+06
9	P02675	FIBB_HUMAN	AHYGGFTVQNEANK	16.295	0.001	0.52765	0	733021	343979	783620	1.37531e+06	402762	554201	1.66486e+06	4.61026e+06	978572	640834	266645	724735	224123	484040	165979	169008	88215.8	765792	540276	186038	92089.8	190873	369999	252884	163557	434436	319493	398605	247572	126942	345985	534655	1.2145e+06	845036	559422	550697	3.0061e+06	3.63061e+06	4.21489e+06	2.2054e+06	1.73597e+06	1.86578e+06
10	P02675	FIBB_HUMAN	DNENVVNEYSSELEK	12.347	0.003	0.59745	0	443517	981568	1.52033e+06	2.64596e+06	862995	970430	9.20044e+06	1.77217e+07	2.89301e+06	4.09696e+06	1.17572e+06	2.06825e+06	532893	974297	363192	454477	602298			826318	640122	796038	1.28037e+06	1.15152e+06	459996	1.88077e+06	1.10593e+06	1.44824e+06	938541	677071	1.43007e+06	1.61585e+06	4.09893e+06	2.22227e+06	1.71274e+06	1.85216e+06	9.09415e+06	1.13283e+07	1.5133e+07	5.12101e+06	7.43674e+06	5.82402e+06
11	P02679	FIBG_HUMAN	EGFGHLSPTGTTEFWLGNEK	10.375	0.004	0.67997	0	610772	255956	540141	803153	437115	411977	2.04823e+06	3.40572e+06	492672	966360	104314	588977	123329	137150	112823	135043	87096.6		13518.1	112390	155932	204271	189119	241346	84359.4	158518	175785	295971	12407.5	150742	292934	506140	720602	495004	392597	502164	2.82592e+06	3.32419e+06	3.15863e+06	1.10644e+06	1.1351e+06	893388
12	P02751	FINC_HUMAN	DLQFVEVTDVK	2.027	0.214	2.0213	0.025	2.15422e+06	6.55107e+06	137743	204159	1.21406e+06	1.88027e+06	535080	2.85775e+06	489509	1.65888e+06	4.20582e+06	2.77534e+06	1.49761e+06	2.01166e+06	1.94997e+06	2.97113e+06	5.88315e+06			2.54088e+06	4.43089e+06	2.60256e+06	1.33225e+06	4.84659e+06	1.90699e+06	2.7446e+06	2.40742e+06	3.16537e+06	511547	5.04583e+06	975677	1.36634e+06	958441	1.06822e+06	1.86845e+06	2.55539e+06	967261	1.20711e+06	1.00345e+06	636949	14405.5	13491.1
13	P02751	FINC_HUMAN	NLQPASEYTVSLVAIK	1.9946	0.063	1.2662	0.128	1.23343e+07	4.63228e+07	353163	1.06419e+06	8.20358e+06	2.32049e+07	2.07455e+06	3.17496e+07	1.70313e+06	1.31445e+07	1.24667e+07	2.0978e+07	1.05033e+07	1.38591e+07	1.89015e+07		1.52498e+07	22822.3	2122.46	1.52731e+07	2.62047e+07	1.67381e+07	1.08215e+07	3.20735e+07	1.37745e+07	1.60591e+07	1.20733e+07	1.7829e+07	3.51368e+06	2.68026e+07	6.68904e+06	1.00634e+07	7.9246e+06	6.82896e+06	1.40134e+07	1.94131e+07	6.12599e+06	5.71984e+06	140158	139800		3565.04
14	P06312	KV401_HUMAN	NYLAWYQQKPGQPPK	1.4134	0.145	0.47192	0	519535	462555	123076	338966	490820	462319	655783	3.12598e+06	430421	276415							211260			593997	531858	380127	594492	354048	516104	371670	620872	316427	939350	542916	680437	402774	240875	419657	166826	244644	145089	97497.2	445865	31922.2	453713	172111
15	P06312	KV401_HUMAN	SSQSVLYSSNNK	0.93161	0.277	0.96043	0.699	3.08095e+07	9.06936e+06	2.89597e+06	6.44268e+06	1.02278e+07	1.01789e+07	2.36732e+07	4.01906e+07	1.0564e+07	2.12901e+07	2.09415e+07	1.03302e+07	1.15136e+07	8.27173e+06	5.2875e+06	1.22928e+07	9.89356e+06	1.68035e+07	1.58343e+07	9.42314e+06	7.91398e+06	6.71457e+06	1.27266e+07	5.21775e+06	1.34372e+07	1.35242e+07	1.60973e+07	1.91576e+07	1.02175e+07	2.30026e+07	8.23444e+06	7.30695e+06	1.32583e+07	1.20174e+07	1.14554e+07	1.18855e+07	5.68029e+06	6.60196e+06	1.28986e+07	7.47592e+06	6.58134e+06	9.25395e+06
16	P14780	MMP9_HUMAN	LGLGADVAQVTGALR	0.33527	P<0.001	1.7225	0.056	8.53158e+06	6.85937e+06	847461	2.22794e+06	3.35115e+06	5.06802e+06	2.60216e+06	5.92574e+06	688972	4.24575e+06	990845	2.79648e+06	2.74285e+06	238150	336957	910649	955273	269635	137200	513295	9.99718e+06	2.50222e+06	1.32211e+06	1.68464e+06	125627	597236	377034	614879	522349	2.05495e+06	5.45503e+06	5.46536e+06	2.62129e+06	2.78499e+06	1.7906e+06	1.56493e+06	3.98284e+06	5.26485e+06	3.87973e+06	1.11391e+06	1.26337e+06	3.54141e+06
17	P14780	MMP9_HUMAN	SLGPALLLLQK	0.25354	P<0.001	1.3397	0.246	1.988e+07	8.63533e+06	5.51314e+06	4.48887e+06	4.98085e+06	4.08627e+06	5.33652e+06	8.15064e+06	5.44967e+06	7.26265e+06	994866	3.62389e+06	3.27886e+06	568698	343944	1.0484e+06	1.13884e+06			1.43972e+06	1.95271e+07	4.61807e+06	3.20559e+06	2.43231e+06	366422	2.22941e+06	1.04523e+06	884846	3.67378e+06	3.27203e+06	5.80101e+06	4.51487e+06	2.60105e+06	2.3558e+06	1.30124e+06	1.23808e+06	3.38541e+06	3.79775e+06	7.20087e+06	2.33996e+06	2.58102e+07	2.23661e+07
18	O00151	PDLI1_HUMAN	DFEQPLAISR	0.2667	P<0.001	0.48524	0.878	2.54073e+06	2.08572e+06	315079	713954	355373	262847	150322	1.32619e+06	434366	1.17224e+06	894140	905692	159886	219878	522167	237273	614710			528010	631748	199212	499899	225371	233331	235462	383991	79454.3	212369	119613	454393	436041	625466	553184	100763	128760	1.06209e+06	1.29996e+06	2.16331e+06	678066	526052	826813
19	P05164	PERM_HUMAN	VVLEGGIDPILR	0.28711	P<0.001	1.0787	0.281	4.39041e+06	3.35723e+06	82983.5	474622	452144	731058	181387	1.85149e+06	63342	1.36924e+06	1.04669e+06	2.00946e+06	813542	272344	147253	425203	1.40623e+06	184450	69362.2	426954	3.3879e+06	314019	380862	447944	121109	310505	310801	173195	305490	331039	1.78759e+06	1.79406e+06	734771	583704	994281	954805	1.23278e+06	1.16997e+06	203127
20	P24158	PRTN3_HUMAN	LFPDFFTR	0.38298	P<0.001	1.2892	0.812	5.10635e+06	3.45875e+06	283496	847241	1.28406e+06	1.38027e+06	1.51934e+06	4.532e+06	287912	2.00469e+06	299725	1.84365e+06	816788	104262		95115.3	506504			413896	1.45082e+06	645597	405231	179560	88334.7	144810		179198	285467	90806.3	1.56846e+06	1.35446e+06	402808	321419	268033	428870	377421	446630	459068	32071.7
21	P24158	PRTN3_HUMAN	LVNVVLGAHNVR	0.24659	P<0.001	0.98278	0.078	1.47002e+07	9.12973e+06	847528	1.72548e+06	5.79031e+06	2.24879e+06	1.58506e+06	7.90639e+06	734114	1.8139e+06	95264.3	2.50071e+06	927535	227648	173672	381000	478936	2.26593e+06	112737	1.06725e+06	1.98919e+06	816981	586183	721595	258546	459576	434460	268449	1.11763e+06	594956	1.14752e+07	1.12278e+07	3.81555e+06	3.87229e+06	3.50334e+06	2.90205e+06	4.97855e+06	5.01414e+06	1.78752e+06	427623	154163	545998
22	P19320	VCAM1_HUMAN	LTAFPSESVK	0.87909	0.048	0.78111	0.17	3.97605e+06	1.87977e+06	1.54132e+06	1.14594e+06	2.8657e+06	3.12828e+06	4.89057e+06	9.04648e+06	2.28243e+06	5.04886e+06	2.65226e+06	1.98007e+06	1.28674e+06	1.24742e+06	1.39149e+06	1.25124e+06	1.11639e+06	4.26055e+06	3.31972e+06	1.36291e+06	2.04897e+06	2.11819e+06	1.45916e+06	2.2303e+06	1.06636e+06	1.38491e+06	1.53748e+06	1.21638e+06	2.34644e+06	1.86881e+06	1.98365e+06	1.94852e+06	2.22658e+06	2.26042e+06	2.29107e+06	2.03045e+06	2.01987e+06	2.21922e+06	3.43285e+06	1.08401e+06	2.06401e+06	2.10097e+06
23	P19320	VCAM1_HUMAN	SLEVTFTPVIEDIGK	0.78881	0.003	0.97241	0.582	437464	164258	372752	410985	566989	421990	749345	1.19184e+06	906680	562526	670880	539959	174342	336845	417718		262872				647282	446607	112089	720583	42994.9		95424	372111		671128	167226	660596	587007	659052	360344	519993	623030	579412	895792	263152	375849	407704
24	A0A075B6I0	LV861_HUMAN	TLIYSTNTR	1.1471	0.647	0.79599	0.991	1.07826e+08	7.49683e+07	1.5483e+07	3.64328e+07	3.41543e+07	2.45572e+07	8.08678e+07	1.14351e+08	1.81055e+07	7.01451e+07	7.26665e+06	2.59659e+07	2.69831e+07	3.04156e+07	6.16777e+07	306852	4.03464e+07	1.67824e+08	4.76969e+06	98069.5	1.44826e+07	3.97859e+07	34101	1.88703e+07	3.96379e+07	4.48862e+07	2.52395e+07	4.46197e+07	4.44642e+07	3.53774e+07	3.37912e+07	3.50496e+07	913909	963303	5.46076e+07	5.68525e+07	2.58885e+07	3.00849e+07	5.92116e+07	2.93804e+07	8.57391e+06
25	A0A075B6K4	LV310_HUMAN	SGQAPVLVIYEDSK	1.3022	0.577	0.83105	0.732	1.45883e+07	1.75821e+07	5.38382e+06	8.90827e+06	2.08309e+06	2.03418e+06	6.33763e+06	1.01306e+07	4.57681e+06	1.71538e+07	1.94157e+07	1.36793e+07	1.93798e+06	1.00012e+07	4.49611e+06	1.4496e+07	4.35839e+06	440162	588616	6.83724e+06	7.0976e+06	4.29889e+06	9.32375e+06	6.2907e+06	7.41267e+06	8.04081e+06	2.27199e+07	5.01731e+06	7.96565e+06	1.75455e+07	1.48773e+07	1.11446e+07	6.99348e+06	7.25815e+06	7.68511e+06	6.38848e+06	5.13028e+06	6.77838e+06	1.07658e+07	6.676e+06	4.08074e+06	9.13001e+06
26	A0A0A0MT36	KVD21_HUMAN	YASQSISGVPSR	0.99917	0.919	0.78631	0.155	7.15336e+06	4.48933e+06	472596	1.25965e+06	4.52247e+06	4.97858e+06	1.38553e+07	3.47584e+07	683362	6.57717e+06	1.23107e+07	2.21721e+06	4.44853e+06	1.08352e+06	4.78838e+06	1.12199e+07	2.06578e+06	6.71992e+06	1.08981e+07	8.29985e+06	5.67306e+06	6.76739e+06	4.75146e+06	312375	227584	4.10837e+06	4.62201e+06	5.79723e+06	1.18689e+06	1.76151e+07	4.76306e+06	4.22972e+06	3.90663e+06	2.92806e+06	294725	296148	4.82682e+06	5.78484e+06	525084	154752
27	A0A0B4J1V6	HV373_HUMAN	ANSYATAYAASVK	1.2615	0.174	1.3836	0.162	281290	187306	40558.2	276240	141998	60016.6	122382	568338	99501.4	80839.2	128258	49430.3	82228.9	67985.5	156162	19543.6	73808.1	228523	87876.3	306712	102548	301276	59528.9	142862	165450	236809	279381	170557	204436	92271	272175	162773	150800	166909	152368	55961.1	678979	820834	999387	586860		343258
28	A0A0C4DH25	KVD20_HUMAN	LLIYDASSR	1.1615	0.02	0.90233	0.065	6.36725e+07	7.04447e+07	4.15128e+06	2.60537e+06	3.54432e+07	4.06886e+07	1.22012e+07	8.87878e+07	5.52403e+06	7.23925e+07	4.64097e+07	2.66566e+07	2.20575e+07	2.98023e+07	1.99007e+07	1.88188e+07	3.1518e+07	2.79943e+07	2.73364e+07	3.01975e+07	2.48659e+07	1.97361e+07	2.755e+07	2.74002e+07	2.93844e+07	2.47892e+07	2.07289e+07	1.34158e+07	3.37492e+07	3.88522e+07	2.2143e+07	1.92476e+07	2.60105e+07	2.26042e+07	3.00286e+07	2.75348e+07	1.29916e+07	1.32782e+07	1.72658e+07	4.71731e+06	477097	1.77729e+06
29	O43866	CD5L_HUMAN	LVGGLHR	1.1783	0.035	0.89866	0.302	2.60675e+08	1.44657e+08	4.30737e+07	6.46002e+07	1.01034e+08	5.49941e+07	2.34187e+08	5.86287e+08	1.17412e+08	1.18818e+08	7.39274e+07	1.71706e+08	1.14444e+08	6.68343e+07	7.17748e+07	1.8502e+08	7.97016e+07	3.34934e+08	1.42212e+08	1.02578e+08	2.07943e+07	6.2406e+07	8.15556e+07	7.07768e+07	9.55311e+07	1.13091e+08	1.23807e+08	5.3216e+07	1.15895e+08	1.37773e+08	7.63473e+07	1.00872e+08	1.12341e+08	1.01099e+08	1.10327e+08	1.15884e+08	6.86566e+07	7.93906e+07	1.60471e+08	7.92448e+07	3.21679e+07	6.31262e+07
30	O75015	FCG3B_HUMAN	AVVFLEPQWYSVLEK	0.76328	0.134	0.98751	0.463	299501	133879	1030.73	1057.42	21742.3	31987	457709	615871	311037	268948	686378	334145	193708	69566.4	16573.2	274009	9216.93	268959		80592.2	297717	407322	101873	970113	57818.2		8761.33	900384		339176	159153	583368	655829	829776	293613	351614		13742.5	557585	164470	367695	385120
31	O95497	VNN1_HUMAN	FGQTPVQER	1.1924	0.349	1.3514	0.374	465765	18490.8	1.34776e+06	43252.7	2514.24	375253	1.13438e+06	1.81964e+06	973931	1.71018e+06	1.31425e+06	1.31109e+06	7059.27	682524	278460	303898	279734	1.27859e+06	874331	191989	504031	149530	581273	923191	1.46392e+06	844732	440851	343869	738457	1.14114e+06	2.00671e+06	1.98416e+06	828894	841221	1.85733e+06	1.62436e+06	218108	280421	39711.4	30128	185265	558104
32	P00450	CERU_HUMAN	ALYLQYTDETFR	1.1906	0.005	0.83951	0.342	6.25508e+08	2.68154e+08	9.44665e+07	2.08094e+08	2.611e+08	2.51683e+08	1.92751e+08	9.47144e+08	1.65254e+08	4.5373e+08	2.14069e+08	2.95048e+08	2.06072e+08	2.10449e+08	2.59084e+08	2.19017e+08	1.87488e+08	36863.8	71181.6	2.46296e+08	1.96054e+08	1.03035e+08	1.25695e+08	1.33789e+08	1.08785e+08	7.3487e+07	1.27203e+08	1.70618e+08	3.98177e+07	1.78998e+08	2.82554e+08	3.52872e+08	2.63141e+08	3.19511e+08	2.31332e+08	2.07997e+08	2.04832e+08	2.02423e+08	1.97034e+08	8.074e+07	1.82787e+07	5.89146e+07
33	P00488	F13A_HUMAN	GTYIPVPIVSELQSGK	1.7195	0.003	0.9882	0.246	2.88517e+06	1.36896e+06	131417	464601	2.8337e+06	3.68313e+06	3.70615e+06	1.31945e+07	644741	3.31812e+06	2.85932e+06	4.79474e+06	4.96265e+06	2.7584e+06	2.05081e+06		1.66972e+06			187688	2.6479e+06	2.06141e+06	3.05467e+06	1.73129e+06	1.27463e+06	2.67645e+06	2.5156e+06	1.85561e+06	2.1115e+06	3.08037e+06	2.71021e+06	2.41189e+06	4.34183e+06	2.83268e+06	1.66826e+06	2.76339e+06	1.90607e+06	3.07348e+06	2.92503e+06	1.22605e+06	832713	749070
34	P00736	C1R_HUMAN	TLDEFTIIQNLQPQYQFR	1.2195	0.099	1.0036	0.682	2.84175e+07	1.74155e+07	2.3973e+07	2.03686e+07	3.90944e+07	3.74814e+07	3.86949e+07	8.53475e+07	4.9499e+07	3.1097e+07	4.16914e+07	2.74792e+07	1.72864e+07	1.75992e+07	2.79992e+07	1.22577e+07	1.74175e+07	5.29902e+07	3.16694e+07	2.28294e+07	4.58105e+07	2.3433e+07	1.0767e+07	5.7311e+07	1.38697e+07	3.36274e+06	8.58239e+06	3.59785e+07	304420	6.81678e+07	9.57224e+06	3.12476e+07	2.63141e+07	3.06159e+07	3.71465e+07	3.47652e+07	4.39061e+07	4.30845e+07	2.40706e+07	1.17372e+07	2.40808e+06	6.13276e+06
35	P00738	HPT_HUMAN	TEGDGVYTLNNEK	1.147	0.257	1.4975	0.022	3.30416e+09	3.76396e+09	6.92405e+08	4.91574e+08	4.27789e+08	1.23322e+09	4.65133e+08	1.87401e+09	6.61445e+08	2.14248e+09	1.23576e+09	8.87492e+08	5.92661e+08	1.68376e+08	2.89189e+08	3.36463e+08	1.44547e+09	1.89124e+08	1.64836e+09	6.1912e+08	1.23047e+09	1.04242e+09	6.09933e+08	1.28012e+09	1.16895e+09	1.0854e+09	4.48322e+08	4.46409e+08	8.37467e+08	8.17721e+08	1.05525e+09	9.31488e+08	7.05421e+08	7.85903e+08	9.32e+08	8.65664e+08	2.18108e+09	2.18208e+09	8.81573e+08	4.2538e+08	1.01737e+09	8.84072e+08
36	P00739	HPTR_HUMAN	VGYVSGWGQSDNFK	1.1038	0.123	0.85675	0.119	8.83911e+07	5.67526e+07	2.60304e+07	2.67292e+07	5.25041e+07	8.49104e+07	2.2961e+07	3.49953e+08	7.91655e+07	1.53424e+08	2.46026e+07	7.62479e+07	8.32143e+07	2.03066e+07	3.72141e+07	1.85841e+07	5.75248e+07	6.36734e+07		1.90901e+07	7.65514e+07	6.30773e+07	1.25445e+07	6.80349e+07	7.03307e+07	5.39532e+07	4.0328e+07	9.92154e+06	5.38048e+07	1.01058e+08	1.04141e+08	8.51884e+07	4.88835e+07	4.7116e+07	5.38291e+07	4.55613e+07	8.74328e+07	8.65404e+07	8.83604e+07	2.91561e+07	2.54057e+07	4.31508e+07
37	P00740	FA9_HUMAN	IIPHHNYNAAINK	1.0126	0.891	1.2493	0.065	2.11702e+06	1.01268e+06	715018	1.37195e+06	2.24577e+06	816365	595721	1.18626e+06	608877	783473	337885	677432	372756	426607	423735	495015	385854	2.04144e+06	647828	437559	1.26392e+06	529081	682036	514390	622948	320487	428476	256680	214931	230822	149927	320793	325890	260378	1.03766e+06	1.18855e+06	677083	1.43925e+06	1.38127e+06	653396	349264	638445
38	P00751	CFAB_HUMAN	DISEVVTPR	0.84463	0.003	0.96119	0.823	1.4487e+09	7.62917e+08	8.52282e+08	5.81386e+08	9.77929e+08	4.764e+07	8.30796e+08	5.15516e+08	1.09354e+09	5.71063e+08	1.44504e+09	8.59619e+08	3.47357e+08	4.68791e+08	4.68153e+08	5.00128e+08	9.76104e+08	1.47279e+09	1.33631e+09	4.48836e+08	7.88094e+08	6.4324e+08	5.06913e+08	6.58484e+08	5.43427e+08	6.76698e+08	6.58029e+08	4.43614e+08	6.66428e+08	8.29811e+08	8.55736e+08	7.33072e+08	5.94092e+08	5.07403e+08	6.79537e+08	6.45781e+08	8.95191e+08	9.03474e+08	1.69611e+09	5.69665e+08	1.07231e+09	1.21269e+09
39	P00915	CAH1_HUMAN	VLDALQAIK	0.7596	0.123	2.0904	0.246	4.77809e+06	3.21356e+06		402798		3.4487e+06	1.57003e+06	1.18867e+06	1.23027e+06	2.89056e+07	3.58122e+06	5.86565e+06	1.41728e+06	807195	1.41912e+06	1.90932e+06	3.04053e+06			1.89512e+06	7.65549e+06	5.60777e+06	2.4772e+06	1.20723e+06	1.04017e+06	8.31401e+06	1.86594e+06	1.27579e+06	4.61242e+06	2.01462e+06	9.77983e+06	9.65944e+06	2.15573e+06	1.75493e+06	9.77599e+06	9.13206e+06	8.25965e+06	9.37831e+06	1.17814e+07	3.31183e+06	1.46523e+07	4.95611e+07
40	P01009	A1AT_HUMAN	LSITGTYDLK	0.50726	0.001	0.68686	0.626	8.78403e+07	4.5349e+07	1.20553e+08	1.0126e+08	5.68733e+07	5.49455e+07	6.34456e+07	4.42589e+07	3.08161e+07	4.25081e+07	3.81224e+07	6.05703e+07	3.10194e+07	3.2026e+07	3.24066e+07	4.38995e+07	3.40393e+07			4.18773e+07	3.75906e+07	3.34649e+07	3.24012e+07	2.64599e+07	2.96341e+07	2.11091e+07	3.17637e+07	2.65732e+07	2.38351e+07	3.31853e+07	6.8851e+07	8.12676e+07	4.43292e+07	5.2171e+07	4.88243e+07	3.77366e+07	5.69925e+07	4.96772e+07	2.18362e+08	1.77927e+08	1.14732e+09	9.49902e+08
41	P01011	AACT_HUMAN	EQLSLLDR	1.2087	0.038	1.237	0.011	1.75253e+07	2.44602e+07	4.89411e+06	2.7865e+06	1.88631e+07	3.33034e+07	5.64554e+06	4.30703e+07	4.88723e+06	2.27196e+07	1.37459e+07	1.83444e+07	1.01883e+07	9.30439e+06	1.21556e+07	1.47732e+07	1.55754e+07	2.96887e+07	2.74655e+07	1.30545e+07	1.40301e+07	1.19241e+07	1.43443e+07	1.23659e+07	1.18452e+07	1.38607e+07	1.58443e+07	1.04829e+07	1.45153e+07	1.17777e+07	1.23401e+07	1.31882e+07	1.4574e+07	1.45926e+07	1.25675e+07	1.4956e+07	2.43712e+07	1.74566e+07	1.49299e+06	376787	54668.9	356435
42	P01019	ANGT_HUMAN	VLSALQAVQGLLVAQGR	1.0977	0.242	1.0459	0.435	1.28814e+08	1.6783e+08	2.17076e+07	4.63917e+07	1.12931e+08	3.00165e+08	8.92944e+07	3.10881e+08	3.37182e+07	4.3149e+08	9.72588e+07	1.54563e+08	8.79743e+07	8.60589e+07	1.54006e+08	1.20611e+08	1.04959e+08		1.0241e+08	9.90828e+07	2.06067e+08	1.30684e+08	6.61489e+07	2.57019e+08	4.40808e+07	2.57416e+07	4.11025e+07	1.2739e+08	3.49492e+06	2.48018e+08	1.18788e+08	2.60199e+08	1.22462e+08	1.36388e+08	1.74611e+08	1.38665e+08	1.69745e+08	1.72709e+08	6.5407e+07	1.86898e+07	2.81902e+06	7.3347e+06
43	P01023	A2MG_HUMAN	HYDGSYSTFGER	1.1462	0.093	0.94537	0.696	2.53004e+09	1.15327e+09	2.65139e+08	2.5254e+08	3.17522e+09	2.53035e+09	2.02684e+09	4.00026e+09	1.55352e+09	3.75808e+09			1.23521e+09	1.59846e+09	1.69869e+09	1.54602e+09	2.20179e+09	2.72501e+09	2.86454e+09	1.65351e+09	1.6081e+09	1.28608e+09	1.70913e+09	2.06606e+09	1.70423e+09	1.72626e+09	1.55406e+09	1.39554e+09	3.13332e+09	1.59783e+09	1.31474e+09	1.16555e+09	1.88247e+09	1.97429e+09	1.55704e+09	1.31731e+09	1.13795e+09	1.28139e+09	2.20393e+09	9.41966e+08	2.89742e+07	8.37261e+07
44	P01023	A2MG_HUMAN	VSNQTLSLFFTVLQDVPVR	1.4268	0.408	0.89654	0.347	2.05789e+07	1.91124e+07	2.17688e+06	2.37893e+06	4.51617e+07	7.01612e+07	2.11587e+07	6.72628e+07	7.32805e+06	1.3168e+07	2.03339e+07	1.61137e+07	1.08592e+07	2.10145e+07	3.39747e+07	1.98321e+07	1.17822e+07	2.34559e+07	1.56249e+07		5.96339e+07	5.24695e+07	395027	8.52149e+07	2.45639e+06		8.21899e+06	6.14376e+07	170375	8.59988e+07	3.43678e+06	2.03169e+07	2.54032e+07	4.80698e+07	3.02511e+07	2.25825e+07	2.24746e+07	2.01494e+07	7.91181e+06	2.57172e+06	275207	531450
45	P01031	CO5_HUMAN	LQGTLPVEAR	0.98618	0.886	1.0049	0.635	5.81624e+08	3.18439e+08	1.10179e+08	1.99821e+08	4.56212e+08	3.63393e+08	1.789e+08	5.94744e+07	1.76325e+08	1.41273e+08	1.85402e+08	1.67559e+08	1.08805e+08	1.21094e+08	1.19589e+08	1.00051e+08	1.74599e+08	3.47947e+08	2.77055e+08	1.57354e+08	2.23864e+08	1.73768e+08	1.79548e+08	1.8383e+08	1.38618e+08	1.58888e+08	1.32101e+08	8.9962e+07	1.02049e+08	1.5966e+08	1.89138e+08	2.01981e+08	1.64969e+08	1.43065e+08	1.74611e+08	1.69369e+08	2.13366e+08	2.21922e+08	2.01096e+08	6.3022e+07	3.31454e+07	7.66988e+07
46	P01344	IGF2_HUMAN	FFQYDTWK	1.5397	0.313	0.41213	0.072	47027.6	22825.5	10212.3	17713.3	87570.1	11989.6	34569.4	81652.4	26526.6	61248.6	56338.4	89801.3	31705.7	18609.5	73706.6	48093.8	5291.46	147907	36377	65784	29347.2	10618.6	24525.5	14002	13197.1	8921.16	6298.76	7867.57	9750.92	7405.43	70350.2	23643.6	16699.3	7000.64	89196.2	175312	32621.4	73540.8	34023.8	42687.5	20909	16701.8
47	P01591	IGJ_HUMAN	SSEDPNEDIVER	1.11	0.96	0.8583	0.708	7.75312e+08	5.32481e+08	2.81882e+08	7.09346e+08	1.03634e+08	5.48694e+07	9.7839e+08	1.20122e+09	9.40588e+08	5.81166e+08	6.82438e+08	7.57419e+08	4.83251e+08	2.39e+08	2.13808e+08	5.74436e+08	6.54336e+08	1.04882e+09	8.88136e+08	3.6307e+08	2.99047e+08	6.28191e+08	3.39586e+08	5.01597e+08	6.45784e+08	4.60925e+08	6.92194e+08	4.58167e+08	5.00047e+08	9.13389e+08	5.2705e+08	4.70496e+08	5.79922e+08	5.49369e+08	5.51637e+08	5.88334e+08	4.83631e+08	5.07914e+08	6.98758e+08	2.77357e+08	1.07053e+08
48	P01619	KV320_HUMAN	LLIYGASSR	1.3052	P<0.001	0.83685	0.09	5.4986e+08	3.72503e+08	3.24186e+07	8.62684e+07	1.10432e+08	6.52646e+07	2.26713e+08	4.90404e+08	4.92024e+07	2.91929e+08	9.70182e+07	1.48125e+08	1.29029e+08	1.22235e+08	8.45647e+07	1.31487e+08	7.8275e+07	1.84472e+08	8.66275e+07	1.72215e+08	1.2433e+08	8.80576e+07	1.01314e+08	8.86886e+07	8.36593e+07	1.51834e+08	1.02794e+08	8.29498e+07	1.70671e+08	1.49901e+08	1.10484e+08	1.05268e+08	1.10317e+08	1.05868e+08	1.37909e+08	1.36684e+08	8.03206e+07	7.80907e+07	1.05626e+08	3.46883e+07	2.21916e+06	6.65726e+06
49	P01780	HV307_HUMAN	GLEWVANIK	0.9092	0.479	0.9739	0.981	3.11927e+08	2.75796e+08	2.45822e+07	4.73334e+07	2.74091e+08	5.57126e+08	1.70293e+08	3.45595e+08	6.66165e+07	1.15899e+08	1.52741e+08	1.57442e+08	1.45316e+08	8.26052e+07	9.32392e+07		8.04286e+07		1.64859e+06	1.4071e+08	1.72042e+08	1.608e+08	7.39846e+07	8.9952e+07	1.27356e+08	1.07369e+08	1.66844e+08	1.08153e+08	1.18495e+08	1.33084e+08	9.86056e+07	1.01466e+08	1.20438e+08	1.2399e+08	1.45694e+08	1.2777e+08	1.39399e+08	1.5321e+08	1.39142e+08	5.36771e+07	4.72018e+07	8.2923e+07
50	P01871	IGHM_HUMAN	QIQVSWLR	1.2079	0.022	0.94097	0.836	2.67652e+09	1.10139e+09	4.84832e+08	5.98529e+08	8.24041e+08	1.80485e+08	1.41795e+09	4.18478e+09	5.09105e+08	7.08271e+08	3.82393e+08	1.27168e+09	6.44192e+08	4.24745e+08	4.95853e+08	1.13244e+09	3.80518e+08			8.08492e+08	1.99509e+08	6.20626e+08	5.1816e+08	4.98661e+08	6.96417e+08	5.35645e+08	7.65882e+08	3.97143e+08	4.04048e+08	7.56472e+08	8.41896e+08	6.6416e+08	6.75058e+08	5.40785e+08	8.36353e+08	8.23074e+08	5.02596e+08	5.66413e+08	1.32033e+09	4.58274e+08	1.68482e+08	3.30674e+08
51	P02042	HBD_HUMAN	VNVDAVGGEALGR	0.93042	0.094	1.6795	0.787	1.65094e+07	2.20273e+07	792189	4.77635e+06	1.93687e+06	9.15472e+06	2.35056e+06	7.61488e+06	5.60847e+06	6.1938e+07	1.01877e+07	1.64918e+07	4.22761e+06	2.07399e+06	4.15263e+06	4.7363e+06	8.53863e+06	1.27602e+07	1.3632e+07	7.32487e+06	2.54882e+07	1.09862e+07	7.56502e+06	7.61563e+06	5.34778e+06	4.42724e+07	9.44111e+06	6.66014e+06	1.6357e+07	1.04418e+07	3.01007e+07	2.92278e+07	5.69802e+06	5.25525e+06	2.82492e+07	2.55539e+07	1.56469e+07	1.94994e+07	1.87893e+07	9.94298e+06	8.27954e+06	4.59611e+07
52	P02649	APOE_HUMAN	SELEEQLTPVAEETR	1.2875	0.113	0.81854	0.713	3.07172e+08	6.95041e+08	1.07506e+08	1.93469e+08	8.69528e+08	9.41845e+08	7.98294e+08	3.75784e+08	1.9986e+07	1.66333e+08	8.52802e+08	4.89024e+08	2.5722e+08	4.18493e+08	4.98299e+08	3.63527e+08	4.09764e+08	1.12269e+09		3.99139e+08	4.88506e+08	3.26386e+08	4.69226e+08	5.83399e+08	4.79162e+08	5.94252e+08	7.42551e+08	2.57584e+08	7.65135e+08	7.64627e+08	4.4632e+08	3.45744e+08	5.56645e+08	5.2171e+08	5.10487e+08	4.66508e+08	5.71822e+08	6.00769e+08	3.40238e+08	1.17372e+08	1.97206e+07	6.79992e+07
53	P02745	C1QA_HUMAN	GHIYQGSEADSVFSGFLIFPSA	0.98353	0.171	1.2092	0.341	1.22663e+07	5.05006e+06	6.04902e+06	3.64225e+06	8.87023e+06	1.72111e+07	1.7086e+07	2.13884e+07	1.71215e+07	6.39233e+06	1.28776e+07	8.98492e+06	5.19801e+06	6.49703e+06	1.67964e+07	1.04159e+07	1.41688e+07	1.37799e+07	1.44916e+07	4.67485e+06	1.75535e+07	9.74596e+06	312079	1.92611e+07	1.78765e+06	340035	2.9506e+06	1.48976e+07	13259.5	5.26036e+07	1.97211e+06	1.31882e+07	8.2687e+06	1.27805e+07	1.35685e+07	1.20836e+07	1.26123e+07	1.06783e+07	1.2797e+07	6.8928e+06	5.17961e+06	8.31485e+06
54	P02746	C1QB_HUMAN	LEQGENVFLQATDK	1.0535	0.835	0.829	0.089	1.81193e+08	2.32539e+08	2.29462e+07	1.55396e+08	1.56899e+08	1.28394e+08	1.60311e+08	2.46093e+08	8.85738e+07	5.40021e+08	2.97743e+08	1.9715e+08	1.33795e+08	1.54096e+08	1.45811e+08	1.44393e+08	2.42612e+08			1.54311e+08	1.79641e+08	1.2402e+08	1.51092e+08	1.73112e+08	1.86638e+08	1.17225e+08	1.22683e+08	1.24733e+08	1.57599e+08	1.95418e+08	1.96058e+08	1.63961e+08	1.81163e+08	1.53556e+08	1.52368e+08	1.51541e+08	1.23278e+08	1.14211e+08	1.76721e+08	7.92448e+07	1.48693e+08	1.80855e+08
55	P02747	C1QC_HUMAN	FNAVLTNPQGDYDTSTGK	1.2226	0.024	0.84703	0.26	1.55031e+08	2.57172e+08	1.4088e+07	7.50869e+07	3.77712e+08	2.89552e+08	1.17979e+08	7.35336e+08	2.4463e+07	7.66211e+07	3.55572e+08	2.21772e+08	1.24984e+08	1.57693e+08	1.29555e+08	1.8622e+08	2.82723e+08	4.26676e+08	4.26003e+08	2.16588e+08	2.30606e+08	1.50914e+08	1.98648e+08	2.47155e+08	2.16868e+08	1.49123e+08	1.27803e+08	1.23363e+08	2.91703e+08	2.26299e+08	2.32963e+08	1.98416e+08	2.21646e+08	1.88846e+08	1.99079e+08	2.19883e+08	1.65952e+08	1.81066e+08	1.38127e+08	4.58274e+07	5.33731e+06	3.18775e+07
56	P02763	A1AG1_HUMAN	YVGGQEHFAHLLILR	1.0942	0.105	1.1246	0.253	1.90191e+09	1.82315e+09	3.9867e+08	9.89503e+08	2.38931e+09	1.97261e+09	1.69109e+09	5.06238e+09	7.24043e+08	6.00589e+08	3.70393e+08	9.4646e+08	4.76372e+08	7.63161e+08	7.99686e+08	8.80605e+08	4.50258e+08		6.84215e+08	1.10816e+09	1.23158e+09	8.09262e+08	5.97018e+08	1.02334e+09	6.20869e+08	4.49061e+08	6.13147e+08	6.69951e+08	4.9673e+08	1.19899e+09	1.49927e+09	1.3901e+09	1.15377e+09	1.19221e+09	1.04322e+09	9.657e+08	2.0009e+09	1.18854e+09	7.6579e+08	2.83337e+08	652461	7.67733e+06
57	P02765	FETUA_HUMAN	HTLNQIDEVK	0.95887	0.996	0.88263	0.046	8.6141e+08	4.69202e+08	3.15654e+08	1.75732e+08	2.49701e+08	3.0129e+08	4.59822e+08	8.56681e+08	5.70998e+08	5.55023e+08	8.26081e+08	8.61974e+08	3.35018e+08	3.9992e+08	5.25992e+08	4.49564e+08	7.94681e+08	1.21079e+09	9.60976e+08	6.2484e+08	6.97032e+08	4.21421e+08	4.66313e+08	6.96027e+08	6.46772e+08	6.49894e+08	4.08047e+08	3.68567e+08	8.85464e+08	4.78529e+08	4.61313e+08	7.55646e+08	4.40255e+08	4.08212e+08	7.34033e+08	6.67571e+08	4.01129e+08	3.40776e+08	4.87506e+08	3.59592e+08	5.3016e+08	5.23422e+08
58	P02775	CXCL7_HUMAN	NIQSLEVIGK	0.59141	0.001	0.91149	0.339	2.55428e+08	1.50033e+08	7.88834e+07	3.58413e+07	4.9644e+07	6.50537e+07	8.97542e+07	8.07587e+07	1.51245e+08	2.02206e+08	1.24205e+08	1.55229e+08	5.93487e+07	5.6039e+07	8.67999e+07	6.24815e+07	1.14938e+08	1.51304e+08	1.20547e+08	1.17494e+08	1.58047e+08	9.68871e+07	7.71483e+07	9.22208e+07	8.23178e+07	1.05827e+08	6.10025e+07	4.65298e+07	1.26537e+08	7.34692e+07	8.21137e+07	6.55844e+07	4.53412e+07	4.36825e+07	5.06038e+07	4.51651e+07	9.76744e+07	9.09974e+07	1.05626e+08	3.67068e+07	1.565e+08	1.67101e+08
59	P02787	TRFE_HUMAN	EFQLFSSPHGK	0.9642	0.446	0.86771	0.291	4.28218e+09	2.403e+09	1.32741e+09	1.42553e+09	3.68889e+09	3.14882e+09	2.04164e+09	5.07188e+09	3.85888e+08	6.16031e+09	3.09997e+09	3.50762e+09	2.18754e+09	1.83952e+09	2.46497e+09	2.12077e+09	2.60528e+09	5.234e+09	3.78958e+09	3.3742e+09	2.64272e+09	2.70852e+09	1.81582e+09	2.80082e+09	2.05292e+09	2.60887e+09	2.68129e+09	2.87232e+09	2.63638e+09	2.37192e+09	3.65591e+09	3.89704e+09	2.16585e+09	1.87892e+09	2.95838e+09	2.61482e+09	1.99142e+09	2.47922e+09	2.6305e+09	1.29333e+09	3.66525e+09	3.28963e+09
60	P02788	TRFL_HUMAN	YLGPQYVAGITNLK	0.39949	P<0.001	1.0171	0.675	262829	264724	91384	206338	243251	235674	361211	371540	172035	75511	197787	562551	267551	51696.5	68131.9	128769	259769	4237.21	8015.08	165873	346835	13450	18772.3	29696.6			25387.6		44773.4	15888.9	462466	156832	56777.8	63616.2		29119.6	42673.3	82083.4	60938.2	48144.9	444524	733501
61	P04003	C4BPA_HUMAN	GYILVGQAK	0.92353	0.52	0.89753	0.229	7.06153e+08	3.41993e+08	2.1763e+08	1.45545e+08	3.85749e+08	3.74263e+08	3.61146e+08	8.71024e+08	4.42574e+08	8.42433e+08	2.16544e+08	4.09145e+08	2.02113e+08	2.43103e+08	2.71811e+08	2.63699e+08	3.0881e+08	8.6581e+08	3.35063e+08	3.29406e+08	3.17697e+08	1.97476e+08	3.56958e+08	2.98533e+08	2.31611e+08	3.28505e+08	2.27482e+08	1.91212e+08	2.59751e+08	3.2501e+08	4.14028e+08	3.44556e+08	3.21842e+08	2.53702e+08	1.80172e+08	1.89178e+08	3.56559e+08	3.33348e+08	9.99387e+08	3.54359e+08	5.05038e+08	5.87495e+08
62	P04070	PROC_HUMAN	YLDWIHGHIR	1.2192	P<0.001	0.91317	0.31	9.00343e+06	5.48118e+06	421192	290579	3.3126e+06	1.24513e+07	1.81799e+06	1.90577e+07	1.46382e+06	7.25601e+06	2.00295e+06	3.74261e+06	2.60571e+06	2.87868e+06	4.07951e+06	2.95503e+06	1.89027e+06	1.11417e+07	3.31347e+06	2.83713e+06	2.54021e+06	3.7584e+06	2.03714e+06	2.52289e+06	2.74268e+06	3.62035e+06	2.63902e+06	1.92065e+06	3.51026e+06	3.40198e+06	5.2359e+06	4.2416e+06	3.58277e+06	3.51939e+06	5.43852e+06	4.16985e+06	3.48973e+06	3.60276e+06	1.6758e+06	361087	39629.5	496742
63	P04430	KV116_HUMAN	SLIYAASSLQSGVPSK	1.0505	0.612	0.81109	0.186	2.14614e+06	1.39787e+06	668256	350452	798131	2.17944e+06	1.30095e+06	1.43358e+06	716082	471338	895831	1.45126e+06	1.91111e+06	1.17419e+06	998301	1.2577e+06	708493			1.61382e+06	208659	328812	973491	522191	1.24201e+06	1.2836e+06	1.61822e+06	1.72755e+06	1.24141e+06	2.02326e+06	918013	657032	3.32975e+06	2.64193e+06	547188	109941	571822	352847	1.97034e+06	518081	909514	1.00936e+06
64	P05062	ALDOB_HUMAN	ALQASALAAWGGK	1.2394	0.782	1.6294	0.017	640002	348535	301953	443244	285289	1.19521e+06	158847	319884	754758	1.14327e+06	211341	610684	507693	534169	911109	330298	264865			989460	599271	419381	198944	1.68531e+06	351977	182249	227730	24857.8	70517.9	698977	630845	640398	33702.3	39295.1	207976	60022	518717	474487	1.14767e+06	346135	250614	277426
65	P05090	APOD_HUMAN	NILTSNNIDVK	0.9785	0.5	0.90836	0.62	2.31213e+07	1.56738e+07	1.06083e+07	6.15411e+06	5.49278e+06	1.11133e+07	9.79325e+06	2.20537e+07	2.15858e+07	1.33265e+07	1.44235e+07	1.80947e+07	1.44774e+07	9.67116e+06	1.24274e+07	1.70554e+07	1.81596e+07		2.10305e+07	1.65758e+07	1.96e+07	1.37711e+07	1.7475e+07	1.18881e+07	1.26717e+07	1.20301e+07	1.50038e+07	1.50479e+07	1.86546e+07	1.40406e+07	1.26861e+07	1.12872e+07	2.35815e+07	2.02198e+07	1.47919e+07	1.38665e+07	2.1147e+07	2.24708e+07	2.468e+07	8.52255e+06	1.39476e+07	1.24255e+07
66	P05109	S10A8_HUMAN	ALNSIIDVYHK	0.15789	0.006	0.43059	0.096	74261.3	45500	8940.91	40656.7	19462.5	36464.3	52384	98873.4	113625	224333	43142.8	132084	53287.8	7060.3	9538.93	29639	52197.6	89338.6	62147.3	12493.1	73683.2	44295.3	22758.7	138704	30392.2	21358.8	17509.8	9567.68	20105.6	122962	73118.1	45386.3			45376.6	48037.4	68466.9	39648.9	46516.2	20932.6	27502.4	224530
67	P05154	IPSP_HUMAN	GFQQLLQELNQPR	1.135	0.283	0.78746	0.229	343555	246677	516998	49530.6	277090	319916	191850	871689	25934.6	395583	300301	145776	72617.4	313388	467699		284950		502.849	111136	847356	571974	398248	777182	217476	53966.4	142107	393211	15121.7	771406	160306	335051	86735.4	76492	423737	280301	269316	233065	832822	221287	7079.9	11796.9
68	P05160	F13B_HUMAN	GDTYPAELYITGSILR	0.94352	0.537	1.2009	0.408	1.37592e+07	7.03778e+06	1.11058e+06	1.44935e+06	9.31607e+06	8.1988e+06	2.37656e+06	1.88627e+07	2.15834e+06	9.39767e+06	5.69392e+06	9.91045e+06	4.58337e+06	6.2348e+06	8.07e+06		6.56069e+06			1.23217e+06	1.29294e+07	7.25996e+06	2.30008e+06	9.10952e+06	2.20565e+06	212498	2.14378e+06	9.02579e+06		1.84086e+07	2.44496e+06	8.76834e+06	4.56449e+06	5.36016e+06	5.98348e+06	5.92296e+06	5.30097e+06	5.02343e+06	517975	154752		93291.9
69	P05362	ICAM1_HUMAN	VELAPLPSWQPVGK	1.113	0.349	0.95552	0.535	624770	639868	91232.7	176318	621431	773887	144378	1.11541e+06	251727	1.04798e+06	1.23759e+06	713910	577825	594288	592562	377811	660747			300741	1.16841e+06	659242	451266	821690	324310	424772	450870	209491	472450	648874	789998	598814	583971	635208	345885	624982	376473	326848			24620.5
70	P05556	ITB1_HUMAN	GEVFNELVGK	0.70437	0.045	0.92334	0.696	58860.2	272911		174222	94905.7	269849	100081	2.02621e+06	42849.2		258433	233830	145074	169183	190615	147173	225108	337604	407541		287786	135488	248892	300151	242152	275812	206557	148962	262457	112036	221430	200793	430134	304251	163489	163426	220953	168995	177736	69301.8	57184	70117.2
71	P06681	CO2_HUMAN	NQGILEFYGDDIALLK	0.84683	0.015	1.1151	0.057	7.96316e+06	4.81668e+06	5.7261e+06	5.22169e+06	6.62935e+06	7.0541e+06	9.739e+06	1.57808e+07	1.24131e+07	9.90309e+06	1.08623e+07	7.84882e+06	3.37468e+06	4.02602e+06	9.67901e+06	6.42194e+06	8.87741e+06	2.6522e+06		5.15484e+06	1.17626e+07	6.87426e+06	2.02299e+06	9.44207e+06	1.46906e+06	469564	2.04946e+06	7.32053e+06		1.53386e+07	3.10233e+06	1.04555e+07	6.69998e+06	7.99255e+06	1.01208e+07	8.3694e+06	9.33122e+06	9.65687e+06	1.85862e+07	9.04587e+06	5.68278e+06	1.14166e+07
72	P06702	S10A9_HUMAN	LGHPDTLNQGEFK	0.12779	0.043	1.0443	0.038	94580.3	89969	68484.3	204731	42877.4	55180.5	59092.9	135690	392386	281837	90685.8	168631	75404.5	10006.3	15829.4	56674.2	130805	63976.2	151852	29362.6	172468	24579.3	21947.2	20472.4		20949.5	25699.6	22984	33758.5	43693.6	37597		18622.3	10109.9	16126.5	215921	64673.7	104926	118830	53153.8	224062	338336
73	P06702	S10A9_HUMAN	NIETIINTFHQYSVK	0.24398	0.073	0.78937	0.21	632390	382231	266113	121764	141328	426403	231260	1.31988e+06	2.12856e+06	1.18986e+06	177824	521430	256624	51386.4	82687	185698	263647	6711.03	12774.8	131725	310981	910450	113819	2.6841e+06	714631	112390	84092.2	1.29776e+06	44298.7	151759	8292.1				231332	305062	184918	171781	133048	33641.7	244279	1.43701e+06
74	P06727	APOA4_HUMAN	SELTQQLNALFQDK	1.0735	0.479	0.3891	0	3.46248e+07	2.60413e+07	2.73119e+07	2.74502e+07	8.43697e+07	1.96215e+08	1.76406e+07	4.90037e+07	1.03224e+08	1.79154e+08	2.2253e+08	2.28392e+08	1.32846e+08	1.70533e+08			1.89468e+08	123022	35912.9	1.07194e+08	1.02739e+08	1.75328e+08	1.09457e+08	1.22241e+08	9.92926e+07	3.58799e+07	8.07647e+07	2.08073e+08	1.30922e+07	1.50702e+08	8.31517e+07	9.43369e+07	7.81327e+07	8.00209e+07	1.8462e+08	1.55503e+08	1.29916e+08	1.29996e+08	1.58439e+08	5.93588e+07	5.19736e+07	6.81336e+07
75	P07225	PROS_HUMAN	NNLELSTPLK	1.1937	0.017	0.86618	0.911	1.30976e+08	1.04224e+08	1.5813e+07	1.72906e+07	1.87076e+07	1.3216e+07	1.36151e+07	7.6013e+07	1.59033e+07	6.67695e+07	2.77794e+07	2.23971e+07	1.21287e+07	1.92609e+07	1.54919e+07	1.52792e+07	2.1167e+07	5.24742e+07	4.04457e+07	2.91865e+07	2.78534e+07	1.49339e+07	1.80479e+07	1.52955e+07	1.84572e+07	2.22903e+07	2.03393e+07	1.35713e+07	1.78587e+07	2.18592e+07	2.34116e+07	2.24555e+07	1.91283e+07	1.89799e+07	1.03654e+07	9.81548e+06	1.84918e+07	2.03351e+07	1.55392e+07	8.37303e+06	2.02381e+06	5.97872e+06
76	P07996	TSP1_HUMAN	GFLLLASLR	0.64801	0.025	1.1133	0.557	1.26979e+07	5.8627e+06	2.01506e+06	1.56208e+06	7.85129e+06	6.84834e+06	4.42014e+06	1.23333e+07	3.70701e+06	5.78689e+06	3.01384e+06	2.5801e+07	1.22266e+07	1.64017e+07	2.8162e+07		4.39714e+06	78917.9	89860.5	1.2802e+07	8.85455e+06	6.60504e+06	3.39688e+06	1.06335e+07	1.97442e+06	1.79699e+06	1.66348e+06	5.49974e+06	1.14075e+06	7.86396e+06	3.50598e+06	6.15447e+06	2.59093e+06	3.87229e+06	3.10296e+06	2.00073e+06	2.79747e+06	1.20711e+06	3.59535e+06	1.77179e+06	2.31878e+06	4.32274e+06
77	P08253	MMP2_HUMAN	AFQVWSDVTPLR	1.1618	0.145	0.71678	0.002	371173	215544	38299.6	42899.3	300974	207777	428815	508258	99649	334276	291232	344743	234591	177214	215544	179453	237127			82575.2	189498	220985	300333	169651	132336	99118.7	209583	292652	219627	77098	191445	180595	352204	408212	264697	364490	156469	146710	260003	117372	78447.3	84175
78	P08519	APOA_HUMAN	TPENYPNAGLTR	1.2595	0.614	1.295	0.362	6.8503e+06	4.99635e+06	4.94631e+06	857899	1.81773e+06	4.55797e+06	854837	1.1629e+06	2.95301e+06	3.69348e+06	485735	199598	567161	5.88142e+06	208674	242560	3.25437e+06	8.72479e+06	552693	1.23279e+06	1.11875e+06		1.54795e+06	1.0261e+06	72229.9	1.12996e+06	1.16396e+07	1.96702e+06	2.03421e+06	265999	1.49927e+06	576239	595104	587519	445981	883492	2.0578e+06	3.13848e+06	1.93987e+07	6.39939e+06	765752	2.24567e+06
79	P08571	CD14_HUMAN	AFPALTSLDLSDNPGLGER	0.98848	0.227	1.2152	0.002	2.4467e+07	1.11963e+07	7.65702e+06	1.03873e+07	1.16355e+07	7.78554e+06	3.02562e+07	4.6022e+07	1.67664e+07	1.04358e+07	1.77197e+07	1.50962e+07	8.77925e+06	7.51173e+06	1.24723e+07		1.46946e+07	131844	48155.9	2.47892e+06	1.34311e+07	9.56524e+06	1.06619e+07	8.29388e+06	7.26927e+06	8.76779e+06	8.90085e+06	8.23365e+06	6.3696e+06	9.83378e+06	1.69533e+07	1.31882e+07	1.25498e+07	1.07775e+07	9.93169e+06	1.29751e+07	1.23278e+07	1.27211e+07	3.79848e+07	1.03915e+07	4.77456e+06	7.7347e+06
80	P08697	A2AP_HUMAN	FDPSLTQR	1.2057	0.146	1.2083	0.113	4.79128e+06	5.34886e+06	1.23975e+06	4.92972e+06	3.57201e+06	5.75554e+06	5.52487e+06	8.15489e+06	19986.5	8.85565e+06	5.44241e+06	5.54835e+06	2.85156e+06	2.89593e+06	4.16071e+06	3.64661e+06	6.41719e+06	9.92512e+06	8.10645e+06	4.08737e+06	4.77422e+06	4.02842e+06	4.37208e+06	4.66607e+06	4.8626e+06	6.56772e+06	3.48196e+06	4.66032e+06	4.8399e+06	4.45303e+06	4.87838e+06	4.36041e+06	3.53216e+06	3.11881e+06	5.21608e+06	4.73441e+06	3.47076e+06	3.02706e+06	3.78833e+06	1.67461e+06	246630	1.15404e+06
81	P08709	FA7_HUMAN	FSLVSGWGQLLDR	1.244	0.187	0.83284	0.376	635582	409729	8687.43	38000.8	624622	1.02696e+06	238371	968990	33408.2	513067	509949	705765	293138	495657	883725	635751	779725	1204.4	604.106	442177	440990	443367	188617	500274	87876.7	25068.9	117455	785870		854063	343678	1.16317e+06	445316	461622	690659	840902	439061	283206	118830	7625.44
82	P0C0L4	CO4A_HUMAN	ANSFLGEK	1.0608	0.056	1.0229	0.95	3.1533e+07	3.98477e+07	105197	332531	3.86748e+07	5.36195e+07	5.40182e+07	2.39401e+08	7.24948e+06	2.21319e+08	9.37685e+07	5.08436e+07	3.15621e+07	4.32055e+07	3.69047e+07	2.1831e+07	3.23175e+07	9.6515e+07	1.07673e+08	3.56348e+07	9.95784e+07	3.92115e+07	4.26488e+07	4.52219e+07	5.09042e+07	5.30926e+07	3.34998e+07	5.08436e+07	7.01209e+07	3.99507e+07	6.03167e+07	4.95447e+07	4.57461e+07	4.95004e+07	9.62028e+07	8.54769e+07	2.38022e+07	2.63707e+07	1.95002e+07	5.20324e+06	2.65847e+07	4.45392e+07
83	P0DJI8	SAA1_HUMAN	FFGHGAEDSLADQAANEWGR	1.9191	0.16	7	0	3.89218e+07	4.67298e+07	1.15842e+09	1.04388e+09	1.516e+07	5.84493e+06	1.11834e+08	4.57395e+08	5.62475e+08	6.15867e+08	4.44477e+07	1.97987e+07	5.95123e+06	3.85199e+07	4.09337e+07	2.66964e+07	2.94453e+07	2.82996e+06		1.47875e+07	2.75529e+07	3.78244e+07	1.33499e+07	1.38555e+07	5.05904e+07	1.03313e+07	1.76235e+07	1.32879e+07	5.4651e+06	1.22746e+07	3.65591e+08	3.04159e+08	4.15965e+07	3.56708e+07	1.34573e+07	1.18855e+07	2.62678e+08	2.9992e+08	4.78365e+08	1.04663e+08	4.37202e+08	1.06583e+09
84	P0DOX7	IGK_HUMAN	GTVAAPSVFIFPPSDEQLK	1.0368	0.331	0.97027	0.656	4.52084e+08	3.07136e+08	4.28844e+07	6.76891e+07	2.70619e+08	2.66343e+08	3.39479e+08	6.50248e+08	1.16321e+08	1.4878e+08	3.03064e+08	2.03202e+08	1.70079e+08				2.61557e+08	54082.6	210292	9.95881e+07	1.50822e+08	1.06319e+08	8.67069e+07	9.40485e+07	1.22945e+08	1.20046e+08	1.15611e+08	9.12395e+07	2.50347e+08	1.20459e+08	8.18831e+07	5.50101e+07	1.43716e+08	1.29712e+08	1.6905e+08	1.84226e+08	1.51727e+08	1.58781e+08	1.98049e+08	6.46667e+07	1.02133e+08	1.1265e+08
85	P10451	OSTP_HUMAN	AIPVAQDLNAPSDWDSR	1.512	0.023	1.5063	0.055	327171	188950	51520.3	22548.6	112664	1.20865e+06	457262	69140.5		83470	112842	81471.2	63122.6	115124	81948.4	110087	86653.9	311744		63984.4	40725.3	134847	146666	106541	162642	27234.6	104708	39703.2	361620	50633.9	106217	139010	178126	206967	120115	75770.3	374577	547842	308754	45378.9	28831	55254.2
86	P12111	CO6A3_HUMAN	VVESLDVGQDR	1.0282	0.306	0.89993	0.719	168730	271014	168916	192407	223696	241405	184142	68884.1	138883	224807	246302	296705	160458	261047	207828	223470	192027	355088	375274	284123	414266	396496	407711	509142	326747	452956	287655	336071	198764	176262	54896.2	48237.8	305648	170724	191294	250587	24371.2	22099.4		6900.28
87	P13598	ICAM2_HUMAN	ILLDEQAQWK	0.98091	0.804	0.95066	0.656	1.66289e+06	735012	491333	409544	346133	953877	526669	675389	1.55424e+06	889633	944140	663389	415426	520048	592494	414222	800892	1.55863e+06	1.1124e+06	791369	833117	432511	504623	1.01496e+06	349989	595370	404577	568025	227277	480749	1.39547e+06	1.30693e+06	1.20438e+06	1.4688e+06	438196	623991	513028	253493	1.98049e+06	707222	677918	881265
88	P19320	VCAM1_HUMAN	NTVISVNPSTK	0.87038	0.13	0.95424	0.933	1.18791e+06	1.05351e+06	1.40196e+06	1.65902e+06	1.41814e+06	830014	1.71763e+06	3.94628e+06	1.89449e+06	1.40193e+06	1.51231e+06	1.41149e+06	722212	784718	979862	776285	479425	2.4739e+06	1.8501e+06	845154	1.1658e+06	1.37086e+06	990797	1.49028e+06	867301	916597	835827	681222	1.87715e+06	1.14314e+06	1.34934e+06	1.06575e+06	953380	1.08729e+06	1.22339e+06	1.2876e+06	1.36555e+06	1.37425e+06	2.04143e+06	665357	970276	891120
89	P19827	ITIH1_HUMAN	FAHYVVTSQVVNTANEAR	1.1399	0.426	0.8095	0.375	8.20005e+08	4.08957e+08	1.19028e+08	5.96071e+08	6.7182e+08	8.06284e+08	5.02349e+08	1.07169e+09	2.34639e+08	4.20924e+08	1.34877e+08	7.96329e+08	3.66132e+08	3.4222e+08	5.63376e+08	4.38571e+08	2.18358e+08	6.68374e+08	2.8444e+08	6.83879e+08	6.35609e+08	4.31444e+08	3.37262e+08	5.50145e+08	3.59707e+08	4.85374e+08	4.05198e+08	2.7825e+08	3.91577e+08	3.48069e+08	4.85532e+08	4.52675e+08	3.42083e+08	3.37633e+08	4.90468e+08	4.14013e+08	4.37164e+08	4.52202e+08	2.02112e+08	6.09288e+07	1.63084e+07	5.46584e+07
90	P20742	PZP_HUMAN	SLFTDLVAEK	0.74988	0.958	1.2203	0.757	1.78685e+06	1.16526e+06	32584.2	43001.5	1.47147e+07	1.56259e+07	3.92369e+06	9.47557e+06	3.65684e+06	1.5337e+07	3.73074e+06	2584.16	2.72916e+06	2.01731e+06	3.59583e+06	2.97322e+06	2.31631e+06	7138.21		2.323e+06	2.12156e+06	6663.44	397612	2.17991e+06	4.89844e+06	7.97562e+06	6.91183e+06	836501	805613	71023.3	19375.1	11097.1	2.93504e+06	2.76592e+06	1.83508e+07	2.31768e+07	1.5552e+06	1.88495e+06	5.27116e+06	1.54004e+06		8903.9
91	P20851	C4BPB_HUMAN	ALLAFQESK	0.96009	0.742	0.91058	0.114	7.0689e+07	2.49621e+07	1.69524e+07	1.49696e+07	8.00853e+07	3.99872e+07	2.38995e+07	6.85036e+07	7.65209e+07	2.21374e+07	4.21094e+07	3.76223e+07	1.99161e+07	2.40157e+07	2.67917e+07	2.82346e+07	3.7658e+07	7.09252e+07	5.25096e+07	3.85871e+07	3.24191e+07	1.82845e+07	3.11624e+07	2.29614e+07	2.21629e+07	3.01384e+07	2.3371e+07	1.83273e+07	2.5074e+07	2.74181e+07	4.35941e+07	3.77823e+07	3.42083e+07	3.11881e+07	2.24659e+07	2.07997e+07	3.05351e+07	2.89706e+07	1.06642e+08	3.13241e+07	6.74686e+07	5.72695e+07
92	P24592	IBP6_HUMAN	HLDSVLQQLQTEVYR	0.90064	0.67	0.95102	0.541	580996	260746	100196	254135	649233	892222	381777	217353	259748	652581	272724	27229.7	152367		415030	405442	248340	536181	705871	429237	679551	337002	260246	164914	105578	82534.7	85599.3	222786		200317	186832	349308	249984	269916	558310	542773	294920	320348	370707	90458.7	23873.7	91007.2
93	P25774	CATS_HUMAN	GPVSVGVDAR	1.3179	0.017	0.89044	0.015	863985	364505	94051.9	1.02899e+06	537521	348479	485557	641851	595777	398065	598973	754427	403940	459128	587451	293822	488542	1.52879e+06	1.04142e+06	701241	746398	612385	510980	542020	546136	218104	398939	167397	418680	714920	1.37241e+06	1.28317e+06	564741	515987	764062	696295	377421	384418	551491	122605	60091.4	146320
94	P32942	ICAM3_HUMAN	TFVLPVTPPR	1.1021	0.711	1.0377	0.298	1.38447e+06	763372	301226	230137	752362	655411	737821	1.30106e+06	511513	787268	580737	636478	469613	412308	428430	455942	228605		11773.7	478559	771859	571725	380576	530236	238562	350710	291260	252351	539835	398651	584714	458615	435195	416795	636162	671533	567081	572912	636804	79992.4
95	P35542	SAA4_HUMAN	GPGGVWAAK	1.1333	0.027	1.1895	0.023	5.56956e+08	2.50062e+08	7.32162e+07	1.79262e+08	3.88477e+08	2.41214e+08	3.25144e+08	4.3245e+08	1.37912e+08	8.97474e+08	2.195e+08	1.82669e+08	1.28629e+08	1.21943e+08	1.72425e+08	1.90708e+08	2.32032e+08	3.55692e+08	2.91441e+08	1.69906e+08	1.5522e+08	1.19256e+08	1.69732e+08	1.276e+08	1.21478e+08	1.07877e+08	1.36959e+08	9.63581e+07	1.7653e+08	1.14966e+08	2.76788e+08	2.63763e+08	1.92295e+08	1.86938e+08	2.19098e+08	2.02054e+08	5.52856e+08	6.64838e+08	5.56569e+08	1.59985e+08	5.26005e+06	2.46183e+07
96	P41222	PTGDS_HUMAN	AQGFTEDTIVFLPQTDK	0.86706	0.655	0.65002	0	1.22757e+07	5.95131e+06	1.90676e+06	1.70524e+06	2.76483e+06	4.25822e+06	4.82579e+06	1.05423e+07	5.15679e+06	2.88311e+06	4.04918e+06	4.33913e+06	1.88301e+06	3.12449e+06	2.95382e+06	2.65242e+06	3.91496e+06	7.8449e+06	8.85728e+06	451235	2.99611e+06	2.96002e+06	2.57482e+06	2.11616e+06	2.78299e+06	1.68206e+06	3.51567e+06	3.62169e+06	1.04013e+06	4.43132e+06	3.26379e+06	3.71882e+06	2.5302e+06	3.04251e+06	6.22816e+06	5.32869e+06	3.59404e+06	3.23134e+06	2.91488e+06	1.11391e+06	1.88085e+06	2.21488e+06
97	P48740	MASP1_HUMAN	TGVITSPDFPNPYPK	1.0131	0.876	0.88392	0.412	1.84404e+07	1.24014e+07	8.07303e+06	1.00571e+07	1.62718e+07	1.31621e+07	1.4467e+07	3.47435e+07	1.48822e+07	1.39935e+07	1.70328e+07	1.86841e+07	1.49671e+07	7.95563e+06	1.97268e+07	1.33199e+07	1.9857e+07	1.27961e+06	78561.3	1.09304e+07	1.69941e+07	9.79191e+06	1.1259e+07	2.14813e+07	1.23183e+07	1.10882e+07	1.1074e+07	5.8377e+06	1.23127e+07	1.21281e+07	1.63766e+07	1.28317e+07	1.30558e+07	1.07775e+07	1.50143e+07	1.15884e+07	1.29916e+07	1.42996e+07	2.84378e+07	1.03168e+07	6.98444e+06	9.05987e+06
98	P49747	COMP_HUMAN	NALWHTGDTESQVR	1.0525	0.959	0.592	0	2.79512e+06	1.74576e+06	485140	875870	2.05694e+06	1.20212e+06	1.56287e+06	3.23571e+06	768291	1.78926e+06	1.62305e+06	1.98668e+06	1.69794e+06	1.35255e+06	997653	1.23713e+06	1.14066e+06	1.93492e+06	2.48443e+06	1.51239e+06	1.82676e+06	1.28008e+06	1.78098e+06	1.76552e+06	1.09578e+06	2.035e+06	2.02956e+06	924142	1.39828e+06	1.16221e+06	1.08178e+06	1.11802e+06	2.86419e+06	2.90898e+06	2.76931e+06	2.67425e+06	1.08106e+06	915546	1.02579e+06	299037	33891.9	327461
99	P49913	CAMP_HUMAN	SSDANLYR	1.1652	0.065	0.79844	0.4	6.21021e+06	4.87747e+06	552438	676555	1.73919e+06	1.16474e+06	1.11154e+06	3.84241e+06	2.32486e+06	5.89323e+06	3.86451e+06	2.66595e+06	2.01316e+06	2.01877e+06	1.79396e+06	1.16751e+06	1.96182e+06	6.08719e+06	3.67472e+06	1.31042e+06	4.10382e+06	2.29898e+06	1.93559e+06	1.46742e+06	767464	4.19972e+06	3.12173e+06	1.19997e+06	2.26695e+06	3.47797e+06	3.37912e+06	3.4812e+06	1.07281e+06	1.44019e+06	2.102e+06	2.21863e+06	1.23278e+06	1.55996e+06	2.16331e+06	624240	401167	738010
100	P81605	DCD_HUMAN	DAVEDLESVGK	0.95009	0.517	1.0812	0.888	143301	131358	91288	40419.5	256763	78263.5	101739	363270	34798.7	569531	95954.6	146732	68153	31580.2	51822.7	76031	110581	153037	101359	65184.3	196909	137413	73051.3	146183	93538.3	179694	34737.3	99291.7	8974.36	101347	147620	63445.7	124486	128758	140134	21294.9	63630.6	50327.2	139142	31623.2	83053.8	189855
101	Q08830	FGL1_HUMAN	IDLADFEK	1.1711	0.731	1.5542	0	375005	710555	135117	366380	460574	416680	1.46862e+06	3.63151e+06	503059	911606	60023.4		1.82867e+06	14626.9	34698.5	71780.6	2.67162e+06	111970	84960.5	1.64243e+06	1.28912e+06	26175.2	72791.2	63450.2	864248	100580	1.12705e+06	75622.8	1.41166e+06	712927	472846	560794	1.16389e+06	673358	209088	234739	549063	713123	2.08206e+06	716941	1.05814e+06	692569
102	Q13508	NAR3_HUMAN	TSQGTSFTFGGLNQAR	1.0335	0.473	0.61423	0.047	109130	144648	6587.7	34493.9	117172	28006.1	101662	106376	64146.6	163345	14509.7	150056	51891.6	49982.6	63475.1	53759.7	17485.1	187169	60351.1	72586.8	63321.1	207006	145399	109449	27102.6	35200.9	17170	36097.7	257452	50820.9	84189.6	38732.8	75906.1	41870.3	23911.7	33081.4	25888.5	14856.7	55250.6	42911.8		3022.95
103	Q14515	SPRL1_HUMAN	AQSIAYHLK	0.59716	0.465	0.58297	0.021	367085	218122	40944.1	64239.4	9202.66	241750	156447	237348	157231	459391	284217	329145	11397	2.99234e+06	91231.2	284613	268757	3.97535e+06	7.84247e+06	957263	398599	80512	155342	109964	61905.4	150662	103202	169418	353428	54432	226043	292278	275286	267054	181284	270396	155520	194066	568757	113634	35061.4	51682.5
104	Q14624	ITIH4_HUMAN	NGIDIYSLTVDSR	1.4746	0.002	1.5032	0.133	2.10136e+07	1.53036e+07	6.79472e+06	8.48445e+06	3.11918e+07	2.08781e+07	1.65946e+07	7.75919e+06	4.07326e+06	2.19608e+07	1.35074e+07	1.87352e+07	8.64099e+06	1.12338e+07	1.27242e+07	2.00302e+07	1.97308e+07	34195.2	25750.3	1.0326e+07	1.85588e+07	1.18926e+07	1.07565e+07	1.41433e+07	1.11855e+07	1.24008e+07	8.9375e+06	1.62662e+07	5.54392e+06	2.06425e+07	1.08293e+07	1.22377e+07	9.73622e+06	1.15406e+07	9.30888e+06	1.03999e+07	1.18537e+07	7.40979e+06	7.88134e+06	3.51368e+06	452795	1.21938e+06
105	Q14766	LTBP1_HUMAN	EAQPGQSQVSYQGLPVQK	0.68601	0.007	0.82306	0.795	528782	268146	167336	245438	214220	123431	84511.8	217774	104712	138742	163933	232669	15350.9	70849.6	156283	69016	132035	339619	223370	174024	166531	122487	90018.4	255870	146807	345510	47441	111694	346497	72658.5	168379	135446	84306.4	105868	175723	93598.7	132761	194994	375786	124848	627239	478571
106	Q15485	FCN2_HUMAN	VDGSVDFYR	1.3544	0.145	1.0241	0.246	5.75566e+06	4.19724e+06	2.50287e+06	6.74746e+06	1.30347e+06	2.29628e+06	806386	2.13481e+06	2.99585e+06	2.19688e+06	2.86809e+06	3.14755e+06	2.07695e+06	1.56215e+06	1.98077e+06	3.11491e+06	2.68277e+06	7.45017e+06	2.95199e+06	1.62103e+06	4.83285e+06	3.34621e+06	1.40334e+06	4.55745e+06	2.77162e+06	1.2146e+06	1.73209e+06	856479	1.40749e+06	7.15313e+06	4.71693e+06	3.81387e+06	2.22658e+06	2.09828e+06	2.27995e+06	2.07997e+06	2.68368e+06	2.26565e+06	217346	205588	217702	379537
107	Q86VB7	C163A_HUMAN	EAEFGQGTGPIWLNEVK	0.84577	0.137	0.86672	0.827	405499	216908	153205	213623	564051	849371	951966	1.49114e+06	550937	364121	560377	286889	167922	146313	113532	166821	202051	138451	189680	58565.9	488645	300654	308852	328295	134854	84575.3	168636	48570	58895.7	171190	273328	247129	357265	394859	309184	346662	350869	345419	341254	119615	492944	448365
108	Q8IZF2	AGRF5_HUMAN	FSNVPSSPESPIGGTITYK	1.142	0.061	1.2504	0.027	149967	124833	67045.4	19577.4	254535	109098	43459.5	211738	177217	26534.3	123519	72943.4	45683.7	30291.6	123737	59367	66692.1		16178	90673.4	87299	86174	86271.6	97814.4	19752.6	136280	23768.2	25615.4	109885	69910.7	132627	154456	100500	73058.4	97315	75176.1	71122.1	81062	253909	40968.1	72054.3	52714.2
109	Q96IY4	CBPB2_HUMAN	DTGTYGFLLPER	1.1278	0.447	0.8069	0.135	2.75569e+08	1.70889e+08	3.84841e+07	6.05921e+07	1.27095e+08	5.65465e+07	3.74863e+07	6.38061e+07	2.02801e+07	5.68955e+07	6.02901e+07	7.16887e+07	4.22687e+07	2.8192e+07	6.06311e+07	5.38636e+07	4.40635e+07	177193	13461	1.02049e+07	4.20628e+07	3.75475e+07	4.28108e+07	3.48735e+07	2.86794e+07	3.55992e+07	2.99272e+07	2.65554e+07	5.37398e+07	3.03732e+07	8.47663e+07	6.60596e+07	3.96736e+07	4.14888e+07	7.36258e+07	7.0719e+07	5.50959e+07	6.07269e+07	3.52426e+07	1.11391e+07	471452	4.42719e+06
110	Q99784	NOE1_HUMAN	LTGISDPVTVK	0.9124	0.01	0.92324	0.703	4.90368e+06	1.78801e+06	1.29377e+06	1.5214e+06		436607	701484	1.37625e+06	70376.3	174415	2.61347e+06	1.59758e+06	985948	840171	1.23516e+06	883997	1.87206e+06	2.23097e+06	2.95537e+06	831013	1.7984e+06	1.35104e+06	1.28494e+06	1.36962e+06	1.43161e+06	1.7476e+06	1.37882e+06	1.12118e+06	1.72753e+06	1.18183e+06	1.79912e+06	1.72278e+06	1.5586e+06	1.56418e+06	1.39021e+06	1.14894e+06	1.60262e+06	1.33711e+06	2.05159e+06	614521	2.14724e+06	1.87239e+06
111	Q99969	RARR2_HUMAN	GLQVALEEFHK	1.0115	0.873	0.72024	0.033	709877	472238	235268	491911	371155	535787	347295	395996	768172	211650	275967	645348	314397	405793	544299	436638	272564	1.09241e+06	404635	222485	718702	488851	434790	631730	478248	350492	184720	199010	331552	536452	1.04487e+06	686735	241887	188846	616143	596258	505441	360276	794228	225773	314328	317402
112	Q9Y490	TLN1_HUMAN	GLAGAVSELLR	0.99189	0.004	0.49998	0.787	829441	426364	112157	187371	87435.7	152062	186875	584227	70433.7	237841	63660.2	152555	32911.8	34954.2	98991.3	5462.14	63140.5	20332.7	17058.2	93771.4	198979	62048.4	149325	190635	28750.2	9840.47	63620.9	23499.9	60530.1	50139.3	9906.7	51089.3	165981	39962.8	44709.3	51107.8	110951	181995	811494	94944.2	186258	558707
113	Q9Y6Z7	COL10_HUMAN	DEAANTLIADYVAK	0.90544	0.226	0.83312	0.122	552060	321146	154409	211480	335747	214109	134619	408719	165443	67996.7	331623	297960	142982	118817	234657	170179	226989	1368.52		143796	257774	198725	147370	200281	174758	268094	195854	130408	241891	200842	215664	99208.2	139667	220320	468224	258511	132761	174566	296566	199607	265837	191590
[truncated: 170 more columns]

## Sheet: Legend
Dataset EV12: The peak area of 113 peptides/100 proteins in 212 samples
