# Supplementary material for: Circulating proteomic panels for risk stratification of intracranial aneurysm and its rupture
Source: EMBO Mol Med. 2022 Jan 3;14(2):e14713. doi: 10.15252/emmm.202114713 (PMC8819334; doi:10.15252/emmm.202114713)
Supplement: Supplementary file 14 — Dataset EV13 [file EMMM-14-e14713-s021.xlsx]

## Sheet: Dataset EV13
Dataset EV13. The variable importance in projection (VIP) of 113 peptides
No.	Peptide Sequence	Uniprot Accession	Protein Name	VIP
1	IFGSYDPR	P08311	CATG_HUMAN	1.89222
2	VSSFLPWIR	P08311	CATG_HUMAN	1.80755
3	LGLGADVAQVTGALR	P14780	MMP9_HUMAN	1.72653
4	SLGPALLLLQK	P14780	MMP9_HUMAN	1.71677
5	SELTQQLNALFQDK	P06727	APOA4_HUMAN	1.63501
6	VVLEGGIDPILR	P05164	PERM_HUMAN	1.63303
7	FFGHGAEDSLADQAANEWGR	P0DJI8	SAA1_HUMAN	1.53974
8	LVNVVLGAHNVR	P24158	PRTN3_HUMAN	1.36158
9	DLLLPQPDLR	P02750	A2GL_HUMAN	1.35153
10	YLGPQYVAGITNLK	P02788	TRFL_HUMAN	1.33535
11	NYLAWYQQKPGQPPK	P06312	KV401_HUMAN	1.31638
12	NGIDIYSLTVDSR	Q14624	ITIH4_HUMAN	1.31028
13	FNAVLTNPQGDYDTSTGK	P02747	C1QC_HUMAN	1.27352
14	NALWHTGDTESQVR	P49747	COMP_HUMAN	1.25223
15	ENQLEVLEVSWLHGLK	P02750	A2GL_HUMAN	1.24287
16	LLIYGASSR	P01619	KV320_HUMAN	1.23122
17	NTLIIYLDK	P01024	CO3_HUMAN	1.22851
18	LFPDFFTR	P24158	PRTN3_HUMAN	1.19797
19	DLQFVEVTDVK	P02751	FINC_HUMAN	1.19693
20	LEQGENVFLQATDK	P02746	C1QB_HUMAN	1.19392
21	FDPSLTQR	P08697	A2AP_HUMAN	1.17992
22	ALYLQYTDETFR	P00450	CERU_HUMAN	1.15423
23	DFEQPLAISR	O00151	PDLI1_HUMAN	1.152
24	GLQVALEEFHK	Q99969	RARR2_HUMAN	1.15195
25	TEGDGVYTLNNEK	P00738	HPT_HUMAN	1.14309
26	FAHYVVTSQVVNTANEAR	P19827	ITIH1_HUMAN	1.11307
27	SELEEQLTPVAEETR	P02649	APOE_HUMAN	1.1085
28	EQLSLLDR	P01011	AACT_HUMAN	1.10035
29	NLQPASEYTVSLVAIK	P02751	FINC_HUMAN	1.07406
30	AHYGGFTVQNEANK	P02675	FIBB_HUMAN	1.07145
31	VQHIQLLQK	P02671	FIBA_HUMAN	1.06843
32	LTAFPSESVK	P19320	VCAM1_HUMAN	1.06144
33	GTYIPVPIVSELQSGK	P00488	F13A_HUMAN	1.05547
34	NIQSLEVIGK	P02775	CXCL7_HUMAN	1.05359
35	QIQVSWLR	P01871	IGHM_HUMAN	1.05169
36	AFQVWSDVTPLR	P08253	MMP2_HUMAN	1.04462
37	AQGFTEDTIVFLPQTDK	P41222	PTGDS_HUMAN	1.04384
38	DNENVVNEYSSELEK	P02675	FIBB_HUMAN	1.04041
39	LLIYDASSR	A0A0C4DH25	KVD20_HUMAN	1.03345
40	LVGGLHR	O43866	CD5L_HUMAN	1.02447
41	LSITGTYDLK	P01009	A1AT_HUMAN	1.01926
42	EGFGHLSPTGTTEFWLGNEK	P02679	FIBG_HUMAN	1.01036
43	NNLELSTPLK	P07225	PROS_HUMAN	1.01011
44	HYDGSYSTFGER	P01023	A2MG_HUMAN	1.00369
45	TGVITSPDFPNPYPK	P48740	MASP1_HUMAN	1.00021
46	AFPALTSLDLSDNPGLGER	P08571	CD14_HUMAN	0.988719
47	YLDWIHGHIR	P04070	PROC_HUMAN	0.987355
48	VLSALQAVQGLLVAQGR	P01019	ANGT_HUMAN	0.977904
49	HTLNQIDEVK	P02765	FETUA_HUMAN	0.976925
50	YVGGQEHFAHLLILR	P02763	A1AG1_HUMAN	0.973786
51	GPGGVWAAK	P35542	SAA4_HUMAN	0.959204
52	IIPHHNYNAAINK	P00740	FA9_HUMAN	0.956607
53	GSESGIFTNTK	P02671	FIBA_HUMAN	0.956042
54	VGYVSGWGQSDNFK	P00739	HPTR_HUMAN	0.954398
55	FSNVPSSPESPIGGTITYK	Q8IZF2	AGRF5_HUMAN	0.946085
56	DISEVVTPR	P00751	CFAB_HUMAN	0.940733
57	GDTYPAELYITGSILR	P05160	F13B_HUMAN	0.938359
58	DTGTYGFLLPER	Q96IY4	CBPB2_HUMAN	0.937783
59	DEAANTLIADYVAK	Q9Y6Z7	COL10_HUMAN	0.935261
60	NQGILEFYGDDIALLK	P06681	CO2_HUMAN	0.934032
61	TFVLPVTPPR	P32942	ICAM3_HUMAN	0.919532
62	LTGISDPVTVK	Q99784	NOE1_HUMAN	0.908567
63	GEVFNELVGK	P05556	ITB1_HUMAN	0.903207
64	SGQAPVLVIYEDSK	A0A075B6K4	LV310_HUMAN	0.898065
65	EFQLFSSPHGK	P02787	TRFE_HUMAN	0.894316
66	FSLVSGWGQLLDR	P08709	FA7_HUMAN	0.884733
67	GYILVGQAK	P04003	C4BPA_HUMAN	0.878056
68	GFQQLLQELNQPR	P05154	IPSP_HUMAN	0.878045
69	LQGTLPVEAR	P01031	CO5_HUMAN	0.864903
70	TLDEFTIIQNLQPQYQFR	P00736	C1R_HUMAN	0.856941
71	VSNQTLSLFFTVLQDVPVR	P01023	A2MG_HUMAN	0.850203
72	SSEDPNEDIVER	P01591	IGJ_HUMAN	0.834624
73	NILTSNNIDVK	P05090	APOD_HUMAN	0.826952
74	EAQPGQSQVSYQGLPVQK	Q14766	LTBP1_HUMAN	0.824099
75	VDGSVDFYR	Q15485	FCN2_HUMAN	0.820539
76	EYVLPSFEVIVEPTEK	P01024	CO3_HUMAN	0.820146
77	VVESLDVGQDR	P12111	CO6A3_HUMAN	0.814367
78	ALLAFQESK	P20851	C4BPB_HUMAN	0.802964
79	SSDANLYR	P49913	CAMP_HUMAN	0.796808
80	ANSFLGEK	P0C0L4	CO4A_HUMAN	0.795852
81	GFLLLASLR	P07996	TSP1_HUMAN	0.792256
82	SLEVTFTPVIEDIGK	P19320	VCAM1_HUMAN	0.782485
83	ILLDEQAQWK	P13598	ICAM2_HUMAN	0.778877
84	GLEWVANIK	P01780	HV307_HUMAN	0.775868
85	VELAPLPSWQPVGK	P05362	ICAM1_HUMAN	0.761628
86	SSQSVLYSSNNK	P06312	KV401_HUMAN	0.761351
87	NTVISVNPSTK	P19320	VCAM1_HUMAN	0.759197
88	SLIYAASSLQSGVPSK	P04430	KV116_HUMAN	0.750156
89	ANSYATAYAASVK	A0A0B4J1V6	HV373_HUMAN	0.742758
90	GPVSVGVDAR	P25774	CATS_HUMAN	0.719619
91	GTVAAPSVFIFPPSDEQLK	P0DOX7	IGK_HUMAN	0.718981
92	FGQTPVQER	O95497	VNN1_HUMAN	0.697901
93	HLDSVLQQLQTEVYR	P24592	IBP6_HUMAN	0.685794
94	SLFTDLVAEK	P20742	PZP_HUMAN	0.685664
95	VLDALQAIK	P00915	CAH1_HUMAN	0.684942
96	GHIYQGSEADSVFSGFLIFPSA	P02745	C1QA_HUMAN	0.683071
97	YASQSISGVPSR	A0A0A0MT36	KVD21_HUMAN	0.681417
98	AQSIAYHLK	Q14515	SPRL1_HUMAN	0.677697
99	TLIYSTNTR	A0A075B6I0	LV861_HUMAN	0.667948
100	TSQGTSFTFGGLNQAR	Q13508	NAR3_HUMAN	0.664229
101	GLAGAVSELLR	Q9Y490	TLN1_HUMAN	0.660948
102	FFQYDTWK	P01344	IGF2_HUMAN	0.626689
103	AIPVAQDLNAPSDWDSR	P10451	OSTP_HUMAN	0.626102
104	NIETIINTFHQYSVK	P06702	S10A9_HUMAN	0.605846
105	IDLADFEK	Q08830	FGL1_HUMAN	0.596852
106	EAEFGQGTGPIWLNEVK	Q86VB7	C163A_HUMAN	0.592517
107	TPENYPNAGLTR	P08519	APOA_HUMAN	0.581705
108	VNVDAVGGEALGR	P02042	HBD_HUMAN	0.541487
109	LGHPDTLNQGEFK	P06702	S10A9_HUMAN	0.509972
110	AVVFLEPQWYSVLEK	O75015	FCG3B_HUMAN	0.492476
111	ALNSIIDVYHK	P05109	S10A8_HUMAN	0.484884
112	ALQASALAAWGGK	P05062	ALDOB_HUMAN	0.382159
113	DAVEDLESVGK	P81605	DCD_HUMAN	0.362874

## Sheet: Legend
Dataset EV13. The variable importance in projection (VIP) of 113 peptides
