# Supplementary material for: Circulating proteomic panels for risk stratification of intracranial aneurysm and its rupture
Source: EMBO Mol Med. 2022 Jan 3;14(2):e14713. doi: 10.15252/emmm.202114713 (PMC8819334; doi:10.15252/emmm.202114713)
Supplement: Supplementary file 15 — Dataset EV14 [file EMMM-14-e14713-s011.xlsx]

## Sheet: Legend
	Dataset EV14: The original dataset and predicted value based on LR model (P6: IA vs. NC) of training, internal validation and external validation set.

## Sheet: Training
	grade	PRTN3_HUMAN	KV320_HUMAN	PDLI1_HUMAN	CATG_HUMAN	PERM_HUMAN	IGHM_HUMAN	X0	X1	obs	pred
N_B1_R1	0	7.16732	8.74025	6.40496	6.49818	6.6425	9.42757	0.889761	0.110239	0	0
N_B1_R2	0	6.96046	8.57113	6.31926	6.19998	6.52598	9.04194	0.8873	0.1127	0	0
N_B1_R6	0	6.35195	7.81468	5.4197	5.78001	5.86395	8.25644	0.950492	0.0495079	0	0
N_B1_R7	0	6.20005	8.35548	5.17702	5.74853	5.25861	9.15166	0.725887	0.274113	0	0
N_B1_R8	0	6.89798	8.69055	6.12261	6.33739	6.26752	9.62167	0.843048	0.156952	0	0
N_B1_R9	0	5.86576	7.69199	5.63786	5.35166	4.80169	8.70681	0.936616	0.0633842	0	0
N_B1_R10	0	6.25861	8.46528	6.06902	5.6015	6.13648	8.8502	0.754214	0.245786	0	0
N_B2_R2	0	6.39806	8.17063	5.95698	5.94767	6.30308	9.10438	0.918731	0.081269	0	0
N_B2_R3	0	5.96733	8.11069	5.20381	5.71163	5.91038	8.80902	0.835197	0.164803	0	0
N_B2_R4	0	5.35726	8.0872	5.34218	4.84391	5.43512	8.62813	0.577249	0.422751	0	0
N_B2_R5	0	5.23973	7.92719	5.71781	4.69441	5.16806	8.69535	0.694803	0.305197	0	0
N_B2_R6	0	5.58092	8.11888	5.37525	5.19273	5.6286	9.05402	0.682097	0.317903	0	0
N_B2_R9	0	5.05207	7.93766	2.25845	5.38239	4.84112	5.40463	0.475947	0.524053	0	1
N_B3_R1	0	6.29868	8.09458	5.80054	5.90333	6.52993	8.29996	0.930115	0.069885	0	0
N_B3_R2	0	5.91221	7.94477	5.29931	5.42268	5.49696	8.79283	0.847959	0.152041	0	0
N_B3_R3	0	5.76803	8.00567	5.69888	5.32248	5.58077	8.71446	0.844226	0.155774	0	0
N_B3_R4	0	5.85829	7.94787	5.3529	5.36462	5.65122	8.69781	0.839172	0.160828	0	0
N_B3_R5	0	5.41254	7.92251	5.36797	4.70645	5.08318	8.84287	0.637299	0.362701	0	0
N_B3_R6	0	5.66236	8.18137	5.37192	5.20875	5.49207	8.72888	0.669664	0.330336	0	0
N_B3_R7	0	5.63795	8.01197	5.58432	5.16829	5.49248	8.88416	0.779549	0.220451	0	0
N_B3_R8	0	5.42886	7.91882	4.90012	4.99639	5.23854	8.59895	0.675926	0.324074	0	0
N_B3_R9	0	6.0483	8.23216	5.32709	5.23063	5.485	8.60643	0.65378	0.34622	0	0
N_B3_R10	0	5.77448	8.1758	5.07778	5.2148	5.51988	8.87879	0.614488	0.385512	0	0
N_B4_R1	0	7.05976	8.0433	5.65743	6.18251	6.25227	8.92526	0.956096	0.0439042	0	0
N_B4_R2	0	7.05029	8.02229	5.63953	6.10828	6.25384	8.82227	0.953464	0.0465356	0	0
N_B4_R3	0	6.58156	8.04264	5.7962	5.81679	5.86615	8.82934	0.92861	0.07139	0	0
N_B4_R4	0	6.58797	8.02476	5.74287	5.63169	5.76619	8.73302	0.90754	0.0924605	0	0
N_B4_R5	0	6.54448	8.13959	5.0033	5.84205	5.99751	8.92239	0.836773	0.163227	0	0
N_B4_R7	0	6.6971	7.90483	6.02616	5.88863	6.09089	8.70122	0.964402	0.0355981	0	0
N_B4_R8	0	6.7002	7.8926	6.11393	5.95323	6.06817	8.75313	0.970985	0.0290152	0	0
N_B4_R9	0	6.25225	8.02377	6.33512	5.74552	5.30777	9.12068	0.947514	0.0524862	0	0
N_B4_R10	0	5.63106	7.54018	5.83127	5.05836	2.963	8.66113	0.950546	0.0494544	0	0
N_B5_R4	0	4.35749	6.60772	5.87524	5.70092	2.963	7.94437	0.998914	0.00108623	0	0
N_B5_R5	0	4.76451	6.86684	5.4653	5.25084	2.963	8.64781	0.992135	0.00786524	0	0
N_B5_R8	0	5.17046	7.1459	5.19764	4.70159	2.963	8.71458	0.947067	0.0529332	0	0
N_B5_R9	0	4.95279	6.74607	5.68391	4.87074	2.963	8.23968	0.992008	0.0079921	0	0
N_B5_R10	0	4.70837	6.41174	5.80124	2.15648	2.963	8.46522	0.745203	0.254797	0	0
N_B6_R1	0	6.30813	8.40073	5.37261	6.01625	6.31145	8.76965	0.811802	0.188198	0	0
N_B6_R3	0	5.76715	7.76451	5.26265	5.25927	5.45103	8.38162	0.881568	0.118432	0	0
N_B6_R4	0	5.73612	7.73563	5.14716	5.14274	5.3792	8.54697	0.852977	0.147023	0	0
N_B6_R5	0	6.52289	8.27266	5.34099	6.22045	6.28755	9.01451	0.894146	0.105854	0	0
N_B6_R6	0	6.48854	8.16987	5.20617	6.19505	6.33551	8.96848	0.906958	0.0930416	0	0
N_B6_R7	0	6.39542	8.08382	5.39391	6.01032	6.13513	8.61476	0.920597	0.0794027	0	0
N_B6_R8	0	6.29326	8.1201	5.38897	6.0481	6.19759	8.67928	0.914804	0.0851962	0	0
N_B6_R10	0	6.19883	7.99955	5.49299	5.56116	5.78004	8.80265	0.87694	0.12306	0	0
N_B7_R3	0	5.75449	8.24324	5.65634	5.25228	5.52032	9.22283	0.6754	0.3246	0	0
N_B7_R6	0	6.3702	8.06392	6.12302	5.68204	5.98023	8.58192	0.928173	0.0718269	0	0
N_B7_R7	0	6.38651	7.74704	5.54549	5.47688	5.81235	8.48927	0.935953	0.0640468	0	0
N_B7_R8	0	4.80176	8.10818	2.9571	3.67998	2.963	9.06815	0.0251602	0.97484	0	1
N_B7_R10	0	6.01673	8.20406	6.20916	5.17448	5.5789	8.92589	0.779135	0.220865	0	0
N_B7_R11	0	4.68612	8.08743	3.70238	3.48908	3.66195	9.19148	0.0313886	0.968611	0	1
N_B7_R13	0	6.29781	8.00177	4.99863	5.20821	5.65067	8.53935	0.734909	0.265091	0	0
N_B7_R14	0	6.26072	8.3173	5.25445	5.38763	5.68041	9.34813	0.607533	0.392467	0	0
N_B7_R16	0	4.8051	8.44211	4.12808	4.37718	4.52606	8.97575	0.070271	0.929729	0	1
N_B7_R17	0	5.23044	7.96661	3.54148	4.48367	4.73781	8.80724	0.191784	0.808216	0	1
N_B7_R18	0	5.69121	8.19961	5.75318	4.86691	5.08325	8.8751	0.595211	0.404789	0	0
N_B7_R21	0	6.17279	8.05933	5.58004	5.68635	6.11605	8.76144	0.88616	0.11384	0	0
N_B7_R22	0	5.32025	8.42411	5.91484	4.83223	5.25366	9.03806	0.427898	0.572102	0	1
N_B7_R23	0	5.24954	8.24754	5.85997	4.90718	5.18102	8.93131	0.581649	0.418351	0	0
N_B7_R24	0	5.23878	8.30317	5.9087	4.60302	5.09255	8.96946	0.420147	0.579853	0	1
N_B7_R25	0	5.4134	8.13263	5.79281	4.83876	5.10536	8.82039	0.631872	0.368128	0	0
N_B7_R26	0	5.51258	8.0897	4.33109	6.21487	6.55538	9.21685	0.835383	0.164617	0	0
N_B7_R27	0	4.92405	8.02119	5.07365	4.17431	4.55241	8.54577	0.304343	0.695657	0	1
N_B7_R28	0	5.71618	8.14244	3.94231	4.95217	5.24217	8.90352	0.306479	0.693521	0	1
N_B7_R29	0	4.56241	7.72165	2.25845	2.85494	4.26611	7.8996	0.0115469	0.988453	0	1
N_B7_R30	0	6.24923	7.6489	5.93028	5.32217	5.63317	8.23071	0.955896	0.0441043	0	0
N_B7_R31	0	5.57066	7.55734	4.60929	6.30477	6.85565	8.71506	0.974474	0.025526	0	0
N_B7_R32	0	5.65053	7.64984	4.29242	6.23291	6.73148	8.72174	0.952956	0.0470437	0	0
N_B7_R33	0	5.39846	8.20435	5.93422	4.99131	5.26588	8.89835	0.663498	0.336502	0	0
N_B7_R34	0	5.14314	8.13417	5.53348	4.5625	4.85702	8.70105	0.465388	0.534612	0	1
N_B7_R36	0	5.33695	7.95268	2.25845	6.10265	6.45687	8.98217	0.539015	0.460985	0	0
N_B7_R37	0	5.05964	8.11568	5.30709	4.51222	4.70761	8.47679	0.424959	0.575041	0	1
N_B7_R38	0	5.55425	7.9968	4.15648	4.68438	5.03886	8.26927	0.368896	0.631104	0	1
N_B7_R39	0	4.61695	8.03457	3.63618	4.15058	4.31285	8.34729	0.113044	0.886956	0	1
N_B7_R40	0	5.75098	8.21061	5.26586	5.52008	5.26656	8.76347	0.750883	0.249117	0	0
UR_B1_R1	1	5.32644	8.31527	5.19553	4.4204	5.04176	8.88647	0.22622	0.77378	1	1
UR_B1_R2	1	5.50438	8.62844	4.89674	4.79956	5.18317	8.87279	0.152865	0.847135	1	1
UR_B1_R3	1	5.20453	8.07631	4.71276	3.85375	4.59275	8.79946	0.133267	0.866733	1	1
UR_B1_R4	1	5.73643	8.76916	2.25845	4.46058	5.30627	9.56031	0.00647349	0.993527	1	1
UR_B1_R5	1	5.35224	8.07729	4.98757	4.15647	4.64204	8.81563	0.247527	0.752473	1	1
UR_B1_R6	1	4.78231	6.97654	4.77756	2.15648	5.8963	8.5935	0.149992	0.850008	1	1
UR_B1_R7	1	5.09213	8.11091	5.44081	5.00445	5.05902	8.71016	0.644088	0.355912	1	0
UR_B1_R8	1	3.63609	7.67613	5.23085	3.8391	5.90639	8.44941	0.364562	0.635438	1	1
UR_B1_R9	1	5.51933	8.43337	5.16551	5.56947	5.38517	8.77244	0.60347	0.39653	1	0
UR_B1_R10	1	5.24354	8.11193	2.25845	2.15648	5.02951	8.76866	0.000915072	0.999085	1	1
UR_B2_R1	1	4.87167	7.79722	5.15276	3.87653	4.68702	8.33911	0.353179	0.646821	1	1
UR_B2_R2	1	5.52011	8.07936	5.27247	4.78291	6.06396	9.26865	0.494053	0.505947	1	1
UR_B2_R5	1	4.84681	7.98156	2.25845	3.78919	4.72812	8.78343	0.0220668	0.977933	1	1
UR_B2_R6	1	6.64211	7.80225	5.12682	2.15648	4.78129	8.7219	0.0285602	0.97144	1	1
UR_B2_R7	1	5.54355	8.39585	4.84251	4.9894	5.48551	8.98878	0.308545	0.691455	1	1
UR_B2_R8	1	5.06335	8.25291	2.25845	4.95748	2.963	6.1036	0.152893	0.847107	1	1
UR_B2_R9	1	5.9222	8.27162	5.22257	5.20177	4.80275	5.40463	0.764742	0.235258	1	0
UR_B2_R10	1	5.71398	8.44013	4.62991	5.04005	5.66963	9.34696	0.249009	0.750991	1	1
UR_B3_R1	1	5.53173	8.20285	2.25845	4.86934	4.9733	9.08421	0.0716075	0.928392	1	1
UR_B3_R2	1	5.50748	8.39016	5.0264	5.124	5.36264	8.95609	0.404241	0.595759	1	1
UR_B3_R3	1	4.98747	8.03408	2.25845	4.25803	4.32591	8.85611	0.043774	0.956226	1	1
UR_B3_R4	1	5.33833	8.32412	4.63382	4.8209	4.63841	8.80419	0.277142	0.722858	1	1
UR_B3_R5	1	5.06291	8.20315	2.25845	3.99549	5.58523	8.85365	0.0154719	0.984528	1	1
UR_B3_R6	1	5.26804	8.04786	2.25845	4.51648	4.75309	8.97261	0.0622983	0.937702	1	1
UR_B3_R7	1	5.17226	8.19439	4.54809	4.09532	2.963	8.72942	0.148553	0.851447	1	1
UR_B3_R9	1	5.14001	8.14251	2.25845	4.37276	5.26083	8.73916	0.0373083	0.962692	1	1
UR_B4_R2	1	6.14727	8.28594	5.23479	5.1175	4.58374	8.74667	0.569668	0.430332	1	0
UR_B4_R3	1	5.28249	8.06216	2.25845	3.94742	4.25431	8.63594	0.0262546	0.973745	1	1
UR_B4_R4	1	5.43898	8.13648	2.25845	4.86953	5.09301	8.67588	0.0911718	0.908828	1	1
UR_B4_R6	1	5.00552	8.04687	4.74424	4.05083	4.15246	8.88911	0.195311	0.804689	1	1
UR_B4_R8	1	5.42905	8.40715	4.89996	4.67066	5.27313	8.6122	0.222283	0.777717	1	1
UR_B5_R1	1	4.21621	6.98983	4.43212	4.25338	2.963	8.24867	0.871691	0.128309	1	0
UR_B5_R3	1	4.42153	6.97991	3.8135	2.15648	2.963	8.76599	0.0897838	0.910216	1	1
UR_B5_R4	1	5.70453	8.41687	4.80137	5.09716	5.27133	8.92564	0.341239	0.658761	1	1
UR_B5_R6	1	5.84684	8.43827	2.25845	5.02532	6.36593	9.06174	0.0441622	0.955838	1	1
UR_B5_R7	1	5.76595	8.36589	4.57895	4.50457	6.0244	9.09768	0.137267	0.862733	1	1
UR_B5_R8	1	5.553	8.21551	2.25845	4.91948	5.01678	8.97076	0.0767475	0.923252	1	1
UR_B5_R9	1	5.49605	8.19301	5.47502	4.15598	4.67255	8.67163	0.269387	0.730613	1	1
UR_B5_R10	1	5.46278	8.16241	3.80836	4.83109	4.35334	8.5872	0.25725	0.74275	1	1
UR_B6_R1	1	5.51503	8.01315	4.04742	4.95875	4.52321	8.82622	0.431666	0.568334	1	1
UR_B6_R3	1	5.33233	8.61602	4.32836	4.54277	4.82314	9.50228	0.0617273	0.938273	1	1
UR_B6_R5	1	5.04939	7.96759	3.89438	3.91453	4.8417	8.4778	0.109253	0.890747	1	1
UR_B6_R8	1	5.0907	8.23872	4.06657	4.08588	4.64724	8.81244	0.0762985	0.923701	1	1
UR_B6_R9	1	4.41898	8.01821	2.25845	3.86993	4.10099	8.20275	0.0263868	0.973613	1	1
R_B1_R1	1	5.81991	8.4278	5.62027	5.35012	5.60684	9.11952	0.589525	0.410475	1	0
R_B1_R2	1	4.54955	7.48275	4.72357	3.89768	4.69727	8.69557	0.466446	0.533554	1	1
R_B1_R7	1	5.32783	8.59291	4.71934	4.95748	5.16832	8.86811	0.182553	0.817447	1	1
R_B1_R8	1	4.83962	7.77281	4.71618	4.55931	4.76383	8.7345	0.547877	0.452123	1	0
R_B1_R9	1	4.70632	8.08698	4.57204	4.59812	4.10429	8.63659	0.333464	0.666536	1	1
R_B1_R10	1	6.0757	8.20766	2.25845	5.01896	5.52471	8.7426	0.0971129	0.902887	1	1
R_B2_R2	1	5.78468	8.22996	5.57696	5.17415	5.64746	9.23231	0.635867	0.364133	1	0
R_B2_R4	1	5.44947	7.89334	4.78654	4.17301	4.88331	8.62476	0.334799	0.665201	1	1
R_B2_R5	1	5.56592	8.0519	4.78822	4.62776	5.1697	9.06519	0.384892	0.615108	1	1
R_B2_R10	1	5.71459	8.17948	5.42494	5.44624	5.92705	8.91424	0.747982	0.252018	1	0
R_B3_R2	1	5.57774	8.10331	4.17686	4.73947	5.1876	8.66963	0.302108	0.697892	1	1
R_B3_R3	1	5.31702	7.9831	4.35475	4.78481	5.16519	9.13195	0.401638	0.598362	1	1
R_B3_R6	1	5.69599	8.15269	5.21319	4.89238	4.87371	8.75738	0.542213	0.457787	1	0
R_B3_R7	1	5.00359	7.76373	4.06921	3.94874	4.41407	8.31683	0.226522	0.773478	1	1
R_B3_R8	1	5.58501	8.04374	2.25845	4.68149	5.26588	8.89636	0.0823846	0.917615	1	1
R_B3_R9	1	5.14679	8.26396	2.25845	4.52996	5.20353	8.97614	0.0330639	0.966936	1	1
R_B3_R10	1	5.3035	7.90525	2.25845	4.98848	4.82303	8.55252	0.200618	0.799382	1	1
R_B4_R1	1	5.11189	8.53407	4.26604	2.15648	4.73244	8.786	0.00143228	0.998568	1	1
R_B4_R2	1	5.64384	8.21541	4.54354	4.19175	5.37587	8.78147	0.135745	0.864255	1	1
R_B4_R3	1	5.38161	8.32362	2.25845	4.84728	4.81096	8.83151	0.0525096	0.94749	1	1
R_B4_R4	1	5.21676	8.06217	2.25845	4.06842	4.63996	9.05262	0.0280144	0.971986	1	1
R_B4_R6	1	5.35881	8.26097	4.72223	4.959	5.25862	8.58585	0.383571	0.616429	1	1
R_B4_R7	1	5.69519	8.24397	5.21319	4.67364	5.23706	8.84546	0.369444	0.630556	1	1
R_B4_R8	1	5.14772	7.85928	2.25845	4.17455	5.32239	8.79282	0.0576264	0.942374	1	1
R_B4_R9	1	5.12917	7.88837	2.25845	2.15648	5.04232	8.53995	0.00181293	0.998187	1	1
R_B4_R10	1	5.27699	7.96337	5.39971	4.05292	4.5494	8.86383	0.346922	0.653078	1	1
R_B5_R1	1	5.99902	8.1207	5.11463	5.47048	5.39285	9.24849	0.742048	0.257952	1	0
R_B5_R3	1	5.68721	8.08101	4.23428	4.90224	5.26588	8.8213	0.384217	0.615783	1	1
R_B5_R4	1	5.55647	8.18663	5.32914	4.69075	4.52212	8.85262	0.453548	0.546452	1	1
R_B5_R5	1	5.46372	8.31433	2.25845	4.68573	4.31839	9.30614	0.0393359	0.960664	1	1
R_B5_R6	1	5.53205	7.97089	4.07999	4.95876	5.90464	9.07686	0.419159	0.580841	1	1
R_B5_R7	1	6.09584	8.33262	5.21319	5.6473	5.78154	9.23568	0.691443	0.308557	1	0
R_B5_R8	1	5.75819	8.07521	3.8623	4.80976	4.82504	8.84406	0.294412	0.705588	1	1
R_B5_R9	1	5.63979	8.11688	4.24441	4.57965	5.28351	8.65194	0.250132	0.749868	1	1
R_B5_R10	1	6.25891	8.29568	2.25845	5.52144	5.57318	9.47289	0.14679	0.85321	1	1
R_B6_R1	1	5.29856	7.91379	2.25845	4.52478	5.18055	8.9578	0.0873171	0.912683	1	1
R_B6_R2	1	5.68285	8.47971	2.25845	4.74693	5.03849	8.92488	0.0285021	0.971498	1	1
R_B6_R3	1	5.40821	8.10867	2.25845	4.31018	4.60236	8.60609	0.04188	0.95812	1	1
R_B6_R4	1	5.28522	7.69365	2.25845	3.92835	5.35121	8.1734	0.069894	0.930106	1	1
R_B6_R5	1	4.73677	8.13126	2.25845	2.15648	4.37952	8.956	0.0008353	0.999165	1	1

## Sheet: Internal validation
	grade	PRTN3_HUMAN	KV320_HUMAN	PDLI1_HUMAN	CATG_HUMAN	PERM_HUMAN	IGHM_HUMAN	X0	X1	obs	pred
N_B1_R3	0	5.92815	7.51079	5.49842	5.50314	4.91899	8.68559	0.966632	0.0333679	0	0
N_B1_R4	0	6.23691	7.93585	5.85367	5.46263	5.67635	8.77709	0.908507	0.0914925	0	0
N_B1_R5	0	6.7627	8.0431	5.55068	4.61417	5.65528	8.91595	0.571687	0.428313	0	0
N_B2_R1	0	4.97893	7.98685	5.95141	5.73883	6.01982	8.58251	0.928862	0.0711379	0	0
N_B2_R7	0	5.68028	7.89362	5.78867	5.834	6.14806	8.58038	0.949839	0.0501606	0	0
N_B2_R8	0	6.35525	8.26593	2.25845	6.02885	5.26588	5.40463	0.547686	0.452314	0	0
N_B2_R10	0	6.02826	8.23607	5.72264	5.2971	5.63038	8.90768	0.72711	0.27289	0	0
N_B4_R6	0	6.46271	8.13572	5.10978	5.79449	5.97991	8.91544	0.838132	0.161868	0	0
N_B5_R1	0	5.18798	6.34619	5.72103	5.62391	2.963	8.22655	0.99936	0.000640345	0	0
N_B5_R2	0	5.73719	6.8233	5.91741	5.7328	2.963	8.5194	0.998207	0.00179254	0	0
N_B5_R3	0	5.73219	6.89937	5.74933	5.77195	2.963	8.02669	0.997859	0.00214067	0	0
N_B5_R6	0	4.76242	6.75127	5.25561	4.95499	2.963	8.56653	0.989028	0.0109725	0	0
N_B5_R7	0	5.57546	6.81641	5.78758	5.30298	4.57813	8.79379	0.994697	0.00530302	0	0
N_B6_R2	0	6.07552	8.08922	5.22022	5.84303	5.94009	8.57708	0.879831	0.120169	0	0
N_B6_R9	0	6.21255	8.04541	5.47962	5.6844	5.87367	8.85892	0.88223	0.11777	0	0
N_B7_R1	0	5.88906	8.24142	5.632	5.55424	5.66817	9.14708	0.779409	0.220591	0	0
N_B7_R2	0	5.37157	7.92505	4.02835	4.57983	4.8154	8.88984	0.318923	0.681077	0	1
N_B7_R4	0	5.28311	7.74618	4.89309	4.37716	4.73908	8.56281	0.548026	0.451974	0	0
N_B7_R5	0	5.82236	7.61283	3.27984	4.82801	5.4683	8.75411	0.493853	0.506147	0	1
N_B7_R9	0	6.28012	8.14999	5.17194	5.44062	5.67236	9.23471	0.726025	0.273975	0	0
N_B7_R12	0	5.62516	7.47772	4.21394	6.21636	6.68668	8.76372	0.967856	0.0321444	0	0
N_B7_R15	0	5.55523	8.27361	5.43299	4.96279	5.09973	8.89129	0.513105	0.486895	0	0
N_B7_R19	0	6.16793	8.13952	4.52307	5.30256	5.71444	8.52409	0.592443	0.407557	0	0
N_B7_R20	0	6.07745	8.02996	5.09501	4.99044	5.3705	8.23253	0.670822	0.329178	0	0
N_B7_R35	0	5.20784	8.22796	5.49104	3.39504	4.03168	8.80784	0.082368	0.917632	0	1
UR_B2_R3	1	5.14503	8.06967	5.07896	4.50425	4.92517	8.67071	0.394371	0.605629	1	1
UR_B2_R4	1	5.38029	8.03764	4.54157	4.77672	5.13113	8.83134	0.416812	0.583188	1	1
UR_B3_R8	1	5.9988	8.20072	5.74932	5.40898	5.60339	9.06984	0.779253	0.220747	1	0
UR_B3_R10	1	6.30658	8.26982	6.68443	5.51634	6.06037	9.07468	0.881707	0.118293	1	0
UR_B4_R1	1	5.92136	8.48273	4.83145	4.95596	5.02122	9.25959	0.250763	0.749237	1	1
UR_B4_R5	1	5.47085	8.22113	2.25845	4.69738	5.2563	9.16239	0.0488087	0.951191	1	1
UR_B4_R7	1	5.24449	8.15126	4.63446	4.43354	2.963	9.02428	0.265102	0.734898	1	1
UR_B5_R2	1	5.23016	8.25341	4.77019	5.00923	2.963	9.07444	0.447002	0.552998	1	1
UR_B5_R5	1	5.62901	8.21919	5.43256	5.16054	2.963	9.35321	0.663834	0.336166	1	0
UR_B6_R2	1	5.20186	7.97435	2.25845	4.31481	4.47359	8.81912	0.0576714	0.942329	1	1
UR_B6_R4	1	5.59444	8.4147	3.17204	4.95748	5.42827	9.10073	0.0902269	0.909773	1	1
UR_B6_R6	1	4.95722	8.22719	3.43428	4.80881	4.78117	9.00441	0.142253	0.857747	1	1
UR_B6_R7	1	5.09197	8.25142	2.25845	4.22727	4.61443	8.55222	0.0237945	0.976205	1	1
R_B1_R3	1	4.66448	7.80815	4.79247	3.74755	4.25904	8.93449	0.218204	0.781796	1	1
R_B1_R4	1	4.4137	7.87045	2.25845	2.15648	6.19367	9.06833	0.00137685	0.998623	1	1
R_B1_R5	1	5.59014	7.95576	5.37734	4.09861	5.27315	8.91946	0.354166	0.645834	1	1
R_B1_R6	1	5.61769	8.23012	5.01102	4.95369	4.79596	8.58074	0.481153	0.518847	1	1
R_B2_R1	1	5.23271	7.98007	4.7697	4.44238	6.21783	9.20943	0.313868	0.686132	1	1
R_B2_R3	1	5.48744	8.138	5.34492	4.46196	5.53502	8.82458	0.368356	0.631644	1	1
R_B2_R6	1	5.59953	8.00614	4.67508	4.19203	4.98882	8.67642	0.254083	0.745917	1	1
R_B2_R7	1	5.4227	8.12773	4.74803	4.96611	5.13802	8.46491	0.49822	0.50178	1	1
R_B2_R8	1	5.70921	8.20164	4.5547	4.90447	5.22062	8.80754	0.367808	0.632192	1	1
R_B2_R9	1	5.63149	8.31908	5.69885	4.86612	4.69921	8.70627	0.516399	0.483601	1	0
R_B3_R1	1	5.97267	8.03108	4.30016	5.04789	5.71244	8.8109	0.492668	0.507332	1	1
R_B3_R4	1	5.71586	8.05602	2.25845	5.1901	5.37578	8.64084	0.182961	0.817039	1	1
R_B3_R5	1	5.40256	8.2847	4.15327	4.92648	5.00578	8.87239	0.248965	0.751035	1	1
R_B4_R5	1	5.47841	8.22345	4.84143	5.02627	5.46406	8.73229	0.452355	0.547645	1	1
R_B5_R2	1	5.59067	8.33565	2.25845	4.95619	5.23925	8.96894	0.0578999	0.9421	1	1

## Sheet: External validation
	grade	CATG_HUMAN	PDLI1_HUMAN	PERM_HUMAN	PRTN3_HUMAN	KV320_HUMAN	IGHM_HUMAN	X0	X1	obs	pred
NC_B8_R1	0	5.64345	6.48572	6.19866	6.48572	8.54654	9.03743	0.782594	0.217406	0	0
NC_B8_R2	0	6.29447	5.82607	6.617	6.63649	8.72016	8.79657	0.801861	0.198139	0	0
NC_B8_R3	0	5.09342	6.62118	6.11727	6.3483	8.54407	8.99739	0.608859	0.391141	0	0
NC_B8_R4	0	6.21748	6.57634	6.51587	6.50106	8.54407	9.02119	0.911801	0.088199	0	0
NC_B8_R5	0	5.41497	6.64836	6.15534	6.33244	8.33846	8.89376	0.837317	0.162683	0	0
NC_B8_R6	0	5.66839	6.0569	5.83378	6.12385	7.9952	8.62839	0.934301	0.0656994	0	0
NC_B8_R7	0	5.68395	6.10721	5.87967	6.46835	8.18184	8.65896	0.901365	0.098635	0	0
NC_B8_R8	0	5.21219	6.03342	5.36361	6.13988	8.33244	9.12057	0.690421	0.309579	0	0
NC_B8_R9	0	2.79518	4.51188	5.65225	6.01284	8.01703	8.80414	0.0234783	0.976522	0	1
NC_B8_R10	0	5.62531	6.07188	6.07918	6.82866	8.3927	9.15836	0.798661	0.201339	0	0
NC_B8_R11	0	2.79518	6.09691	5.60853	5.98227	8.38561	8.8109	0.029726	0.970274	0	1
NC_B8_R12	0	5.46687	5.60638	6.07555	6.48144	8.16137	8.78462	0.807164	0.192836	0	0
NC_B8_R13	0	5.82478	5.81954	6.0607	6.55267	8.49415	9.06819	0.770916	0.229084	0	0
NC_B8_R14	0	4.91908	6.28556	5.84819	6.39794	8.28103	9.16732	0.64962	0.35038	0	0
NC_B8_R15	0	5.31175	6.01284	5.90687	6.26951	8.37658	8.78746	0.703951	0.296049	0	0
NC_B8_R16	0	5.67486	6.41664	5.75128	6.74429	8.09691	8.68664	0.939228	0.0607721	0	0
NC_B8_R17	0	2.79518	6.62428	3.98227	4.35603	7.59218	8.51322	0.329872	0.670128	0	1
NC_B8_R18	0	4.64738	5.95999	5.33244	6.1271	8.18469	8.48144	0.582575	0.417425	0	0
NC_B8_R19	0	5.07918	6.26482	5.87679	6.12385	8.41664	8.97635	0.621361	0.378639	0	0
NC_B8_R20	0	5.26245	6.16137	5.65801	6.22011	8.41996	9.04922	0.676411	0.323589	0	0
R_B8_R1	1	2.79518	3.81291	5.4843	6.01703	8.2014	8.7839	0.00803371	0.991966	1	1
R_B8_R2	1	5.26007	3.81291	6.02531	6.42813	7.8451	8.69285	0.628259	0.371741	1	0
R_B8_R3	1	2.79518	3.81291	5.25285	5.78104	8.19866	8.71433	0.0081956	0.991804	1	1
R_B8_R4	1	4.94349	4.57171	5.84386	6.25527	8.1271	8.93044	0.432297	0.567703	1	1
R_B8_R5	1	4.78958	3.81291	4.68124	5.81291	8.17319	8.65706	0.237061	0.762939	1	1
R_B8_R6	1	4.50651	3.81291	5.2878	5.79239	8.17026	8.73078	0.149721	0.850279	1	1
UR_B8_R1	1	4.96755	3.81291	5.19312	6.08636	8.29226	9.32634	0.201266	0.798734	1	1
UR_B8_R2	1	2.79518	5.33244	5.87157	5.90956	8.2878	9.31597	0.0182235	0.981777	1	1
UR_B8_R3	1	2.79518	3.81291	5.85974	5.66087	8.20683	8.85974	0.0071681	0.992832	1	1
UR_B8_R4	1	4.52763	3.81291	5.20412	5.64246	8.37291	9.2833	0.0814605	0.918539	1	1
UR_B8_R5	1	2.79518	3.81291	5.1038	5.50379	8.26717	9.22531	0.00588615	0.994114	1	1
UR_B8_R6	1	2.79518	3.81291	5.08279	5.97909	8.45637	8.85914	0.00393632	0.996064	1	1
