# Supplementary material for: Circulating proteomic panels for risk stratification of intracranial aneurysm and its rupture
Source: EMBO Mol Med. 2022 Jan 3;14(2):e14713. doi: 10.15252/emmm.202114713 (PMC8819334; doi:10.15252/emmm.202114713)
Supplement: Supplementary file 16 — Dataset EV15 [file EMMM-14-e14713-s013.xlsx]

## Sheet: Legend
	Dataset EV15: The original dataset and predicted value based on LR model (P8: R vs. UR) of training, internal validation and external validation set

## Sheet: Training
	grade	ITIH4_HUMAN	APOA4_HUMAN	FIBG_HUMAN	FINC_HUMAN	A2GL_HUMAN	COMP_HUMAN	IGHM_HUMAN	KV320_HUMAN	X0	X1	obs	pred
UR_B1_R1	0	7.3737	8.21798	5.51208	7.19431	7.72555	6.09232	8.88647	8.31527	0.630484	0.369516	0	0
UR_B1_R2	0	7.37726	8.46522	5.40543	7.14755	7.71637	6.2988	8.87279	8.62844	0.955024	0.0449756	0	0
UR_B1_R3	0	7.3083	8.64248	5.0361	6.67741	7.52425	6.16314	8.79946	8.07631	0.966037	0.0339628	0	0
UR_B1_R4	0	6.73937	7.87569	5.74943	7.16533	7.84487	6.41092	9.56031	8.76916	0.709418	0.290582	0	0
UR_B1_R5	0	6.61569	8.37391	4.82685	6.45878	7.45293	5.38513	8.81563	8.07729	0.950808	0.0491917	0	0
UR_B1_R6	0	5.87412	7.67571	5.57477	4.11888	6.64409	5.32458	8.5935	6.97654	0.830315	0.169685	0	0
UR_B1_R7	0	5.74471	8.54496	5.39541	5.66854	6.74044	6.38375	8.71016	8.11091	0.999794	0.000206418	0	0
UR_B1_R9	0	7.60631	8.6788	5.99727	7.37134	7.18542	6.58407	8.77244	8.43337	0.967564	0.032436	0	0
UR_B1_R10	0	7.40467	8.27407	5.42931	6.9455	7.43486	5.87288	8.76866	8.11193	0.651923	0.348077	0	0
UR_B2_R2	0	7.32672	7.96446	8.78151	5.72763	8.00144	6.07671	9.26865	8.07936	0.25863	0.74137	0	1
UR_B2_R3	0	6.88006	8.14804	5.54446	5.76264	7.57157	5.97594	8.67071	8.06967	0.939745	0.0602548	0	0
UR_B2_R4	0	7.11633	7.92653	5.69205	6.17115	7.42316	6.00434	8.83134	8.03764	0.584869	0.415131	0	0
UR_B2_R7	0	7.38143	8.32265	5.74097	6.09109	7.68112	6.16212	8.98878	8.39585	0.939253	0.0607465	0	0
UR_B2_R8	0	4.54821	5.3987	5.86434	3.12606	4.46821	6.4153	6.1036	8.25291	0.974659	0.0253411	0	0
UR_B2_R10	0	7.50216	8.5954	6.11844	6.77507	6.92053	6.465	9.34696	8.44013	0.966109	0.0338914	0	0
UR_B3_R1	0	7.09138	7.78558	5.4701	5.88735	6.54247	6.11981	9.08421	8.20285	0.743204	0.256796	0	0
UR_B3_R2	0	7.03293	7.92452	6.92134	5.88005	7.2579	6.20165	8.95609	8.39016	0.848117	0.151883	0	0
UR_B3_R3	0	7.26912	8.53735	5.66787	6.07153	7.60788	6.01092	8.85611	8.03408	0.957202	0.0427984	0	0
UR_B3_R5	0	7.1637	8.05881	8.70273	5.24314	7.5181	6.15407	8.85365	8.20315	0.854044	0.145956	0	0
UR_B3_R8	0	6.99433	7.51476	6.02781	6.29971	7.52469	5.93614	9.06984	8.20072	0.148185	0.851815	0	1
UR_B3_R9	0	6.7193	7.41076	8.21087	4.86621	6.58353	6.28657	8.73916	8.14251	0.706061	0.293939	0	0
UR_B3_R10	0	7.22956	7.91585	5.86816	6.46817	7.72067	6.05379	9.07468	8.26982	0.450503	0.549497	0	1
UR_B4_R1	0	7.29085	8.32838	5.75262	6.30857	7.45882	6.57023	9.25959	8.48273	0.960935	0.039065	0	0
UR_B4_R3	0	7.09837	8.23699	8.0143	5.38706	7.08424	6.22417	8.63594	8.06216	0.95595	0.0440495	0	0
UR_B4_R4	0	7.05552	7.99447	5.08973	5.98619	7.28303	6.2592	8.67588	8.13648	0.895508	0.104492	0	0
UR_B4_R5	0	7.13775	8.22891	5.50071	5.95815	7.38663	6.24654	9.16239	8.22113	0.932843	0.067157	0	0
UR_B4_R6	0	6.47779	8.22955	4.66362	5.80393	7.23733	6.39326	8.88911	8.04687	0.990439	0.00956127	0	0
UR_B4_R8	0	7.69371	8.0686	6.13788	6.86644	6.77406	6.29306	8.6122	8.40715	0.696825	0.303175	0	0
UR_B5_R1	0	5.94509	7.48083	6.18174	4.66244	7.65764	4.24694	8.24867	6.98983	0.117846	0.882154	0	1
UR_B5_R2	0	6.68986	7.90717	5.42985	5.44913	7.45773	6.2455	9.07444	8.25341	0.944759	0.0552406	0	0
UR_B5_R3	0	5.94712	7.96582	5.0578	4.41346	7.00417	5.84063	8.76599	6.97991	0.943758	0.0562419	0	0
UR_B5_R5	0	6.3924	8.11215	5.04799	5.30433	7.24706	6.29002	9.35321	8.21919	0.990078	0.00992157	0	0
UR_B5_R6	0	7.3258	7.92755	8.68261	6.39278	8.31605	6.20876	9.06174	8.43827	0.287759	0.712241	0	1
UR_B5_R7	0	7.24557	8.03074	8.38735	5.90434	7.61212	6.27251	9.09768	8.36589	0.706155	0.293845	0	0
UR_B5_R8	0	7.14488	7.96599	5.58463	6.53638	7.39474	6.2617	8.97076	8.21551	0.661996	0.338004	0	0
UR_B5_R9	0	7.31907	7.75546	5.34924	6.42085	7.53657	5.93407	8.67163	8.19301	0.330021	0.669979	0	1
UR_B5_R10	0	7.26634	8.14577	5.36493	6.58282	7.50622	6.21874	8.5872	8.16241	0.820882	0.179118	0	0
UR_B6_R1	0	6.61961	8.13593	5.26487	5.85935	7.13432	6.14584	8.82622	8.01315	0.965928	0.0340719	0	0
UR_B6_R2	0	6.84123	7.85245	4.59239	5.8927	7.06095	6.09518	8.81912	7.97435	0.817279	0.182721	0	0
UR_B6_R4	0	7.1483	8.07504	5.82081	7.15918	7.77733	6.15785	9.10073	8.4147	0.575003	0.424997	0	0
UR_B6_R5	0	7.08939	7.91491	4.89798	6.5195	7.18928	6.06413	8.4778	7.96759	0.640699	0.359301	0	0
UR_B6_R6	0	7.22413	8.2739	5.70408	6.65633	7.43729	6.49648	9.00441	8.22719	0.890598	0.109402	0	0
UR_B6_R7	0	7.02424	8.14298	5.32214	5.84596	7.09494	6.46652	8.55222	8.25142	0.980985	0.0190147	0	0
R_B1_R1	1	7.16593	8.31684	6.64581	6.72508	7.93082	5.93951	9.11952	8.4278	0.814459	0.185541	1	0
R_B1_R2	1	6.36591	7.90712	5.37953	4.49435	6.63531	5.62123	8.69557	7.48275	0.950231	0.0497695	1	0
R_B1_R3	1	6.71823	7.66456	6.78542	5.21869	7.14082	5.75583	8.93449	7.80815	0.485407	0.514593	1	1
R_B1_R5	1	7.05054	7.62208	6.83456	5.59796	7.53649	4.75065	8.91946	7.95576	0.0738544	0.926146	1	1
R_B1_R6	1	7.09158	7.79518	6.58867	6.84069	7.4281	5.38183	8.58074	8.23012	0.201771	0.798229	1	1
R_B1_R7	1	7.23107	7.49715	5.98019	6.87186	7.13292	6.17254	8.86811	8.59291	0.231465	0.768535	1	1
R_B1_R8	1	6.55686	7.69301	6.06948	5.50366	7.16687	3.54797	8.7345	7.77281	0.101487	0.898513	1	1
R_B1_R9	1	6.62906	8.33451	5.8022	6.30584	7.16528	5.95048	8.63659	8.08698	0.976439	0.0235614	1	0
R_B2_R1	1	7.05486	7.70842	8.65331	5.92301	7.48128	5.96852	9.20943	7.98007	0.120405	0.879595	1	1
R_B2_R2	1	6.82283	7.68113	6.56715	5.98679	7.98152	5.82057	9.23231	8.22996	0.300894	0.699106	1	1
R_B2_R3	1	7.29706	7.69476	6.21466	6.27494	7.92398	5.82769	8.82458	8.138	0.142849	0.857151	1	1
R_B2_R4	1	6.95963	7.66839	5.84728	6.32949	7.72302	6.08319	8.62476	7.89334	0.233508	0.766492	1	1
R_B2_R5	1	6.87533	7.51763	6.57581	5.99699	7.76945	5.62697	9.06519	8.0519	0.100195	0.899805	1	1
R_B2_R6	1	7.14363	7.4405	6.40566	6.34691	8.00232	5.90018	8.67642	8.00614	0.0434465	0.956553	1	1
R_B2_R7	1	7.40831	8.02373	8.33968	5.55496	7.51155	6.03887	8.46491	8.12773	0.706332	0.293668	1	0
R_B2_R8	1	3.71181	3.85628	5.47554	5.83903	4.86672	5.77561	8.80754	8.20164	2.64803e-05	0.999974	1	1
R_B2_R9	1	7.0293	7.36322	7.21471	6.78997	7.94721	6.17373	8.70627	8.31908	0.051953	0.948047	1	1
R_B2_R10	1	7.08144	7.89655	7.142	6.386	8.06134	5.92156	8.91424	8.17948	0.32144	0.67856	1	1
R_B3_R1	1	7.21967	7.62083	6.01832	5.97854	7.94674	6.15771	8.8109	8.03108	0.190697	0.809303	1	1
R_B3_R2	1	7.35616	7.91956	5.83702	6.43809	7.77007	5.83706	8.66963	8.10331	0.337938	0.662062	1	1
R_B3_R3	1	7.12746	7.87325	6.21061	5.97574	8.18103	5.66377	9.13195	7.9831	0.214961	0.785039	1	1
R_B3_R4	1	7.02302	7.60283	6.12319	6.16194	7.72883	5.67142	8.64084	8.05602	0.17552	0.82448	1	1
R_B3_R5	1	7.3777	7.67202	6.86522	6.92122	7.72349	5.83477	8.87239	8.2847	0.0636226	0.936377	1	1
R_B3_R6	1	7.01997	7.20783	6.38343	6.26303	6.63861	6.07435	8.75738	8.15269	0.0818327	0.918167	1	1
R_B3_R8	1	7.26997	7.92861	5.76752	6.54023	7.74897	5.75006	8.89636	8.04374	0.249968	0.750032	1	1
R_B3_R9	1	7.09262	7.62082	6.71676	6.63567	7.76409	5.76396	8.97614	8.26396	0.10076	0.89924	1	1
R_B3_R10	1	6.78946	7.10702	5.95115	6.09232	6.23187	6.08555	8.55252	7.90525	0.0971865	0.902813	1	1
R_B4_R1	1	7.91807	7.62057	7.25802	7.55088	7.66504	6.16514	8.786	8.53407	0.0205901	0.97941	1	1
R_B4_R4	1	7.69314	7.65709	5.2859	7.11262	7.39211	6.01571	9.05262	8.06217	0.0265281	0.973472	1	1
R_B4_R5	1	7.74942	7.68037	5.61342	7.1532	7.78721	6.00113	8.73229	8.22345	0.0391168	0.960883	1	1
R_B4_R6	1	7.70662	7.29465	6.85119	7.07781	7.35318	5.76815	8.58585	8.26097	0.00627908	0.993721	1	1
R_B4_R10	1	7.80494	7.36675	6.89215	7.24242	7.71954	6.03006	8.86383	7.96337	0.00183238	0.998168	1	1
R_B5_R1	1	7.40057	7.91591	6.81853	6.33222	8.17052	6.48774	9.24849	8.1207	0.242562	0.757438	1	1
R_B5_R2	1	7.3403	7.68046	6.23998	6.83217	7.94717	6.07995	8.96894	8.33565	0.112023	0.887977	1	1
R_B5_R5	1	7.27741	7.87039	5.6464	6.67942	7.49129	6.45153	9.30614	8.31433	0.429287	0.570713	1	1
R_B5_R6	1	7.33329	7.97321	8.24935	6.29003	7.64929	6.33518	9.07686	7.97089	0.237112	0.762888	1	1
R_B5_R7	1	7.3628	7.97691	5.3807	6.63804	7.81679	6.3388	9.23568	8.33262	0.501184	0.498816	1	0
R_B5_R8	1	7.17279	7.69224	6.67531	7.18379	7.71442	5.89779	8.84406	8.07521	0.0499099	0.95009	1	1
R_B6_R1	1	6.96518	7.2494	5.82065	5.58464	7.37989	5.85347	8.9578	7.91379	0.0656146	0.934385	1	1
R_B6_R2	1	7.15549	7.77888	6.0828	6.86427	7.7666	6.23926	8.92488	8.47971	0.404451	0.595549	1	1
R_B6_R3	1	7.02153	7.44111	5.88879	6.40658	7.56721	5.78418	8.60609	8.10867	0.100504	0.899496	1	1
R_B6_R5	1	7.09668	7.61287	6.00971	6.24146	7.45698	6.21992	8.956	8.13126	0.256164	0.743836	1	1

## Sheet: Internal validation
	grade	ITIH4_HUMAN	APOA4_HUMAN	FIBG_HUMAN	FINC_HUMAN	A2GL_HUMAN	COMP_HUMAN	IGHM_HUMAN	KV320_HUMAN	X0	X1	obs	pred
UR_B1_R8	0	6.00271	8.138	5.26443	5.075	6.55328	4.74904	8.44941	7.67613	0.982403	0.0175966	0	0
UR_B2_R1	0	7.30087	8.06837	5.09177	6.52245	7.41529	5.84964	8.33911	7.79722	0.52686	0.47314	0	0
UR_B2_R5	0	7.17049	7.71552	5.8822	6.37961	7.5142	6.03067	8.78343	7.98156	0.208126	0.791874	0	1
UR_B2_R6	0	7.01871	3.85628	5.46514	6.24736	7.28259	6.1003	8.7219	7.80225	1.25429e-09	1	0	1
UR_B2_R9	0	3.71181	5.37593	4.79684	2.42723	4.24456	6.27491	5.40463	8.27162	0.999475	0.000525244	0	0
UR_B3_R4	0	7.17273	8.09272	5.71442	6.19794	7.71349	6.17744	8.80419	8.32412	0.868481	0.131519	0	0
UR_B3_R6	0	7.23927	8.20248	6.03062	6.60946	7.47511	6.07242	8.97261	8.04786	0.658404	0.341596	0	0
UR_B3_R7	0	7.08911	7.76872	5.61684	6.33026	6.84258	6.249	8.72942	8.19439	0.660422	0.339578	0	0
UR_B4_R2	0	7.10058	7.6269	4.91603	6.11512	6.80299	6.71909	8.74667	8.28594	0.781807	0.218193	0	0
UR_B4_R7	0	6.76983	8.66829	5.56008	6.44458	7.47173	6.63143	9.02428	8.15126	0.99505	0.00495029	0	0
UR_B5_R4	0	7.36521	7.98643	4.17999	6.37039	7.58194	6.25286	8.92564	8.41687	0.818883	0.181117	0	0
UR_B6_R3	0	7.33162	8.42707	6.12908	7.20136	7.85418	6.7384	9.50228	8.61602	0.905108	0.094892	0	0
UR_B6_R8	0	7.28827	8.18672	5.40661	6.21117	7.75987	6.37642	8.81244	8.23872	0.895283	0.104717	0	0
UR_B6_R9	0	7.13902	7.99451	6.40793	6.10528	7.21579	5.97738	8.20275	8.01821	0.788203	0.211797	0	0
R_B1_R4	1	7.09449	7.91595	5.70378	5.53501	7.47227	5.72472	9.06833	7.87045	0.522134	0.477866	1	0
R_B1_R10	1	7.17684	7.80658	5.76813	6.73835	7.83263	6.32548	8.7426	8.20766	0.372583	0.627417	1	1
R_B3_R7	1	7.05415	7.04688	5.41975	6.21602	6.43176	5.61099	8.31683	7.76373	0.0196873	0.980313	1	1
R_B4_R2	1	7.81582	7.7055	5.72932	7.20878	7.8438	6.08872	8.78147	8.21541	0.0338298	0.96617	1	1
R_B4_R3	1	7.84882	7.67118	6.30243	7.26267	7.37477	5.94403	8.83151	8.32362	0.030544	0.969456	1	1
R_B4_R7	1	7.80532	7.55628	7.06559	7.48109	8.11751	6.02592	8.84546	8.24397	0.00563369	0.994366	1	1
R_B4_R8	1	7.07864	7.10291	8.23079	6.33363	6.37967	5.94189	8.79282	7.85928	0.00934313	0.990657	1	1
R_B4_R9	1	7.28108	7.87493	5.47036	6.86656	7.06807	6.07118	8.53995	7.88837	0.283922	0.716078	1	1
R_B5_R3	1	7.45306	7.52894	6.55455	6.60965	7.83169	6.04647	8.8213	8.08101	0.0325484	0.967452	1	1
R_B5_R4	1	7.04118	7.37952	5.90921	6.22492	7.39902	6.05752	8.85262	8.18663	0.12574	0.87426	1	1
R_B5_R9	1	7.3696	7.99025	6.25101	7.90482	7.85325	6.08611	8.65194	8.11688	0.0961917	0.903808	1	1
R_B5_R10	1	7.24899	7.68214	5.71681	6.47181	8.03216	6.33083	9.47289	8.29568	0.156597	0.843403	1	1
R_B6_R4	1	6.50489	7.94915	8.34478	5.63693	7.07662	5.9771	8.1734	7.69365	0.836644	0.163356	1	0

## Sheet: External validation
	grade	KV320_HUMAN	ITIH4_HUMAN	FIBG_HUMAN	IGHM_HUMAN	FINC_HUMAN	APOA4_HUMAN	A2GL_HUMAN	COMP_HUMAN
R_B8_R1	1	8.2014	7.2014	6.89042	8.7839	6.4133	7.62941	7.45484	5.89376
R_B8_R2	1	7.8451	7.5563	5.72428	8.69285	6.63548	8.0086	7.43297	6.15534
R_B8_R3	1	8.19866	7.65418	6.80277	8.71433	6.6637	7.98767	7.61066	6.13354
R_B8_R4	1	8.1271	7.70243	6.96988	8.93044	7.06819	7.71012	7.48572	6.00432
R_B8_R5	1	8.17319	7.57634	6.54407	8.65706	6.68574	7.89597	7.49415	6.17026
R_B8_R6	1	8.17026	7.57519	6.74036	8.73078	6.69984	7.93551	7.58771	6.11394
UR_B8_R1	0	8.29226	7.54777	5.55023	9.32634	6.76641	7.989	7.33041	5.68305
UR_B8_R2	0	8.2878	7.57287	8.96237	9.31597	5.94547	8.38382	7.1959	5.99913
UR_B8_R3	0	8.20683	7.88423	8.95328	8.85974	6.3075	8.4609	7.24055	5.63347
UR_B8_R4	0	8.37291	7.53403	6.10037	9.2833	6.85248	8.36361	7.30963	5.99651
UR_B8_R5	0	8.26717	7.60853	6.3784	9.22531	7.44091	8.45025	7.43933	6.21219
UR_B8_R6	0	8.45637	7.69108	6.57287	8.85914	6.65418	8.34439	7.55023	6.17319
