# Supplementary material for: Circulating proteomic panels for risk stratification of intracranial aneurysm and its rupture
Source: EMBO Mol Med. 2022 Jan 3;14(2):e14713. doi: 10.15252/emmm.202114713 (PMC8819334; doi:10.15252/emmm.202114713)
Supplement: Supplementary file 17 — Dataset EV16 [file EMMM-14-e14713-s003.xlsx]

## Sheet: Legend
Dataset EV16: The resampling performance of different subject size in IA vs. NC or R vs. UR.

## Sheet: IA vs. NC
Recursive feature selection
Outer resampling method: Cross-Validated (10 fold, repeated 10 times)
Resampling performance over subset size:
Variables	Accuracy	Kappa	AccuracySD	KappaSD Selected
3	0.7508	0.5003	0.10889	0.2187
4	0.804	0.6064	0.11431	0.2313
5	0.8244	0.6466	0.0985	0.1981
6	0.8327	0.6618	0.09044	0.1845	*
7	0.8222	0.642	0.09799	0.1963
8	0.8122	0.6213	0.09858	0.1979
9	0.7945	0.5858	0.09948	0.2
10	0.7961	0.589	0.09813	0.1979
11	0.7877	0.5721	0.10626	0.2142
12	0.78	0.5573	0.10249	0.2059
13	0.7777	0.5529	0.09541	0.1924
14	0.7741	0.5455	0.09212	0.1859
15	0.7729	0.5437	0.08962	0.1798
16	0.7807	0.5596	0.08985	0.18
17	0.7783	0.5552	0.08894	0.1775
18	0.7758	0.5503	0.09257	0.1845
19	0.7709	0.5399	0.0878	0.175
20	0.7703	0.5395	0.09211	0.1834
21	0.7657	0.5302	0.09735	0.1935
22	0.7701	0.5391	0.09121	0.1814
23	0.7743	0.5472	0.09162	0.183
24	0.7712	0.5409	0.0893	0.1784
25	0.7686	0.536	0.09532	0.1902
26	0.7694	0.5373	0.0935	0.1865
27	0.7681	0.5347	0.09391	0.1873

## Sheet: R vs. UR
Recursive feature selection
Outer resampling method: Cross-Validated (10 fold, repeated 10 times)
Resampling performance over subset size:
Variables	Accuracy	Kappa	AccuracySD	KappaSD Selected
3	0.6757	0.3487	0.1981	0.3959
4	0.6903	0.3803	0.1979	0.3928
5	0.7189	0.4361	0.1716	0.3431
6	0.7263	0.4511	0.1561	0.3109
7	0.7294	0.4549	0.1501	0.3015
8	0.7524	0.5012	0.1441	0.2901	*
9	0.7395	0.4751	0.1457	0.293
10	0.718	0.4326	0.1452	0.2926
11	0.7177	0.4338	0.1438	0.2871
12	0.7119	0.4224	0.1469	0.2924
13	0.7013	0.3995	0.1534	0.3075
14	0.6932	0.3841	0.1631	0.3264
15	0.6941	0.3866	0.1654	0.3303
16	0.6929	0.3836	0.1592	0.3184
17	0.6903	0.3787	0.1589	0.3185
18	0.6882	0.3741	0.1618	0.3251
19	0.6966	0.3905	0.1627	0.3274
20	0.6815	0.3602	0.1715	0.3445
21	0.6816	0.3602	0.1627	0.3285
22	0.6773	0.352	0.1583	0.3194
23	0.6768	0.3505	0.1628	0.3271
24	0.6879	0.3728	0.1643	0.3305
25	0.6889	0.3752	0.1611	0.3236
26	0.6898	0.3766	0.1647	0.3311
27	0.6866	0.3701	0.1666	0.3354
