# Supplementary material for: Circulating proteomic panels for risk stratification of intracranial aneurysm and its rupture
Source: EMBO Mol Med. 2022 Jan 3;14(2):e14713. doi: 10.15252/emmm.202114713 (PMC8819334; doi:10.15252/emmm.202114713)
Supplement: Supplementary file 18 — Dataset EV17 [file EMMM-14-e14713-s006.xlsx]

## Sheet: Dataset EV17
	Dataset EV17: The serum levels of 2 candidate proteins from the samples of cohort 3 were detected via ELISA
	PRTN3 (pg/mL)			CATG (ng/mL)
	NC	UR	R	NC	UR	R
	20-times dilution			5-times dilution
	834246	199847	23060.3	5645.12	3427.9	1642.47
	762884	185229	20990.5	5220.73	1230.16	1387.79
	652656	166758	20663.6	4172.09	1118.51	1364.67
	542915	142444	20326	2707.01	1103.57	1259.82
	518980	137376	20024.5	2595.96	1066.13	1252.41
	319806	135406	19645.9	2573.79	1066.13	1252.41
	313642	115658	17974.1	2433.68	892.439	1249.83
	313604	111708	16406.8	2037.53	854.283	1215.32
	294273	92598.8	16166.6	1891.24	846.632	1028.6
	257098	84039.9	15995.8	1810.8	838.973	1012.36
	235028	80907.7	15965.6	1796.17	831.308	950.964
	228032	75402.1	15895	1766.91	823.636	900.051
	200931	61313.8	15733.5	1759.59	769.716	884.35
	191525	59655.3	14836	1598.51	746.484	807.1
	185071	55452.7	14629.8	1554.51	723.173	796.104
	180664	53226.6	14204.3	1495.79	715.384	779.629
	163811	44788.9	13806.6	1459.04	699.778	768.658
	121295	39848.4	13118.2	1392.8	691.96	761.98
	91680.1	39296.1	13107.5	1392.8	676.293	746.744
	89732.8	38533.1	12957.8	1333.78	660.583	735.802
	81210.6	28586.2	12581.2	1259.82	636.936	681.232
	53873.6	27401.7	12375.3	1222.74	636.936	681.232
	26432.6	23982.2	12124.6	1207.89	605.24	632.318
	24484.4	21464.3	11916.4	1200.46	605.24	599.809
	21953.7	14887.4	11418.6	1185.59	589.317	594.399
	20213.1	14162.6	10322.1	1125.98	557.306	572.779
	17710.8	13711.9	10241.6	1096.09	549.267	567.379
	13796.1	13479.6	9707.53	1088.61	525.059	545.802
	13416	12861.3	9637.21	1081.12	484.383	529.64
	13203.5	12429.5	9437.07	1081.12	459.759	508.12
	12375.3	11607.4	8876.63	1073.63	459.759	459.816
	11718.1	11217.7	8755.96	1058.64	459.759	443.749
	11496.5	8780.14	8671.18	1021.08	376.28	433.047
	11071.9	5509.86	7606.73	922.851	367.796	390.309
	10368	5453.67	7556.1	892.439	367.796	368.98
	10264.6	4239.4	7237.16	892.439	324.929	368.98
	9824.39	3883.12	7004.73	861.928	316.259	331.714
	8984.79	1613.54	5939.29	861.928	263.44	326.396
	8972.79	1218.25	5098.08	846.632	263.44	315.764
	8610.47	1004.08	799.979	476.194	236.433	283.901
	All the 120 serum samples were diluted 20 times for PRTN3 ELISA analysis, while 5 times for CTSG.

## Sheet: Legend
Dataset EV17: The serum levels of 2 candidate proteins from the samples of cohort 3 were detected via ELISA
