# Supplementary material for: Circulating proteomic panels for risk stratification of intracranial aneurysm and its rupture
Source: EMBO Mol Med. 2022 Jan 3;14(2):e14713. doi: 10.15252/emmm.202114713 (PMC8819334; doi:10.15252/emmm.202114713)
Supplement: Supplementary file 19 — Dataset EV18 [file EMMM-14-e14713-s004.xlsx]

## Sheet: Dataset EV18
Dataset EV18: The concentration of 16 heavy peptides and 11 iRT peptides spiked in 212 serum samples and their calibration curve tests
Uniprot Accesion	Protein Name	Peptide Sequence	SIS Mixture Amount spiked in 212 serum samples							calibration curve	R-squared	Concentration point of calibration curve
			Batch 1	Batch 2	Batch 3	Batch 4	Batch 5	Batch 6	Batch 7
P04114	APOB_HUMAN	TEVIPPLIENR	/	/	25 fmol/μL	12.5 fmol/μL	12.5 fmol/μL	12.5 fmol/μL	12.5 fmol/μL	y = 7E+07x + 4E+06	R² = 0.9977	SIS Mixture Amount Injected on Column (fmol/μL)	0.976562	1.95312	3.90625	7.8125	15.625	31.25	62.5	125
												Intergrated Area of transitions in heavy peptide spiked in serum	13699000	39875000	164680000	483500000	1242200000	2559500000	4614700000	8923800000
P04114	APOB_HUMAN	FPEVDVLTK	/	/	50 fmol/μL	25 fmol/μL	25 fmol/μL	25 fmol/μL	25 fmol/μL	y = 2E+07x + 1E+08	R² = 0.9983	SIS Mixture Amount Injected on Column (fmol/μL)	1.95312	3.90625	7.8125	15.625	31.25	62.5	125	250	500
												Intergrated Area of transitions in heavy peptide spiked in serum	21602000	71833000	235570000	470100000	1193600000	1747000000	3051700000	5907700000	11628000000
P02656	APOC3_HUMAN	GWVTDGFSSLK	/	/	100 fmol/μL	50 fmol/μL	50 fmol/μL	50 fmol/μL	50 fmol/μL	y = 2E+07x - 1E+08	R² = 0.9949	SIS Mixture Amount Injected on Column (fmol/μL)	3.90625	7.8125	15.625	31.25	62.5	125	250	500
												Intergrated Area of transitions in heavy peptide spiked in serum	4932500	12300000	56489000	198780000	583150000	2039700000	4008300000	7433900000
P02647	APOA1_HUMAN	VQPYLDDFQK	/	/	200 fmol/μL	100 fmol/μL	100 fmol/μL	100 fmol/μL	100 fmol/μL	y = 2E+07x + 9E+08	R² = 0.9829	SIS Mixture Amount Injected on Column (fmol/μL)	3.90625	7.8125	15.625	31.25	62.5	125	250	500	1000
												Intergrated Area of transitions in heavy peptide spiked in serum	119860000	315300000	661830000	1563600000	3080200000	4947200000	6671700000	14862000000	23636000000
P08311	CATG_HUMAN	VSSFLPWIR	/	/	1 fmol/μL	1 fmol/μL	1 fmol/μL	1 fmol/μL	1 fmol/μL	/	/
P08311	CATG_HUMAN	IFGSYDPR	/	/	0.5 fmol/μL	0.25 fmol/μL	0.25 fmol/μL	0.25 fmol/μL	0.25 fmol/μL	y = 1.122x + 20.596	R² = 0.9982	SIS Mixture Amount Injected on Column (fmol/μL, Log2)	-3.67807	-2.67807	-1.67807	-0.678072	0.321928	1.32193	2.32193	3.32193	4.32193
												Intergrated Area of transitions in heavy peptide spiked in serum	16.4318	17.417	18.7602	20.0292	21.0691	21.9951	23.3239	24.1488	25.4394
P02675	FIBB_HUMAN	AHYGGFTVQNEANK	/	/	2 fmol/μL	1 fmol/μL	1 fmol/μL	1 fmol/μL	1 fmol/μL	y=1.0941x+21.033	R² = 0.9992	SIS Mixture Amount Injected on Column (fmol/μL, Log2)	-1.35614	-0.356144	0.643856	1.64386	3.64386	4.64386	5.64386	6.64386
												Intergrated Area of transitions in heavy peptide spiked in serum	19.3752	20.68	21.8307	22.9189	25.0813	26.1174	27.1507	28.249
P02675	FIBB_HUMAN	DNENVVNEYSSELEK	/	/	1 fmol/μL	1 fmol/μL	1 fmol/μL	1 fmol/μL	1 fmol/μL	/	/
P02671	FIBA_HUMAN	VQHIQLLQK	/	/	2 fmol/μL	1 fmol/μL	1 fmol/μL	1 fmol/μL	1 fmol/μL	y = 5E+06x - 2E+06	R² = 0.9975	SIS Mixture Amount Injected on Column (fmol/μL)	0.390625	0.78125	1.5625	3.125	6.25	12.5	25	50	100
												Intergrated Area of transitions in heavy peptide spiked in serum	1280000	2420000	5970000	10900000	20500000	57500000	119000000	206000000	454000000
P02679	FIBG_HUMAN	EGFGHLSPTGTTEFWLGNEK	/	/	10 fmol/μL	5 fmol/μL	5 fmol/μL	5 fmol/μL	5 fmol/μL	y = 1.7212x + 15.675	R² = 0.9949	SIS Mixture Amount Injected on Column	-0.356144	3.64386	4.64386	5.64386	6.64386	7.64386
												Intergrated Area of transitions in heavy peptide spiked in serum	15.2363	21.4015	23.5983	25.9088	27.0711	28.7927
P14780	MMP9_HUMAN	SLGPALLLLQK	/	/	2 fmol/μL	1 fmol/μL	1 fmol/μL	1 fmol/μL	1 fmol/μL	y = 1.579x + 19.223	R² = 0.9806	SIS Mixture Amount Injected on Column (fmol/μL, Log2)	-1.35614	-0.356144	0.643856	1.64386	2.64386	3.64386	4.64386	5.64386	6.64386
												Intergrated Area of transitions in heavy peptide spiked in serum	16.1437	18.2787	21.0224	22.4015	23.6209	25.4298	26.8974	27.7581	29.0243
P14780	MMP9_HUMAN	LGLGADVAQVTGALR	/	/	1 fmol/μL	1 fmol/μL	1 fmol/μL	1 fmol/μL	1 fmol/μL	/	/
P24158	PRTN3_HUMAN	LVNVVLGAHNVR	/	/	0.1 fmol/μL	0.05 fmol/μL	0.05 fmol/μL	0.05 fmol/μL	0.05 fmol/μL	y = 1.2516x + 24.481	R² = 0.995	SIS Mixture Amount Injected on Column (fmol/μL, Log2)	-4.67807	-3.67807	-2.67807	-1.67807	-0.678072	0.321928	1.32193	3.32193
												Intergrated Area of transitions in heavy peptide spiked in serum	18.4576	19.5915	21.3962	22.7614	23.5165	24.9225	26.2317	28.4274
P24158	PRTN3_HUMAN	LFPDFFTR	/	/	0.05 fmol/μL	0.05 fmol/μL	0.05 fmol/μL	0.05 fmol/μL	0.05 fmol/μL	/	/
P05164	PERM_HUMAN	VVLEGGIDPILR	/	/	0.5 fmol/μL	0.5 fmol/μL	0.5 fmol/μL	0.5 fmol/μL	0.5 fmol/μL	/	/
O00151	PDLI1_HUMAN	DFEQPLAISR	/	/	1 fmol/μL	0.5 fmol/μL	0.5 fmol/μL	0.5 fmol/μL	0.5 fmol/μL	y = 1.2299x + 21.535	R² = 0.9919	SIS Mixture Amount Injected on Column	-2.35614	-1.35614	-0.356144	0.643856	1.64386	2.64386	3.64386	4.64386	5.64386
												Intergrated Area of transitions in heavy peptide spiked in serum	18.0743	19.8284	21.5069	22.5869	23.6757	24.9584	26.1527	27.0084	28.2216
O90001	iRT1_HUMAN	GAGSSEPVTGLDAK	2 ng/μL	2 ng/μL	1 ng/μL	1 ng/μL	1 ng/μL	2 ng/μL	1 ng/μL	y = 1E+09x + 2E+08	R² = 0.9913	SIS Mixture Amount Injected on Column	0.0585938	0.117188	0.234375	0.46875	0.9375	1.875	3.75	15
												Intergrated Area of transitions in iRT peptide spiked in serum	76400000	125000000	319000000	585000000	719000000	2590000000	4810000000	14600000000
O900010	iRT10_HUMAN	VEATFGVDESNAK	2 ng/μL	2 ng/μL	1 ng/μL	1 ng/μL	1 ng/μL	2 ng/μL	1 ng/μL	y = 5E+08x - 1E+08	R² = 0.9981	SIS Mixture Amount Injected on Column	0.0585938	0.117188	0.234375	0.46875	0.9375	1.875	3.75	15
												Intergrated Area of transitions in iRT peptide spiked in serum	17600000	37300000	102000000	176000000	284000000	754000000	1710000000	8010000000
O900011	iRT11_HUMAN	YILAGVENSK	2 ng/μL	2 ng/μL	1 ng/μL	1 ng/μL	1 ng/μL	2 ng/μL	1 ng/μL	y = 4E+08x - 4E+06	R² = 0.9994	SIS Mixture Amount Injected on Column	0.0585938	0.117188	0.234375	0.46875	0.9375	1.875	3.75	15
												Intergrated Area of transitions in iRT peptide spiked in serum	17000000	37400000	88000000	147000000	332000000	748000000	1620000000	6000000000
O90002	iRT2_HUMAN	ADVTPADFSEWSK	2 ng/μL	2 ng/μL	1 ng/μL	1 ng/μL	1 ng/μL	2 ng/μL	1 ng/μL	y = 9E+08x - 1E+08	R² = 0.9964	SIS Mixture Amount Injected on Column	0.0585938	0.117188	0.234375	0.46875	0.9375	1.875	3.75	15
												Intergrated Area of transitions in iRT peptide spiked in serum	11600000	26100000	112000000	243000000	423000000	1420000000	3960000000	13600000000
O90003	iRT3_HUMAN	LFLQFGAQGSPFLK	2 ng/μL	2 ng/μL	1 ng/μL	1 ng/μL	1 ng/μL	2 ng/μL	1 ng/μL	/	/
O90004	iRT4_HUMAN	DGLDAASYYAPVR	2 ng/μL	2 ng/μL	1 ng/μL	1 ng/μL	1 ng/μL	2 ng/μL	1 ng/μL	y = 1E+09x - 4E+08	R² = 0.9981	SIS Mixture Amount Injected on Column	0.0585938	0.117188	0.234375	0.46875	0.9375	1.875	3.75	15
												Intergrated Area of transitions in iRT peptide spiked in serum	15200000	33600000	134000000	330000000	639000000	1750000000	4880000000	21800000000
O90005	iRT5_HUMAN	GTFIIDPAAVIR	2 ng/μL	2 ng/μL	1 ng/μL	1 ng/μL	1 ng/μL	2 ng/μL	1 ng/μL	y = 2E+09x - 8E+08	R² = 0.9921	SIS Mixture Amount Injected on Column	0.0585938	0.117188	0.234375	0.46875	0.9375	1.875	3.75	15
												Intergrated Area of transitions in iRT peptide spiked in serum	2360000	6920000	37600000	56300000	223000000	1010000000	4000000000	22300000000
O90006	iRT6_HUMAN	LGGNEQVTR	2 ng/μL	2 ng/μL	1 ng/μL	1 ng/μL	1 ng/μL	2 ng/μL	1 ng/μL	y = 1E+09x + 1E+08	R² = 0.9986	SIS Mixture Amount Injected on Column	0.0585938	0.117188	0.234375	0.46875	0.9375	1.875	3.75	15
												Intergrated Area of transitions in iRT peptide spiked in serum	58600000	116000000	386000000	600000000	1410000000	2690000000	4160000000	17200000000
O90007	iRT7_HUMAN	GTFIIDPGGVIR	2 ng/μL	2 ng/μL	1 ng/μL	1 ng/μL	1 ng/μL	2 ng/μL	1 ng/μL	y = 2E+09x - 7E+08	R² = 0.9973	SIS Mixture Amount Injected on Column	0.0585938	0.117188	0.234375	0.46875	0.9375	1.875	3.75	15
												Intergrated Area of transitions in iRT peptide spiked in serum	6320000	17500000	92900000	215000000	554000000	2170000000	6740000000	29900000000
O90008	iRT8_HUMAN	TPVISGGPYEYR	2 ng/μL	2 ng/μL	1 ng/μL	1 ng/μL	1 ng/μL	2 ng/μL	1 ng/μL	y = 1E+09x + 2E+08	R² = 0.9938	SIS Mixture Amount Injected on Column	0.0585938	0.117188	0.234375	0.46875	0.9375	1.875	3.75	15
												Intergrated Area of transitions in iRT peptide spiked in serum	35600000	105000000	268000000	512000000	1230000000	2410000000	5460000000	16700000000
O90009	iRT9_HUMAN	TPVITGAPYEYR	2 ng/μL	2 ng/μL	1 ng/μL	1 ng/μL	1 ng/μL	2 ng/μL	1 ng/μL	y = 1E+09x - 2E+08	R² = 0.9995	SIS Mixture Amount Injected on Column	0.0585938	0.117188	0.234375	0.46875	0.9375	1.875	3.75	15
												Intergrated Area of transitions in iRT peptide spiked in serum	21200000	49000000	178000000	380000000	771000000	1930000000	4600000000	18800000000

## Sheet: Sheet1
Dataset EV18: The concentration of 16 heavy peptides and 11 iRT peptides spiked in 212 serum samples and their calibration curve tests
